# Supplementary material for: A pennycress transparent testa 8 knockout mutant has drastic changes in seed coat anatomy and chemical compositions
Source: J Exp Bot. 2026 Feb 13;77(7):2106–34. doi: 10.1093/jxb/erag078 (PMC13022552; doi:10.1093/jxb/erag078)
Supplement: erag078_Supplementary_Data [file erag078_supplementary_data.zip]

Archive with 3 entries (3 files):
- erag078 Supplementary Tables - updated.xlsx
- jexbot316228-file001.pdf
- jexbot316228-file002.xlsx
