# Supplementary material for: A pennycress transparent testa 8 knockout mutant has drastic changes in seed coat anatomy and chemical compositions
Source: J Exp Bot. 2026 Feb 13;77(7):2106–34. doi: 10.1093/jxb/erag078 (PMC13022552; doi:10.1093/jxb/erag078)
Supplement: erag078_Supplementary_Data [file erag078_supplementary_data.zip › erag078 Supplementary Tables - updated.xlsx]

## Sheet: ReadMe
Advancing rust resistance in elite wheat with haplotype mapping and a novel introgression strategy
Seema Yadav, Shannon Dillon, Meredith McNeil, Eric Dinglasan, Dilani Jambuthenne, Rohit Mago, Peter N. Dodds, Lee T. Hickey, Ben J. Hayes
Table		Description
Supplementary Table S1		Summary of rust nursery conditions by site-year, including infection mode (natural/inoculated), pathotypes inoculated and/or recovered
Supplementary Table S2		Descriptive statistics for leaf rust and stripe rust severity scores
Supplementary Table S3		Distribution of 29,972 imputed markers across chromosomes A, B, and D from different genotyping platforms
Supplementary Table S4		This table contains information on positional overlaps between haplotype blocks identified in this study for stripe rust (Yr) for OzWheat Panel and previously reported significant regions in the literature.
Supplementary Table S5		This table contains information on positional overlaps between top haplotype blocks identified in this study for leaf rust (LR) for OzWheat panel and previously reported significant regions in the literature.
Supplementary Table S6		This file contains candidate genes and functional annotations extracted from the IWGSC RefSeq v1.0 reference genome for haplotype blocks prioritized in this study. These blocks were selected based on their association with stripe rust (Yr) and leaf rust (LR) resistance.

## Sheet: Supplementary Table S1
Summary of rust nursery conditions by site-year, including infection mode (natural/inoculated), pathotypes inoculated and/or recovered (where available).
	Location	Yr 2023		Lr 2023
		Pathotype(s) inoculated	Pathotype(s) recovered	Pathotype(s) inoculated	Pathotype(s) recovered
	PBI	134 E16 A+ Yr17+ Yr27+	239 E237 A- 17+ 33+	104-2,3,6,(7)	104-1,3,4,6,7,8,10,12+Lr37
		198 E16 A+ J+ T+	238 E191 A+ 17+ 33+	104-1,2,3,(6),(7),(9),11,13	76-1,3,5,7,9,10,12,13+Lr37
		239 E237 A- 17+ 33+		76-1,3,5,7,9,10,12,13+Lr37
		238 E191 A+ 17+ 33+		104-1,3,4,6,7,8,10,12 +Lr37
	QLD	134E16A+17+27	239 E237 A- 17+ 33+	n/a	n/a
			238 E191 A+ 17+ 33+
	VIC	Natural infection	239 E237 A- 17+ 33+	n/a	n/a
	WA	n/a	n/a	104-1,3,4,6,7,8,10,12 +Lr37	104-1,3,4,6,7,8,10,12 +Lr37
				104-1,3,4,5,7,9,10,12 +Lr37	104-1,3,4,5,7,9,10,12 +Lr37
		Yr 2024		Lr 2024
		Pathotype(s) inoculated	Pathotype(s) recovered	Pathotype(s) inoculated	Pathotype(s) recovered
	PBI	134 E16 A+ Yr17+ Yr27+	239 E237 A- 17+ 33+	104-2,3,6,(7)	104-1,3,4,6,7,8,10,12+Lr37
		198 E16 A+ J+ T+	trace	104-1,2,3,(6),(7),(9),11,13	104-1,3,4,5,7,9,10,12+Lr37
		239 E237 A- 17+ 33+	trace	76-1,3,5,7,9,10,12,13+Lr37
		238 E191 A+ 17+ 33+	trace	104-1,3,4,6,7,8,10,12 +Lr37
	QLD	134E16A+17+27	238 E191 A+ 17+ 33+	n/a	n/a
	VIC	Naural infection	239 E237 A- 17+ 33+	Natural infection	104-1,3,4,6,7,8,10,12 +Lr37
	WA	n/a	n/a	104-1,3,4,6,7,8,10,12 +Lr37	104-1,3,4,6,7,8,10,12 +Lr37
				104-1,3,4,5,7,9,10,12 +Lr37	104-1,3,4,5,7,9,10,12 +Lr37

## Sheet: Supplementary Table S2
Table S2: Descriptive statistics for leaf rust and stripe rust severity scores across field trial locations in 2023 & 2024, including mean, median, standard deviation, minimum, maximum, and sample count for each site.
Year	Location	Trait	Mean	Median	Std.Dev	Min	Max	Count
2023	AgVic	Stripe Rust	4.83	5	1.82	1	9	1168
2023	PBI	Leaf Rust	2.5	2	1.25	2	9	1164
2023	PBI	Stripe Rust	4.32	4	2.13	1	9	1164
2023	QLD	Stripe Rust	5.69	7	2.78	1	9	1164
2023	Shenton	Leaf Rust	4.35	4	2.28	1	9	1168
2024	AgVic	Leaf Rust	4.64	4	1.52	2	9	1272
2024	AgVic	Stripe Rust	5.27	5	1.36	2	9	1272
2024	PBI	Leaf Rust	3.35	2	1.92	1	9	1262
2024	PBI	Stripe Rust	4.61	4	2.24	1	9	1262
2024	QLD	Stripe Rust	5.34	5	2.08	1	9	1272
2024	Shenton	Leaf Rust	4.24	4	2.34	1	9	1272

## Sheet: Supplementary Table S3
Table S3: Distribution of 29,972 imputed markers across chromosomes A, B, and D from different genotyping platforms and chromosomal span in Megabases (Mb)
Subgenome	Total Markers	40K SNPs	90K SNPs	Dart-Seq	Transnps	Span
A	12463	1141	5194	1076	5052	4925.858 (Mb)
B	14052	1272	5905	1238	5637	5170.23
						(Mb)
D	3457	178	1441	247	1591	3920.43
						(Mb)

## Sheet: Supplementary Table S4
Consistent Haploblocks identified for stript rust Yr In OzWheat Panel
Trait	Block	Chr	StartMb	EndMb	SizeMb	NumMarkers	Variance_in_Haplotype_effects	KnownLocusOverlap	Co-location of reported QTL/genes related to Yr	Reference	Reference_URL
Stripe rust (Yr)	b006788	7B	245.071	326.395	81.324	275	0.00619785	YrMY37; QYr.caas-7B (APR QTL region)	7B 145.83-337.20 Mb (CS RefSeq v2.1; reported interval)	Li et al. 2024 (QYr.caas-7B physical interval)	https://pmc.ncbi.nlm.nih.gov/articles/PMC11109386/
Stripe rust (Yr)	b007213	2D	588.122	594.192	6.07	205	0.00300239	Putative novel stripe rust locus	No overlap with curated loci	This study (candidate novel region); prioritize for follow-up validation
Stripe rust (Yr)	b003936	1B	668.715	670.16	1.446	54	0.00180173	Lr46/Yr29 (APR region); Qyr.saas-1B (Yr29 region)	1BL ~669.2-673.8 Mb (CS physical assembly reported in multiple studies)	William et al. 2003 (Yr29 designation); Yuan et al. 2020; MASWheat Lr46 protocol	https://pubmed.ncbi.nlm.nih.gov/18943129/; https://apsjournals.apsnet.org/doi/10.1094/PDIS-10-19-2198-RE; https://maswheat.ucdavis.edu/protocols/Lr46
Stripe rust (Yr)	b000670	2A	97.623	108.367	10.744	90	0.00170804	Putative novel stripe rust locus	No overlap with curated loci	This study (candidate novel region); prioritize for follow-up validation
Stripe rust (Yr)	b004792	2B	766.559	767.122	0.563	74	0.000737381	Yr5/Yr7; Yr53/Yr72 (2BL stripe rust resistance cluster)	2B ~760.97-763.93 Mb region (CS RefSeq v1.0; multiple Yr genes/QTL reported)	Farzand et al. 2021 (QTL review/compilation); Marchal et al. 2020 (Yr5/Yr7/YrSP); Chhetri et al. 2023 (Yr72)	https://www.tandfonline.com/doi/full/10.1080/07060661.2021.1982011; https://pmc.ncbi.nlm.nih.gov/articles/PMC7761493/; https://www.mdpi.com/2073-4425/14/11/1993
Stripe rust (Yr)	b005435	4B	535.05	557.995	22.946	117	0.000664805		No overlap with curated loci
Stripe rust (Yr)	b005821	5B	506.27	512.915	6.645	137	0.000610454		No overlap with curated loci
Stripe rust (Yr)	b007334	2D	614.203	616.579	2.376	61	0.000604651	Yr54 (also called QYr.tam?2D)	The distal telomeric region (~990kb) corresponds to approximately ~611–616 Mb.	Shiming et al. (2024)	https://wheatvivo.org/display/iwc-abstract-2024-workshop-34
Stripe rust (Yr)	b003530	1B	359.903	391.573	31.67	163	0.000586677		No overlap with curated loci
Stripe rust (Yr)	b004753	2B	757.368	760.95	3.582	51	0.000544684	Yr5/Yr7; Yr53/Yr72 (2BL stripe rust resistance cluster)	2B ~760.97-763.93 Mb region (CS RefSeq v1.0; multiple Yr genes/QTL reported)	Farzand et al. 2021 (QTL review/compilation); Marchal et al. 2020 (Yr5/Yr7/YrSP); Chhetri et al. 2023 (Yr72)	https://www.tandfonline.com/doi/full/10.1080/07060661.2021.1982011; https://pmc.ncbi.nlm.nih.gov/articles/PMC7761493/; https://www.mdpi.com/2073-4425/14/11/1993
Stripe rust (Yr)	b004763	2B	761.527	762.074	0.547	26	0.000543991	Yr5/Yr7; Yr53/Yr72 (2BL stripe rust resistance cluster)	2B ~760.97-763.93 Mb region (CS RefSeq v1.0; multiple Yr genes/QTL reported)	Farzand et al. 2021 (QTL review/compilation); Marchal et al. 2020 (Yr5/Yr7/YrSP); Chhetri et al. 2023 (Yr72)	https://www.tandfonline.com/doi/full/10.1080/07060661.2021.1982011; https://pmc.ncbi.nlm.nih.gov/articles/PMC7761493/; https://www.mdpi.com/2073-4425/14/11/1993
Stripe rust (Yr)	b001326	3A	662.913	664.41	1.497	64	0.000511981		No overlap with curated loci
Stripe rust (Yr)	b006151	5B	687.813	689.887	2.074	50	0.000511867		No overlap with curated loci
Stripe rust (Yr)	b001471	4A	489.107	536.247	47.139	34	0.000496077		No overlap with curated loci
Stripe rust (Yr)	b000668	2A	87.88	96.074	8.194	49	0.000475212		No overlap with curated loci
Stripe rust (Yr)	b005418	4B	89.294	115.101	25.807	100	0.000438443		No overlap with curated loci
Stripe rust (Yr)	b004352	2B	534.713	539.805	5.093	36	0.00039643		No overlap with curated loci
Stripe rust (Yr)	b001081	3A	495.01	502.165	7.156	66	0.000395341		No overlap with curated loci
Stripe rust (Yr)	b007020	7B	721.208	721.21	0.002	19	0.000382362	YrAK58 loci (7BL multi-QTL segment); Yr52 / Yr67	7BL ~ 715.77-733.25 Mb (CS RefSeq v2.1; YrAK58.1/2/3)	Wang et al. 2025 (Aikang58; linkage+GWAS; YrAK58.1/2/3);Bariana et al. 2022; Ren et al. 2012	https://www.sciencedirect.com/science/article/pii/S2095311925001157; https://www.mdpi.com/2073-4395/12/2/318; https://link.springer.com/article/10.1007/s00122-012-1877-8
Stripe rust (Yr)	b003830	1B	604.154	605.464	1.31	28	0.000309049		No overlap with curated loci
Stripe rust (Yr)	b006130	5B	682.183	682.399	0.216	22	0.000308579		No overlap with curated loci
Stripe rust (Yr)	b001054	3A	430.787	442.877	12.09	31	0.00030543		No overlap with curated loci
Stripe rust (Yr)	b005569	5B	60.611	68.832	8.222	52	0.000282729		No overlap with curated loci
Stripe rust (Yr)	b007507	5D	545.064	546.251	1.187	42	0.000281731		No overlap with curated loci
Stripe rust (Yr)	b000683	2A	320.184	394.015	73.831	172	0.000277242		No overlap with curated loci
Stripe rust (Yr)	b000136	1A	53.626	57.372	3.746	24	0.000272269		No overlap with curated loci
Stripe rust (Yr)	b000677	2A	180.132	303.728	123.595	165	0.000268981		No overlap with curated loci
Stripe rust (Yr)	b000147	1A	251.191	300.105	48.914	157	0.000267455		No overlap with curated loci
Stripe rust (Yr)	b004290	2B	218.673	230.711	12.038	80	0.0002637		No overlap with curated loci
Stripe rust (Yr)	b001292	3A	602.24	605.855	3.615	35	0.000254598		No overlap with curated loci
Stripe rust (Yr)	b006120	5B	669.673	671.193	1.52	50	0.000253158		No overlap with curated loci
Stripe rust (Yr)	b000130	1A	45.737	48.891	3.154	23	0.000251297		No overlap with curated loci
Stripe rust (Yr)	b006794	7B	373.788	407.006	33.218	54	0.00024662		No overlap with curated loci
Stripe rust (Yr)	b005640	5B	203.513	250.084	46.571	84	0.000244479		No overlap with curated loci
Stripe rust (Yr)	b001883	5A	414.049	416.171	2.122	33	0.000231459		No overlap with curated loci
Stripe rust (Yr)	b005457	4B	617.767	620.854	3.087	62	0.000226829		No overlap with curated loci
Stripe rust (Yr)	b002264	5A	592.623	593.395	0.772	34	0.000225947		No overlap with curated loci
Stripe rust (Yr)	b000148	1A	300.801	308.814	8.013	72	0.000224424		No overlap with curated loci
Stripe rust (Yr)	b003512	1B	298.075	314.744	16.669	126	0.000223486		No overlap with curated loci
Stripe rust (Yr)	b001313	3A	648.859	653.243	4.384	56	0.00021652		No overlap with curated loci
Stripe rust (Yr)	b000143	1A	136.927	203.411	66.484	119	0.000216206		No overlap with curated loci
Stripe rust (Yr)	b007602	6D	453.921	455.253	1.332	28	0.000210759		No overlap with curated loci
Stripe rust (Yr)	b004631	2B	730.299	731.112	0.813	57	0.000203736	Yr43/Yr44 (2BL stripe rust resistance cluster )	2B ~727.95 Mb region (CS RefSeq v1.0; Yr43/Yr44 reported)	Farzand et al. 2021 (reported Yr43/Yr44 on 2BL)	https://www.tandfonline.com/doi/full/10.1080/07060661.2021.1982011
Stripe rust (Yr)	b001464	4A	236.145	312.72	76.575	119	0.000202616		No overlap with curated loci
Stripe rust (Yr)	b006792	7B	341.976	373.785	31.809	59	0.000198502		Overlaps curated locus
Stripe rust (Yr)	b006439	6B	525.98	532.239	6.259	59	0.000194092		No overlap with curated loci
Stripe rust (Yr)	b000141	1A	105.903	136.563	30.659	127	0.000186471		No overlap with curated loci
Stripe rust (Yr)	b007412	3D	28.574	42.396	13.822	205	0.000177573		No overlap with curated loci
Stripe rust (Yr)	b005638	5B	137.06	196.471	59.411	65	0.000177248		No overlap with curated loci
Stripe rust (Yr)	b007128	1D	33.984	41.752	7.768	90	0.000176971	Yr25 is the closest known gene	~60–70Mb (IWGSC RefSeq v1.0), so slightly distal to our region.	Calonnec & Johnson, 1998	https://link.springer.com/article/10.1023/A%3A1008660904975
Stripe rust (Yr)	b002436	6A	60.407	61.412	1.005	53	0.000175016		No overlap with curated loci
Stripe rust (Yr)	b002416	6A	27.084	31.355	4.272	93	0.000142806		No overlap with curated loci

## Sheet: Supplementary Table S5
Conistent haploblocks identified for leaf rust for OzWheat Panel
Rank	Trait	Block_ID	Chromosome	Block_start_Mb	Block_end_Mb	Block_midpoint_Mb	Block_size_Mb	Num_SNPs	Variance_in_hap_effects	Co-location of reported QTL related to Leaf rust	Literature_position	Reference	Reference_URL
1	Leaf rust	b000147	1A	251.191	300.105	275.648	48.914	157	0.004	None reported
2	Leaf rust	b001880	5A	389.154	395.76	392.457	6.606	77	0.004	None reported
3	Leaf rust	b002416	6A	27.084	31.355	29.22	4.272	93	0.003	None reported
4	Leaf rust	b003530	1B	359.903	391.573	375.738	31.67	163	0.003	None reported
5	Leaf rust	b006898	7B	678.1	680.171	679.135	2.071	63	0.002	Lr14a	distal end of 7BL (~678–680 Mb; IWGSC RefSeq v1.0 ) Lr14a (race-specific gene) 7BL (cloned gene; on 7BL 1 ankyrin-repeat protein)	Kolodziej et al., 2021; Ren et al., 2023	https://www.mdpi.com/2071-1050/15/4/3247
6	Leaf rust	b001081	3A	495.01	502.165	498.588	7.156	66	0.002	None reported
7	Leaf rust	b001044	3A	53.219	56.4	54.809	3.181	84	0.002	None reported
8	Leaf rust	b006708	7B	124.36	127.647	126.003	3.287	43	0.001	None reported
9	Leaf rust	b007456	3D	613.388	614.367	613.877	0.979	35	0.001	None reported
10	Leaf rust	b004352	2B	534.713	539.805	537.259	5.093	36	0.001	None reported
11	Leaf rust	b000535	2A	13.252	15.007	14.13	1.755	91	0.001	None reported
12	Leaf rust	b007444	3D	604.512	605.209	604.861	0.697	16	0.001	None reported
13	Leaf rust	b004792	2B	766.559	767.122	766.84	0.563	74	0.001	None reported
14	Leaf rust	b000715	2A	675.079	676.987	676.033	1.907	18	0.001	None reported
15	Leaf rust	b001326	3A	662.913	664.41	663.662	1.497	64	0.001	None reported
16	Leaf rust	b000677	2A	180.132	303.728	241.93	123.595	165	0.001	None reported
17	Leaf rust	b002964	7A	64.925	71.186	68.056	6.261	68	0.001	QLr.jki-7A.1	QLr.jki-7A.1 (seedling/ASR, ~54.9-71.1 Mb )	Rollar et al. 2021	https://link.springer.com/article/10.1007/s00122-020-03657-2
18	Leaf rust	b007454	3D	610.784	611.971	611.377	1.186	10	0.001	None reported
19	Leaf rust	b000683	2A	320.184	394.015	357.1	73.831	172	0.001	None reported
20	Leaf rust	b006439	6B	525.98	532.239	529.11	6.259	59	0.001	None reported
21	Leaf rust	b006880	7B	632.49	632.653	632.572	0.163	15	0.001	putative 7BL APR locus (near Lr68)	Lr68 (slow-rusting APR 7BL (mapped with SSR gene) on 7BL 3 markers)	Herrera-Foessel et al.2012	https://pubmed.ncbi.nlm.nih.gov/22297565/
22	Leaf rust	b006130	5B	682.183	682.399	682.291	0.216	22	0.001	None reported
23	Leaf rust	b005324	4B	1.562	1.823	1.693	0.261	40	0.001	None reported
24	Leaf rust	b001883	5A	414.049	416.171	415.11	2.122	33	0.001	None reported
25	Leaf rust	b003936	1B	668.715	670.16	669.438	1.446	54	0.001	Lr46/Yr29 (APR region)	1BL ~669.2-673.8 Mb (CS physical assembly reported in multiple studies)	MASWheat Lr46 protocol;William et al. 2003 (Yr29 designation);	https://maswheat.ucdavis.edu/protocols/Lr46;https://pubmed.ncbi.nlm.nih.gov/18943129/;
26	Leaf rust	b007116	1D	10.399	11.624	11.011	1.225	27	0.001	Lr21 (all-stage, race-specific leaf rust resistance (ASR))	distal end of 1DS.	Huang et al., 2003	https://doi.org/10.1093/genetics/164.2.655
27	Leaf rust	b007128	1D	33.984	41.752	37.868	7.768	90	0.001	near Lr60/Lr42 cluster	1DS resistance region (marker anchoring needed for definitive assignment)	Dinkar et al, 2020	https://doi.org/10.1038/s41598-020-78679-3
28	Leaf rust	b005757	5B	478.756	479.72	479.238	0.964	33	0.001	None reported
29	Leaf rust	b001481	4A	581.943	584.535	583.239	2.592	76	0.001	None reported
30	Leaf rust	b007628	7D	11.899	15.903	13.901	4.004	51	0.001	7DS leaf rust resistance locus; overlaps the chromosome arm where Lr29 introgressions are reported; requires Lr29-linked marker confirmation	Lr29 (race-specific gene) on 7DS (introgressed from 7DS 7 Thinopyrum)	Procunier et al., 1995	https://maswheat.ucdavis.edu/protocols/Lr29
31	Leaf rust	b000141	1A	105.903	136.563	121.233	30.659	127	0.001	None reported
32	Leaf rust	b006151	5B	687.813	689.887	688.85	2.074	50	0.001	None reported
33	Leaf rust	b007437	3D	600.609	602.654	601.631	2.045	13	0.001	Near QLr.liu-3D; Co-locates with Lr kots physical interval (≈600.73–603.73 Mb	haploblock is within 5 Mb of the reported peak SNP;QLr.liu-3D (APR QTL, ~597.2 Mb (peak SNP on hybrids GWAS)	Liu et al. (2020);Ren et al. 2023; Bai et al 2025	https://pubmed.ncbi.nlm.nih.gov/32827041/; https://www.mdpi.com/2071-1050/15/4/3247; https://doi.org/10.1038/s41598-025-99077-7
34	Leaf rust	b007334	2D	614.203	616.579	615.391	2.376	61	0.001	None reported
35	Leaf rust	b005418	4B	89.294	115.101	102.198	25.807	100	0.001	None reported
36	Leaf rust	b007532	5D	554.468	555.816	555.142	1.348	35	0.001	Lr1	Lr1 (seedling resistance 5DL (cloned NBS-LRR gene) on 5DL 9 gene)	Cloutier et al. 2007; Ling et al., 2003	https://link.springer.com/article/10.1007/s11103-007-9201-8;https://link.springer.com/article/10.1007/s00122-002-1139-2
37	Leaf rust	b002225	5A	578.52	581.926	580.223	3.406	30	0	None reported
38	Leaf rust	b005649	5B	352.901	369.153	361.027	16.252	43	0	None reported
39	Leaf rust	b005457	4B	617.767	620.854	619.31	3.087	62	0	None reported
40	Leaf rust	b000148	1A	300.801	308.814	304.807	8.013	72	0	None reported
41	Leaf rust	b003609	1B	510.802	517.764	514.283	6.962	43	0	None reported
42	Leaf rust	b007123	1D	27.54	28.978	28.259	1.438	73	0	near Lr60/Lr42 cluster	1DS resistance region (marker anchoring needed for definitive assignment)	Dinkar et al, 2020	https://doi.org/10.1038/s41598-020-78679-3
43	Leaf rust	b001892	5A	449.207	450.629	449.918	1.422	14	0	QLr.jki-5A.1 (seedling IT QTL; BMW MAGIC)	Near reported marker anchor (~444.6 Mb; RefSeq v1.0); haploblock at 449.2–450.6 Mb is ~5–6 Mb distal (proximity-based colocalisation).	Rollar et al. 2021	https://link.springer.com/article/10.1007/s00122-020-03657-2
44	Leaf rust	b003467	1B	68.513	87.733	78.123	19.22	32	0	None reported
45	Leaf rust	b005453	4B	612.215	613.15	612.683	0.936	22	0	None reported
46	Leaf rust	b005821	5B	506.27	512.915	509.593	6.645	137	0	None reported
47	Leaf rust	b007202	2D	570.951	576.979	573.965	6.028	174	0	None reported
48	Leaf rust	b003022	7A	561.8	565.348	563.574	3.547	28	0	None reported
49	Leaf rust	b006495	6B	665.512	667.896	666.704	2.384	33	0	None reported
50	Leaf rust	b003512	1B	298.075	314.744	306.41	16.669	126	0	None reported

## Sheet: Supplementary Table S6
Candidate genes and functional annotations (RefSeq v1.0) for prioritised haploblocks
BlockID	Chr	BlockStartMb	BlockEndMb	SizeMb	NumMarkers	GeneID	GeneStartMb	GeneEndMb	Strand	Function_description	Domain
b000141	1A	105.903	136.563	30.6595	127	TraesCS1A01G107600	105.904	105.906	-	RING/U-box superfamily protein	PF13639: Ring finger domain; IPR001841: Zinc finger, RING-type; IPR013083: Zinc finger, RING/FYVE/PHD-type; GO:0005515 MF: protein binding;GO:0008270 MF: zinc ion binding; PF13639; IPR001841; IPR013083; GO:0005515; GO:0008270
b000141	1A	105.903	136.563	30.6595	127	TraesCS1A01G107700	106.217	106.218	-	MYB-related transcription factor	PF00249: Myb-like DNA-binding domain; IPR001005: SANT/Myb domain; IPR006447: Myb domain, plants; IPR009057: Homeobox domain-like; IPR017930: Myb domain; GO:0003677 MF: DNA binding; PF00249; IPR001005; IPR006447; IPR009057; IPR017930; GO:0003677
b000141	1A	105.903	136.563	30.6595	127	TraesCS1A01G107800	106.22	106.231	-	Arginine--tRNA ligase	PF03485: Arginyl tRNA synthetase N terminal domain; PF00750: tRNA synthetases class I (R); PF05746: DALR anticodon binding domain; IPR001278: Arginine-tRNA ligase; IPR001412: Aminoacyl-tRNA synthetase, class I, conserved site; IPR005148: Arginyl tRNA synthetase N-terminal domain; IPR008909: DALR anticodon binding; IPR009080: Aminoacyl-tRNA synthetase, class Ia, anticodon-binding; IPR014729: Rossm…
b000141	1A	105.903	136.563	30.6595	127	TraesCS1A01G107900	107.094	107.096	+	Transcription initiation factor TFIID subunit 13	PF02269: Transcription initiation factor IID, 18kD subunit; IPR003195: Transcription initiation factor IID, subunit 13; IPR009072: Histone-fold; GO:0006366 BP: transcription from RNA polymerase II promoter;GO:0046982 MF: protein heterodimerization activity; PF02269; IPR003195; IPR009072; GO:0006366; GO:0046982
b000141	1A	105.903	136.563	30.6595	127	TraesCS1A01G108000	107.101	107.107	+	Arginine/serine-rich splicing factor, putative	PF00076: RNA recognition motif. (a.k.a. RRM, RBD, or RNP domain); PF00098: Zinc knuckle; IPR000504: RNA recognition motif domain; IPR001878: Zinc finger, CCHC-type; GO:0003676 MF: nucleic acid binding;GO:0008270 MF: zinc ion binding; PF00076; PF00098; IPR000504; IPR001878; GO:0003676; GO:0008270
b000141	1A	105.903	136.563	30.6595	127	TraesCS1A01G108100	107.108	107.11	-	Receptor-like kinase, putative	PF12819: Carbohydrate-binding protein of the ER; PF07714: Protein tyrosine kinase; IPR000719: Protein kinase domain; IPR001245: Serine-threonine/tyrosine-protein kinase, catalytic domain; IPR008271: Serine/threonine-protein kinase, active site; IPR011009: Protein kinase-like domain; IPR017441: Protein kinase, ATP binding site; IPR024788: Malectin-like carbohydrate-binding domain; GO:0004672 MF: p…
b000141	1A	105.903	136.563	30.6595	127	TraesCS1A01G108200	107.232	107.233	+	P-loop nucleoside triphosphate hydrolases superfamily protein with CH (Calponin Homology) domain-containing protein
b000141	1A	105.903	136.563	30.6595	127	TraesCS1A01G108300	107.467	107.482	+	centrosomal protein of 135 kDa-like protein
b000141	1A	105.903	136.563	30.6595	127	TraesCS1A01G108400	107.484	107.486	-	Peroxidase	PF00141: Peroxidase; IPR000823: Plant peroxidase; IPR002016: Haem peroxidase, plant/fungal/bacterial; IPR010255: Haem peroxidase; GO:0004601 MF: peroxidase activity;GO:0006979 BP: response to oxidative stress;GO:0020037 MF: heme binding;GO:0055114 BP: oxidation-reduction process; PF00141; IPR000823; IPR002016; IPR010255; GO:0004601; GO:0006979; GO:0020037; GO:0055114
b000141	1A	105.903	136.563	30.6595	127	TraesCS1A01G108500	107.646	107.648	+	Ubiquitin carboxyl-terminal hydrolase 12	PF00917: MATH domain; IPR002083: MATH/TRAF domain; IPR008974: TRAF-like; GO:0005515 MF: protein binding; PF00917; IPR002083; IPR008974; GO:0005515
b000141	1A	105.903	136.563	30.6595	127	TraesCS1A01G108600	107.777	107.779	-	RNA polymerase beta subunit	IPR009003: Peptidase S1, PA clan; IPR009003
b000141	1A	105.903	136.563	30.6595	127	TraesCS1A01G108700	107.937	107.938	+
b000141	1A	105.903	136.563	30.6595	127	TraesCS1A01G108800	108.071	108.074	+	CRS1/YhbY (CRM) domain protein	PF01985: CRS1 / YhbY (CRM) domain; IPR001890: RNA-binding, CRM domain; GO:0003723 MF: RNA binding; PF01985; IPR001890; GO:0003723
b000141	1A	105.903	136.563	30.6595	127	TraesCS1A01G108900	108.077	108.08	-	Protein VERNALIZATION INSENSITIVE 3	PF07227: PHD - plant homeodomain finger protein; PF00041: Fibronectin type III domain; IPR003961: Fibronectin type III; IPR013783: Immunoglobulin-like fold; IPR032881: Oberon, PHD finger domain; GO:0005515 MF: protein binding; PF07227; PF00041; IPR003961; IPR013783; IPR032881; GO:0005515
b000141	1A	105.903	136.563	30.6595	127	TraesCS1A01G109000	108.163	108.175	-	GDSL esterase/lipase	PF00657: GDSL-like Lipase/Acylhydrolase; IPR001087: GDSL lipase/esterase; IPR013830: SGNH hydrolase-type esterase domain; GO:0016788 MF: hydrolase activity, acting on ester bonds; PF00657; IPR001087; IPR013830; GO:0016788
b000141	1A	105.903	136.563	30.6595	127	TraesCS1A01G109100	108.443	108.444	-	GDSL esterase/lipase	PF00657: GDSL-like Lipase/Acylhydrolase; IPR001087: GDSL lipase/esterase; IPR013830: SGNH hydrolase-type esterase domain; GO:0016788 MF: hydrolase activity, acting on ester bonds; PF00657; IPR001087; IPR013830; GO:0016788
b000141	1A	105.903	136.563	30.6595	127	TraesCS1A01G109200	108.689	108.691	+	SAD1/UNC-84 domain protein, putative	PF07738: Sad1 / UNC-like C-terminal; IPR008979: Galactose-binding domain-like; IPR012919: SUN domain; PF07738; IPR008979; IPR012919
b000141	1A	105.903	136.563	30.6595	127	TraesCS1A01G109300	108.693	108.698	-	Pentatricopeptide repeat superfamily protein	PF17177: Pentacotripeptide-repeat region of PROPR; PF01535: PPR repeat; IPR002885: Pentatricopeptide repeat; IPR011990: Tetratricopeptide-like helical domain; IPR033443: Pentacotripeptide-repeat region of PROPR; GO:0005515 MF: protein binding; PF17177; PF01535; IPR002885; IPR011990; IPR033443; GO:0005515
b000141	1A	105.903	136.563	30.6595	127	TraesCS1A01G109400	108.76	108.766	-	PAX-interacting protein 1	IPR001357: BRCT domain; IPR001357
b000141	1A	105.903	136.563	30.6595	127	TraesCS1A01G109500	108.77	108.774	+	Nucleolar MIF4G domain-containing protein 1	PF02854: MIF4G domain; PF02847: MA3 domain; IPR003890: MIF4G-like, type 3; IPR003891: Initiation factor eIF-4 gamma, MA3; IPR016024: Armadillo-type fold; GO:0003723 MF: RNA binding;GO:0005488 MF: binding;GO:0005515 MF: protein binding; PF02854; PF02847; IPR003890; IPR003891; IPR016024; GO:0003723; GO:0005488; GO:0005515
b000141	1A	105.903	136.563	30.6595	127	TraesCS1A01G109600	108.775	108.776	-	Calcium-dependent protein kinase	PF13499: EF-hand domain pair; IPR002048: EF-hand domain; IPR011992: EF-hand domain pair; IPR018247: EF-Hand 1, calcium-binding site; GO:0005509 MF: calcium ion binding; PF13499; IPR002048; IPR011992; IPR018247; GO:0005509
b000141	1A	105.903	136.563	30.6595	127	TraesCS1A01G109700	108.779	108.781	-	Pentatricopeptide repeat-containing protein	PF13041: PPR repeat family; PF01535: PPR repeat; IPR002885: Pentatricopeptide repeat; IPR011990: Tetratricopeptide-like helical domain; GO:0005515 MF: protein binding; PF13041; PF01535; IPR002885; IPR011990; GO:0005515
b000141	1A	105.903	136.563	30.6595	127	TraesCS1A01G109800	108.798	108.8	+	Nodulin-like / Major Facilitator Superfamily protein	PF06813: Nodulin-like; IPR010658: Nodulin-like; IPR020846: Major facilitator superfamily domain; PF06813; IPR010658; IPR020846
b000141	1A	105.903	136.563	30.6595	127	TraesCS1A01G109900	108.919	108.919	-	2-C-methyl-D-erythritol 4-phosphate cytidylyltransferase	PF13456: Reverse transcriptase-like; PF13456
b000141	1A	105.903	136.563	30.6595	127	TraesCS1A01G110000	108.922	108.924	+	Kinase-like protein	PF07714: Protein tyrosine kinase; IPR000719: Protein kinase domain; IPR001245: Serine-threonine/tyrosine-protein kinase, catalytic domain; IPR011009: Protein kinase-like domain; GO:0004672 MF: protein kinase activity;GO:0005524 MF: ATP binding;GO:0006468 BP: protein phosphorylation; PF07714; IPR000719; IPR001245; IPR011009; GO:0004672; GO:0005524; GO:0006468
b000141	1A	105.903	136.563	30.6595	127	TraesCS1A01G110100	109.429	109.43	-	Adenosylhomocysteinase
b000141	1A	105.903	136.563	30.6595	127	TraesCS1A01G110200	109.574	109.578	+	PHD finger alfin-like protein	PF12165: Alfin; PF00628: PHD-finger; IPR001965: Zinc finger, PHD-type; IPR011011: Zinc finger, FYVE/PHD-type; IPR013083: Zinc finger, RING/FYVE/PHD-type; IPR019786: Zinc finger, PHD-type, conserved site; IPR019787: Zinc finger, PHD-finger; IPR021998: Alfin; GO:0005515 MF: protein binding;GO:0006355 BP: regulation of transcription, DNA-templated;GO:0008270 MF: zinc ion binding;GO:0042393 MF: histo…
b000141	1A	105.903	136.563	30.6595	127	TraesCS1A01G110300	109.983	109.987	-	Acyl-CoA dehydrogenase, putative	PF02771: Acyl-CoA dehydrogenase, N-terminal domain; PF02770: Acyl-CoA dehydrogenase, middle domain; PF00441: Acyl-CoA dehydrogenase, C-terminal domain; IPR006089: Acyl-CoA dehydrogenase, conserved site; IPR006091: Acyl-CoA oxidase/dehydrogenase, central domain; IPR009075: Acyl-CoA dehydrogenase/oxidase C-terminal; IPR009100: Acyl-CoA dehydrogenase/oxidase, N-terminal and middle domain; IPR013786:…
b000141	1A	105.903	136.563	30.6595	127	TraesCS1A01G110400	110.073	110.074	+	Basic helix-loop-helix transcription factor	PF00010: Helix-loop-helix DNA-binding domain; IPR011598: Myc-type, basic helix-loop-helix (bHLH) domain; GO:0046983 MF: protein dimerization activity; PF00010; IPR011598; GO:0046983
b000141	1A	105.903	136.563	30.6595	127	TraesCS1A01G110500	110.158	110.159	+	Splicing factor 3B subunit 1
b000141	1A	105.903	136.563	30.6595	127	TraesCS1A01G110600	110.16	110.16	-	G-type lectin S-receptor-like Serine/Threonine-kinase
b000141	1A	105.903	136.563	30.6595	127	TraesCS1A01G110700	110.279	110.282	+	FBD-associated F-box protein	IPR001810: F-box domain; IPR032675: Leucine-rich repeat domain, L domain-like; GO:0005515 MF: protein binding; IPR001810; IPR032675; GO:0005515
b000141	1A	105.903	136.563	30.6595	127	TraesCS1A01G110800	110.283	110.284	-	Glycosyltransferase	PF00201: UDP-glucoronosyl and UDP-glucosyl transferase; IPR002213: UDP-glucuronosyl/UDP-glucosyltransferase; GO:0008152 BP: metabolic process;GO:0016758 MF: transferase activity, transferring hexosyl groups; PF00201; IPR002213; GO:0008152; GO:0016758
b000141	1A	105.903	136.563	30.6595	127	TraesCS1A01G110900	111.123	111.133	+	6-phosphofructo-2-kinase/fructose-2, 6-bisphosphatase	PF01591: 6-phosphofructo-2-kinase; PF00300: Histidine phosphatase superfamily (branch 1); IPR001345: Phosphoglycerate/bisphosphoglycerate mutase, active site; IPR002044: Carbohydrate binding module family 20; IPR003094: Fructose-2,6-bisphosphatase; IPR013078: Histidine phosphatase superfamily, clade-1; IPR013079: 6-phosphofructo-2-kinase; IPR013783: Immunoglobulin-like fold; IPR013784: Carbohydra…
b000141	1A	105.903	136.563	30.6595	127	TraesCS1A01G111000	111.151	111.154	-	zinc transporter	PF02535: ZIP Zinc transporter; IPR003689: Zinc/iron permease; IPR004698: Zinc/iron permease, fungal/plant; GO:0005385 MF: zinc ion transmembrane transporter activity;GO:0016020 CC: membrane;GO:0016021 CC: integral component of membrane;GO:0030001 BP: metal ion transport;GO:0046873 MF: metal ion transmembrane transporter activity;GO:0055085 BP: transmembrane transport;GO:0071577 BP: zinc II ion tr…
b000141	1A	105.903	136.563	30.6595	127	TraesCS1A01G111100	111.534	111.538	+	Aspartate--tRNA ligase	PF00152: tRNA synthetases class II (D, K and N); IPR002312: Aspartyl/Asparaginyl-tRNA synthetase, class IIb; IPR004364: Aminoacyl-tRNA synthetase, class II (D/K/N); IPR006195: Aminoacyl-tRNA synthetase, class II; IPR012340: Nucleic acid-binding, OB-fold; GO:0000166 MF: nucleotide binding;GO:0004812 MF: aminoacyl-tRNA ligase activity;GO:0005524 MF: ATP binding;GO:0006418 BP: tRNA aminoacylation fo…
b000141	1A	105.903	136.563	30.6595	127	TraesCS1A01G111200	112.028	112.029	-
b000141	1A	105.903	136.563	30.6595	127	TraesCS1A01G111300	112.036	112.041	-	Kelch-like protein	PF10539: Development and cell death domain; PF01344: Kelch motif; IPR006652: Kelch repeat type 1; IPR013989: Development/cell death domain; IPR015915: Kelch-type beta propeller; IPR015916: Galactose oxidase, beta-propeller; GO:0005515 MF: protein binding; PF10539; PF01344; IPR006652; IPR013989; IPR015915; IPR015916; GO:0005515
b000141	1A	105.903	136.563	30.6595	127	TraesCS1A01G111400	112.777	112.778	+	ATP-dependent Clp protease proteolytic subunit	PF00574: Clp protease; IPR001907: ATP-dependent Clp protease proteolytic subunit; IPR018215: ClpP, Ser active site; IPR023562: Clp protease proteolytic subunit /Translocation-enhancing protein TepA; IPR029045: ClpP/crotonase-like domain; GO:0004252 MF: serine-type endopeptidase activity;GO:0006508 BP: proteolysis; PF00574; IPR001907; IPR018215; IPR023562; IPR029045; GO:0004252; GO:0006508
b000141	1A	105.903	136.563	30.6595	127	TraesCS1A01G111500	112.928	112.928	+	DUF4228 domain protein	PF14009: Domain of unknown function (DUF4228); IPR025322: Protein of unknown function DUF4228, plant; PF14009; IPR025322
b000141	1A	105.903	136.563	30.6595	127	TraesCS1A01G111600	112.936	112.942	+	Phosphatidylinositol N-acetylglucosaminyltransferase subunit H	PF10181: GPI-GlcNAc transferase complex, PIG-H component; IPR019328: GPI-GlcNAc transferase complex, PIG-H component, conserved domain; GO:0017176 MF: phosphatidylinositol N-acetylglucosaminyltransferase activity; PF10181; IPR019328; GO:0017176
b000141	1A	105.903	136.563	30.6595	127	TraesCS1A01G111700	112.943	112.944	-	LOB domain-containing protein, putative	PF03195: Protein of unknown function DUF260; IPR004883: Lateral organ boundaries, LOB; PF03195; IPR004883
b000141	1A	105.903	136.563	30.6595	127	TraesCS1A01G111800	113.251	113.252	-	homeobox protein knotted-1-like 6
b000141	1A	105.903	136.563	30.6595	127	TraesCS1A01G111900	113.538	113.541	-	Haloacid dehalogenase-like hydrolase superfamily protein	PF13419: Haloacid dehalogenase-like hydrolase; IPR023214: HAD-like domain; PF13419; IPR023214
b000141	1A	105.903	136.563	30.6595	127	TraesCS1A01G112000	113.851	113.858	+	ATP-dependent helicase/deoxyribonuclease subunit B
b000141	1A	105.903	136.563	30.6595	127	TraesCS1A01G112100	113.858	113.861	-	Nucleotide/sugar transporter family protein	PF03151: Triose-phosphate Transporter family; IPR004853: Sugar phosphate transporter domain; PF03151; IPR004853
b000141	1A	105.903	136.563	30.6595	127	TraesCS1A01G112200	113.878	113.882	-	Kinase interacting (KIP1-like) family protein	PF07765: KIP1-like protein; IPR011684: Protein Networked (NET), actin-binding (NAB) domain; GO:0003779 MF: actin binding; PF07765; IPR011684; GO:0003779
b000141	1A	105.903	136.563	30.6595	127	TraesCS1A01G112300	113.883	113.883	+	DNA topoisomerase
b000141	1A	105.903	136.563	30.6595	127	TraesCS1A01G112400	114.061	114.062	-	Thioredoxin-like protein	PF00085: Thioredoxin; IPR012336: Thioredoxin-like fold; IPR013766: Thioredoxin domain; IPR017937: Thioredoxin, conserved site; GO:0045454 BP: cell redox homeostasis; PF00085; IPR012336; IPR013766; IPR017937; GO:0045454
b000141	1A	105.903	136.563	30.6595	127	TraesCS1A01G112500	114.545	114.546	+	Ribosomal protein	PF00252: Ribosomal protein L16p/L10e; IPR001197: Ribosomal protein L10e; IPR016180: Ribosomal protein L10e/L16; IPR018255: Ribosomal protein L10e, conserved site; GO:0003735 MF: structural constituent of ribosome;GO:0005622 CC: intracellular;GO:0005840 CC: ribosome;GO:0006412 BP: translation; PF00252; IPR001197; IPR016180; IPR018255; GO:0003735; GO:0005622; GO:0005840; GO:0006412
b000141	1A	105.903	136.563	30.6595	127	TraesCS1A01G112600	114.548	114.552	+	RING finger protein	PF13920: Zinc finger, C3HC4 type (RING finger); IPR001841: Zinc finger, RING-type; IPR013083: Zinc finger, RING/FYVE/PHD-type; IPR017907: Zinc finger, RING-type, conserved site; GO:0005515 MF: protein binding;GO:0008270 MF: zinc ion binding; PF13920; IPR001841; IPR013083; IPR017907; GO:0005515; GO:0008270
b000141	1A	105.903	136.563	30.6595	127	TraesCS1A01G112700	115.359	115.363	+	WD repeat phosphoinositide-interacting-like protein	IPR001680: WD40 repeat; IPR015943: WD40/YVTN repeat-like-containing domain; IPR017986: WD40-repeat-containing domain; GO:0005515 MF: protein binding; IPR001680; IPR015943; IPR017986; GO:0005515
b000141	1A	105.903	136.563	30.6595	127	TraesCS1A01G112800	115.364	115.37	-	DNA-directed RNA polymerase	PF13656: RNA polymerase Rpb3/Rpb11 dimerisation domain; IPR008193: DNA-directed RNA polymerase Rpb11, 13-16kDa subunit, conserved site; IPR009025: DNA-directed RNA polymerase, RBP11-like dimerisation domain; GO:0003677 MF: DNA binding;GO:0003899 MF: DNA-directed 5'-3' RNA polymerase activity;GO:0006351 BP: transcription, DNA-templated;GO:0046983 MF: protein dimerization activity; PF13656; IPR0081…
b000141	1A	105.903	136.563	30.6595	127	TraesCS1A01G112900	115.889	115.89	-	Cytochrome b	PF00033: Cytochrome b/b6/petB; PF00032: Cytochrome b(C-terminal)/b6/petD; IPR005797: Cytochrome b/b6, N-terminal; IPR005798: Cytochrome b/b6, C-terminal; IPR016174: Di-haem cytochrome, transmembrane; IPR027387: Cytochrome b/b6-like domain; IPR030689: Cytochrome b; GO:0006122 BP: mitochondrial electron transport, ubiquinol to cytochrome c;GO:0008121 MF: ubiquinol-cytochrome-c reductase activity;GO…
b000141	1A	105.903	136.563	30.6595	127	TraesCS1A01G113000	115.921	115.932	-	ATP synthase subunit alpha	PF00006: ATP synthase alpha/beta family, nucleotide-binding domain; IPR000194: ATPase, F1/V1/A1 complex, alpha/beta subunit, nucleotide-binding domain; IPR020003: ATPase, alpha/beta subunit, nucleotide-binding domain, active site; IPR027417: P-loop containing nucleoside triphosphate hydrolase; GO:0005524 MF: ATP binding; PF00006; IPR000194; IPR020003; IPR027417; GO:0005524
b000141	1A	105.903	136.563	30.6595	127	TraesCS1A01G113100	115.94	115.94	+	Arabinogalactan peptide-like protein	PF06376: Arabinogalactan peptide; IPR009424: Arabinogalactan peptide, AGP; PF06376; IPR009424
b000141	1A	105.903	136.563	30.6595	127	TraesCS1A01G113200	115.949	115.972	+	Glycerophosphodiester phosphodiesterase	PF03009: Glycerophosphoryl diester phosphodiesterase family; IPR017946: PLC-like phosphodiesterase, TIM beta/alpha-barrel domain; IPR030395: Glycerophosphodiester phosphodiesterase domain; GO:0006629 BP: lipid metabolic process;GO:0008081 MF: phosphoric diester hydrolase activity; PF03009; IPR017946; IPR030395; GO:0006629; GO:0008081
b000141	1A	105.903	136.563	30.6595	127	TraesCS1A01G113300	115.976	115.978	+	Glycerophosphodiester phosphodiesterase	PF03009: Glycerophosphoryl diester phosphodiesterase family; IPR017946: PLC-like phosphodiesterase, TIM beta/alpha-barrel domain; IPR030395: Glycerophosphodiester phosphodiesterase domain; GO:0006629 BP: lipid metabolic process;GO:0008081 MF: phosphoric diester hydrolase activity; PF03009; IPR017946; IPR030395; GO:0006629; GO:0008081
b000141	1A	105.903	136.563	30.6595	127	TraesCS1A01G113400	116.694	116.697	+	Tryptophan aminotransferase	PF04864: Allinase; IPR006947: EGF-like, alliinase; IPR006948: Alliinase, C-terminal; IPR015421: Pyridoxal phosphate-dependent transferase, major region, subdomain 1; IPR015422: Pyridoxal phosphate-dependent transferase, subdomain 2; IPR015424: Pyridoxal phosphate-dependent transferase; GO:0003824 MF: catalytic activity;GO:0016846 MF: carbon-sulfur lyase activity; PF04864; IPR006947; IPR006948; IP…
b000141	1A	105.903	136.563	30.6595	127	TraesCS1A01G113500	117.163	117.166	-	F-box and associated interaction domains-containing protein	PF12937: F-box-like; IPR001810: F-box domain; GO:0005515 MF: protein binding; PF12937; IPR001810; GO:0005515
b000141	1A	105.903	136.563	30.6595	127	TraesCS1A01G113600	117.192	117.194	-	Tryptophan aminotransferase-related protein 2	PF04864: Allinase; IPR006947: EGF-like, alliinase; IPR006948: Alliinase, C-terminal; IPR015421: Pyridoxal phosphate-dependent transferase, major region, subdomain 1; IPR015422: Pyridoxal phosphate-dependent transferase, subdomain 2; IPR015424: Pyridoxal phosphate-dependent transferase; GO:0003824 MF: catalytic activity;GO:0016846 MF: carbon-sulfur lyase activity; PF04864; IPR006947; IPR006948; IP…
b000141	1A	105.903	136.563	30.6595	127	TraesCS1A01G113700	117.194	117.198	-	Proline-rich receptor-like kinase, putative (DUF1421)	PF07223: Protein of unknown function (DUF1421); IPR010820: Protein of unknown function DUF1421; PF07223; IPR010820
b000141	1A	105.903	136.563	30.6595	127	TraesCS1A01G113800	117.245	117.248	+	Receptor protein kinase, putative	PF08263: Leucine rich repeat N-terminal domain; PF00560: Leucine Rich Repeat; PF13855: Leucine rich repeat; PF00069: Protein kinase domain; IPR000719: Protein kinase domain; IPR001611: Leucine-rich repeat; IPR003591: Leucine-rich repeat, typical subtype; IPR008271: Serine/threonine-protein kinase, active site; IPR011009: Protein kinase-like domain; IPR013210: Leucine-rich repeat-containing N-term…
b000141	1A	105.903	136.563	30.6595	127	TraesCS1A01G113900	117.888	117.891	-	carboxyl-terminal peptidase, putative (DUF239)	PF14365: Domain of unknown function (DUF4409); PF03080: Domain of unknown function (DUF239); IPR004314: Neprosin; IPR025521: Neprosin activation peptide; PF14365; PF03080; IPR004314; IPR025521
b000141	1A	105.903	136.563	30.6595	127	TraesCS1A01G114000	117.907	117.912	-	Core-2/I-branching beta-1,6-N-acetylglucosaminyltransferase family protein	PF02485: Core-2/I-Branching enzyme; IPR003406: Glycosyl transferase, family 14; GO:0008375 MF: acetylglucosaminyltransferase activity;GO:0016020 CC: membrane; PF02485; IPR003406; GO:0008375; GO:0016020
b000141	1A	105.903	136.563	30.6595	127	TraesCS1A01G114100	117.979	117.982	-	PLATZ transcription factor family protein, putative
b000141	1A	105.903	136.563	30.6595	127	TraesCS1A01G114200	118.138	118.139	-	myosin
b000141	1A	105.903	136.563	30.6595	127	TraesCS1A01G114300	118.504	118.509	+	F-box protein	IPR032675: Leucine-rich repeat domain, L domain-like; IPR032675
b000141	1A	105.903	136.563	30.6595	127	TraesCS1A01G114400	118.558	118.559	-	Zinc finger CCCH domain protein	PF00642: Zinc finger C-x8-C-x5-C-x3-H type (and similar); IPR000571: Zinc finger, CCCH-type; GO:0046872 MF: metal ion binding; PF00642; IPR000571; GO:0046872
b000141	1A	105.903	136.563	30.6595	127	TraesCS1A01G114500	118.761	118.767	+	DNA-directed RNA polymerase subunit	PF04997: RNA polymerase Rpb1, domain 1; PF00623: RNA polymerase Rpb1, domain 2; PF04983: RNA polymerase Rpb1, domain 3; IPR000722: RNA polymerase, alpha subunit; IPR006592: RNA polymerase, N-terminal; IPR007066: RNA polymerase Rpb1, domain 3; IPR007080: RNA polymerase Rpb1, domain 1; GO:0003677 MF: DNA binding;GO:0003899 MF: DNA-directed 5'-3' RNA polymerase activity;GO:0006351 BP: transcription,…
b000141	1A	105.903	136.563	30.6595	127	TraesCS1A01G114600	118.81	118.815	+	DNA-directed RNA polymerase subunit	PF05000: RNA polymerase Rpb1, domain 4; PF04998: RNA polymerase Rpb1, domain 5; IPR007081: RNA polymerase Rpb1, domain 5; IPR007083: RNA polymerase Rpb1, domain 4; GO:0003677 MF: DNA binding;GO:0003899 MF: DNA-directed 5'-3' RNA polymerase activity;GO:0006351 BP: transcription, DNA-templated; PF05000; PF04998; IPR007081; IPR007083; GO:0003677; GO:0003899; GO:0006351
b000141	1A	105.903	136.563	30.6595	127	TraesCS1A01G114700	118.848	118.85	+	Leucine-rich repeat receptor-like protein kinase family	PF08263: Leucine rich repeat N-terminal domain; PF13855: Leucine rich repeat; IPR001611: Leucine-rich repeat; IPR003591: Leucine-rich repeat, typical subtype; IPR013210: Leucine-rich repeat-containing N-terminal, plant-type; IPR032675: Leucine-rich repeat domain, L domain-like; GO:0005515 MF: protein binding; PF08263; PF13855; IPR001611; IPR003591; IPR013210; IPR032675; GO:0005515
b000141	1A	105.903	136.563	30.6595	127	TraesCS1A01G114800	118.877	118.877	-	Clavata3/ESR (CLE) gene family member
b000141	1A	105.903	136.563	30.6595	127	TraesCS1A01G114900	119.044	119.054	-	Receptor-like kinase	PF08263: Leucine rich repeat N-terminal domain; PF13855: Leucine rich repeat; PF00069: Protein kinase domain; IPR000719: Protein kinase domain; IPR001611: Leucine-rich repeat; IPR008271: Serine/threonine-protein kinase, active site; IPR011009: Protein kinase-like domain; IPR013210: Leucine-rich repeat-containing N-terminal, plant-type; IPR017441: Protein kinase, ATP binding site; IPR032675: Leuci…
b000141	1A	105.903	136.563	30.6595	127	TraesCS1A01G115000	119.149	119.152	-	Protein apaG	PF04379: ApaG domain; IPR001943: UVR domain; IPR007474: ApaG domain; GO:0005515 MF: protein binding; PF04379; IPR001943; IPR007474; GO:0005515
b000141	1A	105.903	136.563	30.6595	127	TraesCS1A01G115100	119.494	119.497	+	mRNA cap guanine-N7 methyltransferase	PF03291: mRNA capping enzyme; IPR004971: mRNA (guanine-N(7))-methyltransferase domain; IPR016899: mRNA (guanine-N(7))-methyltransferase; IPR029063: S-adenosyl-L-methionine-dependent methyltransferase; GO:0004482 MF: mRNA (guanine-N7-)-methyltransferase activity;GO:0005634 CC: nucleus;GO:0006370 BP: 7-methylguanosine mRNA capping; PF03291; IPR004971; IPR016899; IPR029063; GO:0004482; GO:0005634; G…
b000141	1A	105.903	136.563	30.6595	127	TraesCS1A01G115200	119.704	119.708	+	Triose phosphate/phosphate translocator, chloroplastic	PF03151: Triose-phosphate Transporter family; IPR004696: Triose phosphate/phosphoenolpyruvate translocator; IPR004853: Sugar phosphate transporter domain; GO:0005215 MF: transporter activity;GO:0006810 BP: transport;GO:0016021 CC: integral component of membrane; PF03151; IPR004696; IPR004853; GO:0005215; GO:0006810; GO:0016021
b000141	1A	105.903	136.563	30.6595	127	TraesCS1A01G115300	119.709	119.718	-	Phospholipase D	PF00168: C2 domain; PF00614: Phospholipase D Active site motif; PF12357: Phospholipase D C terminal; IPR000008: C2 domain; IPR001736: Phospholipase D/Transphosphatidylase; IPR011402: Phospholipase D, plant; IPR024632: Phospholipase D, C-terminal; GO:0003824 MF: catalytic activity;GO:0004630 MF: phospholipase D activity;GO:0005509 MF: calcium ion binding;GO:0005515 MF: protein binding;GO:0016020 C…
b000141	1A	105.903	136.563	30.6595	127	TraesCS1A01G115400	119.74	119.74	+	Embryo-specific 3	PF06232: Embryo-specific protein 3, (ATS3); IPR001024: PLAT/LH2 domain; IPR010417: Embryo-specific ATS3; GO:0005515 MF: protein binding; PF06232; IPR001024; IPR010417; GO:0005515
b000141	1A	105.903	136.563	30.6595	127	TraesCS1A01G115500	120.003	120.011	+	Mitochondrial carrier family	PF00153: Mitochondrial carrier protein; IPR002067: Mitochondrial carrier protein; IPR018108: Mitochondrial substrate/solute carrier; IPR023395: Mitochondrial carrier domain; GO:0055085 BP: transmembrane transport; PF00153; IPR002067; IPR018108; IPR023395; GO:0055085
b000141	1A	105.903	136.563	30.6595	127	TraesCS1A01G115600	120.011	120.013	-	Alba DNA/RNA-binding protein	PF01918: Alba; IPR002775: DNA/RNA-binding protein Alba-like; IPR014560: Uncharacterised conserved protein UCP030333, DNA/RNA-binding Alba-related; GO:0003676 MF: nucleic acid binding; PF01918; IPR002775; IPR014560; GO:0003676
b000141	1A	105.903	136.563	30.6595	127	TraesCS1A01G115700	120.364	120.365	+	Metallothiol transferase fosB	PF00903: Glyoxalase/Bleomycin resistance protein/Dioxygenase superfamily; IPR004360: Glyoxalase/fosfomycin resistance/dioxygenase domain; IPR029068: Glyoxalase/Bleomycin resistance protein/Dihydroxybiphenyl dioxygenase; PF00903; IPR004360; IPR029068
b000141	1A	105.903	136.563	30.6595	127	TraesCS1A01G115800	120.375	120.379	+	Lactoylglutathione lyase	IPR029068: Glyoxalase/Bleomycin resistance protein/Dihydroxybiphenyl dioxygenase; IPR029068
b000141	1A	105.903	136.563	30.6595	127	TraesCS1A01G115900	121.129	121.13	-	Metallothionein	PF01439: Metallothionein; IPR000347: Metallothionein, family 15, plant; GO:0046872 MF: metal ion binding; PF01439; IPR000347; GO:0046872
b000141	1A	105.903	136.563	30.6595	127	TraesCS1A01G116000	121.133	121.136	-	GTPase obg	PF01018: GTP1/OBG; PF01926: 50S ribosome-binding GTPase; IPR006073: GTP binding domain; IPR006169: GTP1/OBG domain; IPR027417: P-loop containing nucleoside triphosphate hydrolase; IPR031167: OBG-type guanine nucleotide-binding (G) domain; GO:0005525 MF: GTP binding; PF01018; PF01926; IPR006073; IPR006169; IPR027417; IPR031167; GO:0005525
b000141	1A	105.903	136.563	30.6595	127	TraesCS1A01G116100	121.568	121.569	+	Metallothiol transferase fosB	PF00903: Glyoxalase/Bleomycin resistance protein/Dioxygenase superfamily; IPR004360: Glyoxalase/fosfomycin resistance/dioxygenase domain; IPR029068: Glyoxalase/Bleomycin resistance protein/Dihydroxybiphenyl dioxygenase; PF00903; IPR004360; IPR029068
b000141	1A	105.903	136.563	30.6595	127	TraesCS1A01G116200	121.74	121.746	-	Cellulose synthase	PF14569: Zinc-binding RING-finger; PF03552: Cellulose synthase; IPR005150: Cellulose synthase; IPR013083: Zinc finger, RING/FYVE/PHD-type; IPR027934: Cellulose synthase, RING-type zinc finger; IPR029044: Nucleotide-diphospho-sugar transferases; GO:0016020 CC: membrane;GO:0016760 MF: cellulose synthase (UDP-forming) activity;GO:0030244 BP: cellulose biosynthetic process; PF14569; PF03552; IPR00515…
b000141	1A	105.903	136.563	30.6595	127	TraesCS1A01G116300	121.88	121.882	-	Protein kinase superfamily protein
b000141	1A	105.903	136.563	30.6595	127	TraesCS1A01G116400	122.5	122.501	-	F-box protein PP2-A13	PF15697: Domain of unknown function (DUF4666); IPR031421: Protein of unknown function DUF4666; PF15697; IPR031421
b000141	1A	105.903	136.563	30.6595	127	TraesCS1A01G116500	123.549	123.553	-	AT1G08220-like protein	PF05176: ATP10 protein; IPR007849: ATPase assembly factor ATP10; PF05176; IPR007849
b000141	1A	105.903	136.563	30.6595	127	TraesCS1A01G116600	123.553	123.555	+	RING/U-box superfamily protein
b000141	1A	105.903	136.563	30.6595	127	TraesCS1A01G116700	124.011	124.012	+	Early response to dehydration 15-like protein
b000141	1A	105.903	136.563	30.6595	127	TraesCS1A01G116800	124.014	124.014	-	Diphthamide biosynthesis protein 2
b000141	1A	105.903	136.563	30.6595	127	TraesCS1A01G116900	124.181	124.182	-	3-isopropylmalate dehydratase large subunit
b000141	1A	105.903	136.563	30.6595	127	TraesCS1A01G117000	124.189	124.19	-	Plant/MSJ11-3 protein, putative
b000141	1A	105.903	136.563	30.6595	127	TraesCS1A01G117100	124.19	124.19	+	Evolutionarily conserved C-terminal region 5
b000141	1A	105.903	136.563	30.6595	127	TraesCS1A01G117200	124.203	124.204	-	Ulp1 protease family, C-terminal catalytic domain containing protein
b000141	1A	105.903	136.563	30.6595	127	TraesCS1A01G117300	124.479	124.482	+	Histone-lysine N-methyltransferase, H3 lysine-9 specific	PF02182: SAD/SRA domain; PF05033: Pre-SET motif; PF00856: SET domain; IPR001214: SET domain; IPR003105: SRA-YDG; IPR003616: Post-SET domain; IPR007728: Pre-SET domain; IPR015947: PUA-like domain; IPR025794: Histone H3-K9 methyltransferase, plant; GO:0005515 MF: protein binding;GO:0005634 CC: nucleus;GO:0008270 MF: zinc ion binding;GO:0016571 BP: histone methylation;GO:0018024 MF: histone-lysine N…
b000141	1A	105.903	136.563	30.6595	127	TraesCS1A01G117400	124.787	124.787	-	Pentatricopeptide repeat-containing protein
b000141	1A	105.903	136.563	30.6595	127	TraesCS1A01G117500	124.886	124.892	-	Boron transporter	PF00955: HCO3- transporter family; IPR011531: Bicarbonate transporter, C-terminal; GO:0006820 BP: anion transport;GO:0016021 CC: integral component of membrane; PF00955; IPR011531; GO:0006820; GO:0016021
b000141	1A	105.903	136.563	30.6595	127	TraesCS1A01G117600	124.896	124.898	-	Pentatricopeptide repeat-containing protein	PF01535: PPR repeat; PF13041: PPR repeat family; PF12854: PPR repeat; IPR002885: Pentatricopeptide repeat; IPR011990: Tetratricopeptide-like helical domain; GO:0005515 MF: protein binding; PF01535; PF13041; PF12854; IPR002885; IPR011990; GO:0005515
b000141	1A	105.903	136.563	30.6595	127	TraesCS1A01G117700	125.109	125.111	-	Glycosyltransferase	PF00201: UDP-glucoronosyl and UDP-glucosyl transferase; IPR002213: UDP-glucuronosyl/UDP-glucosyltransferase; GO:0008152 BP: metabolic process;GO:0016758 MF: transferase activity, transferring hexosyl groups; PF00201; IPR002213; GO:0008152; GO:0016758
b000141	1A	105.903	136.563	30.6595	127	TraesCS1A01G117800	125.147	125.148	-	Protein kinase-like	PF00069: Protein kinase domain; IPR000719: Protein kinase domain; IPR008271: Serine/threonine-protein kinase, active site; IPR011009: Protein kinase-like domain; GO:0004672 MF: protein kinase activity;GO:0005524 MF: ATP binding;GO:0006468 BP: protein phosphorylation; PF00069; IPR000719; IPR008271; IPR011009; GO:0004672; GO:0005524; GO:0006468
b000141	1A	105.903	136.563	30.6595	127	TraesCS1A01G117900	125.151	125.152	+	Glycosyltransferase	PF00201: UDP-glucoronosyl and UDP-glucosyl transferase; IPR002213: UDP-glucuronosyl/UDP-glucosyltransferase; GO:0008152 BP: metabolic process;GO:0016758 MF: transferase activity, transferring hexosyl groups; PF00201; IPR002213; GO:0008152; GO:0016758
b000141	1A	105.903	136.563	30.6595	127	TraesCS1A01G118000	125.155	125.156	+	Crossover junction endodeoxyribonuclease RuvC	PF07893: Protein of unknown function (DUF1668); IPR012871: Protein of unknown function DUF1677, Oryza sativa; PF07893; IPR012871
b000141	1A	105.903	136.563	30.6595	127	TraesCS1A01G118100	126.512	126.516	+	Phototropic-responsive NPH3 family protein	PF03000: NPH3 family; IPR027356: NPH3 domain; PF03000; IPR027356
b000141	1A	105.903	136.563	30.6595	127	TraesCS1A01G118200	126.853	126.855	-	Gamma-aminobutyric acid receptor subunit gamma-2	PF12734: Cysteine-rich TM module stress tolerance; IPR028144: Cysteine-rich transmembrane CYSTM domain; PF12734; IPR028144
b000141	1A	105.903	136.563	30.6595	127	TraesCS1A01G118300	126.856	126.859	-	Serine/threonine protein phosphatase 2A regulatory subunit B	PF01603: Protein phosphatase 2A regulatory B subunit (B56 family); IPR002554: Protein phosphatase 2A, regulatory B subunit, B56; IPR011989: Armadillo-like helical; IPR016024: Armadillo-type fold; GO:0000159 CC: protein phosphatase type 2A complex;GO:0005488 MF: binding;GO:0007165 BP: signal transduction;GO:0019888 MF: protein phosphatase regulator activity; PF01603; IPR002554; IPR011989; IPR01602…
b000141	1A	105.903	136.563	30.6595	127	TraesCS1A01G118400	127.075	127.078	-	Auxin-responsive protein	PF02309: AUX/IAA family; IPR033389: AUX/IAA domain; PF02309; IPR033389
b000141	1A	105.903	136.563	30.6595	127	TraesCS1A01G118500	127.082	127.087	+	Hippocampus abundant transcript-like protein 1
b000141	1A	105.903	136.563	30.6595	127	TraesCS1A01G118600	127.092	127.093	-
b000141	1A	105.903	136.563	30.6595	127	TraesCS1A01G118700	127.353	127.356	+	Pre-mRNA-splicing factor	PF03371: PRP38 family; IPR005037: Pre-mRNA-splicing factor 38; PF03371; IPR005037
b000141	1A	105.903	136.563	30.6595	127	TraesCS1A01G118800	127.757	127.761	+	RING/U-box superfamily protein	PF13639: Ring finger domain; IPR001841: Zinc finger, RING-type; IPR011016: Zinc finger, RING-CH-type; IPR013083: Zinc finger, RING/FYVE/PHD-type; GO:0005515 MF: protein binding;GO:0008270 MF: zinc ion binding; PF13639; IPR001841; IPR011016; IPR013083; GO:0005515; GO:0008270
b000141	1A	105.903	136.563	30.6595	127	TraesCS1A01G118900	127.832	127.833	+	Protein tapetum determinant 1
b000141	1A	105.903	136.563	30.6595	127	TraesCS1A01G119000	128.634	128.635	+	Rotundifolia-like protein	PF08137: DVL family; IPR012552: DVL; PF08137; IPR012552
b000141	1A	105.903	136.563	30.6595	127	TraesCS1A01G119100	129.004	129.005	-	3'-N-debenzoyl-2'-deoxytaxol N-benzoyltransferase	PF02458: Transferase family; IPR003480: Transferase; GO:0016747 MF: transferase activity, transferring acyl groups other than amino-acyl groups; PF02458; IPR003480; GO:0016747
b000141	1A	105.903	136.563	30.6595	127	TraesCS1A01G119200	129.724	129.724	+	Glutamate-1-semialdehyde 2,1-aminomutase
b000141	1A	105.903	136.563	30.6595	127	TraesCS1A01G119300	130.149	130.151	+	Glycosyltransferase	PF00201: UDP-glucoronosyl and UDP-glucosyl transferase; IPR002213: UDP-glucuronosyl/UDP-glucosyltransferase; GO:0008152 BP: metabolic process;GO:0016758 MF: transferase activity, transferring hexosyl groups; PF00201; IPR002213; GO:0008152; GO:0016758
b000141	1A	105.903	136.563	30.6595	127	TraesCS1A01G119400	130.35	130.351	+	Pimeloyl-[acyl-carrier protein] methyl ester esterase	PF12697: Alpha/beta hydrolase family; IPR000073: Alpha/beta hydrolase fold-1; IPR029058: Alpha/Beta hydrolase fold; PF12697; IPR000073; IPR029058
b000141	1A	105.903	136.563	30.6595	127	TraesCS1A01G119500	130.91	130.913	-	Copper ion binding protein
b000141	1A	105.903	136.563	30.6595	127	TraesCS1A01G119600	131.52	131.522	-	Leucine-rich repeat family protein	PF13855: Leucine rich repeat; IPR001611: Leucine-rich repeat; IPR032675: Leucine-rich repeat domain, L domain-like; GO:0005515 MF: protein binding; PF13855; IPR001611; IPR032675; GO:0005515
b000141	1A	105.903	136.563	30.6595	127	TraesCS1A01G119700	131.964	131.971	-	MAR-binding filament-like protein 1-1
b000141	1A	105.903	136.563	30.6595	127	TraesCS1A01G119800	132.134	132.135	-	senescence-associated family protein, putative (DUF581)	PF04570: zinc-finger of the FCS-type, C2-C2; IPR007650: Zf-FLZ domain; PF04570; IPR007650
b000141	1A	105.903	136.563	30.6595	127	TraesCS1A01G119900	132.264	132.275	+	Copalyl diphosphate synthase	PF01397: Terpene synthase, N-terminal domain; PF03936: Terpene synthase family, metal binding domain; IPR001906: Terpene synthase, N-terminal domain; IPR005630: Terpene synthase, metal-binding domain; IPR008930: Terpenoid cyclases/protein prenyltransferase alpha-alpha toroid; IPR008949: Isoprenoid synthase domain; GO:0000287 MF: magnesium ion binding;GO:0008152 BP: metabolic process;GO:0010333 MF…
b000141	1A	105.903	136.563	30.6595	127	TraesCS1A01G120000	132.414	132.417	-	polyamine-modulated factor 1-binding protein
b000141	1A	105.903	136.563	30.6595	127	TraesCS1A01G120100	132.481	132.486	+	70 kDa heat shock protein	PF00012: Hsp70 protein; IPR013126: Heat shock protein 70 family; IPR029047: Heat shock protein 70kD, peptide-binding domain; IPR029048: Heat shock protein 70kD, C-terminal domain; PF00012; IPR013126; IPR029047; IPR029048
b000141	1A	105.903	136.563	30.6595	127	TraesCS1A01G120200	132.784	132.791	+	70 kDa heat shock protein	PF00012: Hsp70 protein; IPR013126: Heat shock protein 70 family; IPR029047: Heat shock protein 70kD, peptide-binding domain; IPR029048: Heat shock protein 70kD, C-terminal domain; PF00012; IPR013126; IPR029047; IPR029048
b000141	1A	105.903	136.563	30.6595	127	TraesCS1A01G120300	132.796	132.797	+	Cytochrome P450 family protein, expressed	PF00067: Cytochrome P450; IPR001128: Cytochrome P450; IPR002401: Cytochrome P450, E-class, group I; GO:0005506 MF: iron ion binding;GO:0016705 MF: oxidoreductase activity, acting on paired donors, with incorporation or reduction of molecular oxygen;GO:0020037 MF: heme binding;GO:0055114 BP: oxidation-reduction process; PF00067; IPR001128; IPR002401; GO:0005506; GO:0016705; GO:0020037; GO:0055114
b000141	1A	105.903	136.563	30.6595	127	TraesCS1A01G120400	132.798	132.799	-	60S ribosomal L18a-like protein
b000141	1A	105.903	136.563	30.6595	127	TraesCS1A01G120500	133.126	133.127	+	Late embryogenesis abundant protein
b000141	1A	105.903	136.563	30.6595	127	TraesCS1A01G120600	133.155	133.156	-	Cation/H(+) antiporter	PF00999: Sodium/hydrogen exchanger family; IPR006153: Cation/H+ exchanger; GO:0006812 BP: cation transport;GO:0015299 MF: solute:proton antiporter activity;GO:0016021 CC: integral component of membrane;GO:0055085 BP: transmembrane transport; PF00999; IPR006153; GO:0006812; GO:0015299; GO:0016021; GO:0055085
b000141	1A	105.903	136.563	30.6595	127	TraesCS1A01G120700	133.16	133.163	-	Nuclear poly(A) polymerase 1
b000141	1A	105.903	136.563	30.6595	127	TraesCS1A01G120800	133.164	133.167	-	Protein slow green 1, chloroplastic	IPR011990: Tetratricopeptide-like helical domain; IPR013026: Tetratricopeptide repeat-containing domain; GO:0005515 MF: protein binding; IPR011990; IPR013026; GO:0005515
b000141	1A	105.903	136.563	30.6595	127	TraesCS1A01G120900	133.171	133.174	-	Hypoxanthine phosphoribosyltransferase	PF00156: Phosphoribosyl transferase domain; IPR000836: Phosphoribosyltransferase domain; IPR005904: Hypoxanthine phosphoribosyl transferase; IPR029057: Phosphoribosyltransferase-like; GO:0004422 MF: hypoxanthine phosphoribosyltransferase activity;GO:0005737 CC: cytoplasm;GO:0006166 BP: purine ribonucleoside salvage;GO:0009116 BP: nucleoside metabolic process; PF00156; IPR000836; IPR005904; IPR029…
b000141	1A	105.903	136.563	30.6595	127	TraesCS1A01G121000	133.412	133.418	+	FACT complex subunit SSRP1	PF03531: Structure-specific recognition protein (SSRP1); PF08512: Histone chaperone Rttp106-like; PF00505: HMG (high mobility group) box; IPR000969: Structure-specific recognition protein; IPR009071: High mobility group box domain; IPR011993: PH domain-like; IPR013719: Domain of unknown function DUF1747; IPR024954: SSRP1 domain; GO:0003677 MF: DNA binding;GO:0005634 CC: nucleus; PF03531; PF08512;…
b000141	1A	105.903	136.563	30.6595	127	TraesCS1A01G121100	133.514	133.518	-	Serrate RNA effector molecule homolog
b000141	1A	105.903	136.563	30.6595	127	TraesCS1A01G121200	134.001	134.003	+	Pentatricopeptide repeat-containing protein	PF13041: PPR repeat family; PF12854: PPR repeat; PF01535: PPR repeat; IPR002885: Pentatricopeptide repeat; PF13041; PF12854; PF01535; IPR002885
b000141	1A	105.903	136.563	30.6595	127	TraesCS1A01G121300	134.944	134.949	+	bZIP transcription factor, putative (DUF1664)	PF07889: Protein of unknown function (DUF1664); IPR012458: Protein of unknown function DUF1664; PF07889; IPR012458
b000141	1A	105.903	136.563	30.6595	127	TraesCS1A01G121400	134.957	134.964	-	Myb/SANT-like DNA-binding domain protein	PF12776: Myb/SANT-like DNA-binding domain; IPR024752: Myb/SANT-like domain; PF12776; IPR024752
b000141	1A	105.903	136.563	30.6595	127	TraesCS1A01G121500	135.183	135.184	-	WRKY transcription factor	PF03106: WRKY DNA -binding domain; IPR003657: WRKY domain; GO:0003700 MF: transcription factor activity, sequence-specific DNA binding;GO:0006355 BP: regulation of transcription, DNA-templated;GO:0043565 MF: sequence-specific DNA binding; PF03106; IPR003657; GO:0003700; GO:0006355; GO:0043565
b000141	1A	105.903	136.563	30.6595	127	TraesCS1A01G121600	135.508	135.508	+	2-oxoglutarate (2OG) and Fe(II)-dependent oxygenase superfamily protein
b000141	1A	105.903	136.563	30.6595	127	TraesCS1A01G121700	135.509	135.524	-	Protein kinase	PF00069: Protein kinase domain; PF00433: Protein kinase C terminal domain; IPR000719: Protein kinase domain; IPR000961: AGC-kinase, C-terminal; IPR008271: Serine/threonine-protein kinase, active site; IPR011009: Protein kinase-like domain; IPR017441: Protein kinase, ATP binding site; IPR017892: Protein kinase, C-terminal; GO:0004672 MF: protein kinase activity;GO:0004674 MF: protein serine/threon…
b000141	1A	105.903	136.563	30.6595	127	TraesCS1A01G121800	135.967	135.969	-	Phosphatidylinositol-4-phosphate 5-kinase family protein
b000141	1A	105.903	136.563	30.6595	127	TraesCS1A01G121900	135.967	135.968	+
b000141	1A	105.903	136.563	30.6595	127	TraesCS1A01G122000	135.969	135.972	-	Lactoylglutathione lyase family protein	PF00903: Glyoxalase/Bleomycin resistance protein/Dioxygenase superfamily; IPR004360: Glyoxalase/fosfomycin resistance/dioxygenase domain; IPR029068: Glyoxalase/Bleomycin resistance protein/Dihydroxybiphenyl dioxygenase; PF00903; IPR004360; IPR029068
b000147	1A	251.191	300.105	48.9141	157	TraesCS1A01G144900	251.22	251.221	-	BTB/POZ domain containing protein, expressed	PF00917: MATH domain; PF00651: BTB/POZ domain; IPR000210: BTB/POZ domain; IPR002083: MATH/TRAF domain; IPR008974: TRAF-like; IPR011333: SKP1/BTB/POZ domain; GO:0005515 MF: protein binding; PF00917; PF00651; IPR000210; IPR002083; IPR008974; IPR011333; GO:0005515
b000147	1A	251.191	300.105	48.9141	157	TraesCS1A01G145000	251.335	251.341	+	60 kDa chaperonin	PF00118: TCP-1/cpn60 chaperonin family; IPR001844: Chaperonin Cpn60; IPR002423: Chaperonin Cpn60/TCP-1 family; IPR018370: Chaperonin Cpn60, conserved site; IPR027409: GroEL-like apical domain; IPR027413: GroEL-like equatorial domain; GO:0005524 MF: ATP binding;GO:0005737 CC: cytoplasm;GO:0006457 BP: protein folding;GO:0042026 BP: protein refolding; PF00118; IPR001844; IPR002423; IPR018370; IPR027…
b000147	1A	251.191	300.105	48.9141	157	TraesCS1A01G145100	251.342	251.347	+	Cysteine--tRNA ligase	PF01406: tRNA synthetases class I (C) catalytic domain; IPR009080: Aminoacyl-tRNA synthetase, class Ia, anticodon-binding; IPR014729: Rossmann-like alpha/beta/alpha sandwich fold; IPR015803: Cysteine-tRNA ligase; IPR024909: Cysteinyl-tRNA synthetase/mycothiol ligase; IPR032678: tRNA synthetases class I, catalytic domain; GO:0000166 MF: nucleotide binding;GO:0004812 MF: aminoacyl-tRNA ligase activ…
b000147	1A	251.191	300.105	48.9141	157	TraesCS1A01G145200	251.372	251.375	-
b000147	1A	251.191	300.105	48.9141	157	TraesCS1A01G145300	251.376	251.378	+	GDSL esterase/lipase	PF00657: GDSL-like Lipase/Acylhydrolase; IPR001087: GDSL lipase/esterase; IPR013830: SGNH hydrolase-type esterase domain; GO:0016788 MF: hydrolase activity, acting on ester bonds; PF00657; IPR001087; IPR013830; GO:0016788
b000147	1A	251.191	300.105	48.9141	157	TraesCS1A01G145400	251.532	251.533	-	Cytochrome c biogenesis Fc
b000147	1A	251.191	300.105	48.9141	157	TraesCS1A01G145500	251.562	251.564	-	Potassium-transporting ATPase potassium-binding subunit	PF07762: Protein of unknown function (DUF1618); IPR011676: Domain of unknown function DUF1618; PF07762; IPR011676
b000147	1A	251.191	300.105	48.9141	157	TraesCS1A01G145600	251.691	251.692	+	Aspartyl/glutamyl-tRNA(Asn/Gln) amidotransferase subunit C
b000147	1A	251.191	300.105	48.9141	157	TraesCS1A01G145700	251.936	251.937	+	Adenine nucleotide alpha hydrolases-like superfamily protein, putative	PF00582: Universal stress protein family; IPR006016: UspA; IPR014729: Rossmann-like alpha/beta/alpha sandwich fold; GO:0006950 BP: response to stress; PF00582; IPR006016; IPR014729; GO:0006950
b000147	1A	251.191	300.105	48.9141	157	TraesCS1A01G145800	252.282	252.286	-	Plant/T7N9-9 protein	PF07063: Domain of unknown function (DUF1338); IPR009770: Domain of unknown function DUF1338; PF07063; IPR009770
b000147	1A	251.191	300.105	48.9141	157	TraesCS1A01G145900	252.322	252.322	+	Cleavage and polyadenylation specificity factor (CPSF) A subunit protein
b000147	1A	251.191	300.105	48.9141	157	TraesCS1A01G146000	252.323	252.324	-	Hypersensitive-induced response protein 1	PF01145: SPFH domain / Band 7 family; IPR001107: Band 7 domain; PF01145; IPR001107
b000147	1A	251.191	300.105	48.9141	157	TraesCS1A01G146100	252.496	252.496	+
b000147	1A	251.191	300.105	48.9141	157	TraesCS1A01G146200	252.502	252.518	-	Transducin/WD40 repeat-like superfamily protein	PF00400: WD domain, G-beta repeat; IPR001680: WD40 repeat; IPR015943: WD40/YVTN repeat-like-containing domain; IPR017986: WD40-repeat-containing domain; IPR019775: WD40 repeat, conserved site; IPR020472: G-protein beta WD-40 repeat; GO:0005515 MF: protein binding; PF00400; IPR001680; IPR015943; IPR017986; IPR019775; IPR020472; GO:0005515
b000147	1A	251.191	300.105	48.9141	157	TraesCS1A01G146300	252.51	252.511	-
b000147	1A	251.191	300.105	48.9141	157	TraesCS1A01G146400	252.623	252.628	-	F-box protein interaction domain containing protein
b000147	1A	251.191	300.105	48.9141	157	TraesCS1A01G146500	252.772	252.774	+	F-box family protein
b000147	1A	251.191	300.105	48.9141	157	TraesCS1A01G146600	252.825	252.829	-	Riboflavin kinase	PF13419: Haloacid dehalogenase-like hydrolase; PF01687: Riboflavin kinase; IPR006439: HAD hydrolase, subfamily IA; IPR015865: Riboflavin kinase domain, bacterial/eukaryotic; IPR023198: Phosphoglycolate phosphatase, domain 2; IPR023214: HAD-like domain; IPR023465: Riboflavin kinase domain; GO:0008152 BP: metabolic process;GO:0008531 MF: riboflavin kinase activity;GO:0009231 BP: riboflavin biosynth…
b000147	1A	251.191	300.105	48.9141	157	TraesCS1A01G146700	253.014	253.017	-	Zinc finger (C3HC4-type RING finger) family protein	PF17123: RING-like zinc finger; PF13768: von Willebrand factor type A domain; PF14624: VWA / Hh protein intein-like; IPR001841: Zinc finger, RING-type; IPR002035: von Willebrand factor, type A; IPR013083: Zinc finger, RING/FYVE/PHD-type; IPR032838: VWA-Hint protein, Vwaint domain; GO:0005515 MF: protein binding;GO:0008270 MF: zinc ion binding; PF17123; PF13768; PF14624; IPR001841; IPR002035; IPR0…
b000147	1A	251.191	300.105	48.9141	157	TraesCS1A01G146800	253.372	253.372	-	Acetyl-coenzyme A synthetase
b000147	1A	251.191	300.105	48.9141	157	TraesCS1A01G146900	253.379	253.384	-	WD-repeat protein, putative	PF00400: WD domain, G-beta repeat; IPR001680: WD40 repeat; IPR006594: LIS1 homology motif; IPR011042: Six-bladed beta-propeller, TolB-like; IPR015943: WD40/YVTN repeat-like-containing domain; IPR017986: WD40-repeat-containing domain; GO:0005515 MF: protein binding; PF00400; IPR001680; IPR006594; IPR011042; IPR015943; IPR017986; GO:0005515
b000147	1A	251.191	300.105	48.9141	157	TraesCS1A01G147000	253.721	253.722	+	60S ribosomal protein L21	PF01157: Ribosomal protein L21e; IPR001147: Ribosomal protein L21e; IPR008991: Translation protein SH3-like domain; IPR018259: Ribosomal protein L21e, conserved site; GO:0003735 MF: structural constituent of ribosome;GO:0005622 CC: intracellular;GO:0005840 CC: ribosome;GO:0006412 BP: translation; PF01157; IPR001147; IPR008991; IPR018259; GO:0003735; GO:0005622; GO:0005840; GO:0006412
b000147	1A	251.191	300.105	48.9141	157	TraesCS1A01G147100	253.728	253.732	-	Beta-amylase	PF01373: Glycosyl hydrolase family 14; IPR001554: Glycoside hydrolase, family 14; IPR017853: Glycoside hydrolase superfamily; IPR018238: Glycoside hydrolase, family 14, conserved site; GO:0000272 BP: polysaccharide catabolic process;GO:0016161 MF: beta-amylase activity; PF01373; IPR001554; IPR017853; IPR018238; GO:0000272; GO:0016161
b000147	1A	251.191	300.105	48.9141	157	TraesCS1A01G147200	254.183	254.189	+	myosin-binding protein (Protein of unknown function, DUF593)	PF04576: Zein-binding; IPR007656: GTD-binding domain; PF04576; IPR007656
b000147	1A	251.191	300.105	48.9141	157	TraesCS1A01G147300	254.35	254.352	+	Beta-amylase	PF01373: Glycosyl hydrolase family 14; IPR001554: Glycoside hydrolase, family 14; IPR017853: Glycoside hydrolase superfamily; IPR018238: Glycoside hydrolase, family 14, conserved site; GO:0000272 BP: polysaccharide catabolic process;GO:0016161 MF: beta-amylase activity; PF01373; IPR001554; IPR017853; IPR018238; GO:0000272; GO:0016161
b000147	1A	251.191	300.105	48.9141	157	TraesCS1A01G147400	254.375	254.383	+	PfkB-like carbohydrate kinase family protein	PF00294: pfkB family carbohydrate kinase; IPR002139: Ribokinase/fructokinase; IPR011611: Carbohydrate kinase PfkB; IPR029056: Ribokinase-like; GO:0004747 MF: ribokinase activity;GO:0006014 BP: D-ribose metabolic process; PF00294; IPR002139; IPR011611; IPR029056; GO:0004747; GO:0006014
b000147	1A	251.191	300.105	48.9141	157	TraesCS1A01G147500	254.384	254.386	-	28 kDa ribonucleoprotein, chloroplastic
b000147	1A	251.191	300.105	48.9141	157	TraesCS1A01G147600	254.993	254.995	+	tRNA dimethylallyltransferase	IPR027417: P-loop containing nucleoside triphosphate hydrolase; IPR027417
b000147	1A	251.191	300.105	48.9141	157	TraesCS1A01G147700	254.996	254.997	-	50S ribosomal protein L11	PF03946: Ribosomal protein L11, N-terminal domain; PF00298: Ribosomal protein L11, RNA binding domain; IPR000911: Ribosomal protein L11/L12; IPR006519: Ribosomal protein L11, bacterial-type; IPR020783: Ribosomal protein L11, C-terminal; IPR020784: Ribosomal protein L11, N-terminal; GO:0003735 MF: structural constituent of ribosome;GO:0005840 CC: ribosome;GO:0006412 BP: translation; PF03946; PF002…
b000147	1A	251.191	300.105	48.9141	157	TraesCS1A01G147800	255.203	255.205	+	Cyclin-dependent kinase 1
b000147	1A	251.191	300.105	48.9141	157	TraesCS1A01G147900	255.472	255.473	-
b000147	1A	251.191	300.105	48.9141	157	TraesCS1A01G148000	255.479	255.488	+	WD40 repeat-like protein	PF08606: Prp19/Pso4-like; PF00400: WD domain, G-beta repeat; IPR001680: WD40 repeat; IPR003613: U box domain; IPR013083: Zinc finger, RING/FYVE/PHD-type; IPR013915: Pre-mRNA-splicing factor 19; IPR015943: WD40/YVTN repeat-like-containing domain; IPR017986: WD40-repeat-containing domain; GO:0004842 MF: ubiquitin-protein transferase activity;GO:0005515 MF: protein binding;GO:0016567 BP: protein ubi…
b000147	1A	251.191	300.105	48.9141	157	TraesCS1A01G148100	255.701	255.702	-	Glucan endo-1,3-beta-glucosidase 1
b000147	1A	251.191	300.105	48.9141	157	TraesCS1A01G148200	255.747	255.748	-
b000147	1A	251.191	300.105	48.9141	157	TraesCS1A01G148300	255.872	255.874	+	Zinc finger protein CONSTANS	PF06203: CCT motif; IPR010402: CCT domain; GO:0005515 MF: protein binding; PF06203; IPR010402; GO:0005515
b000147	1A	251.191	300.105	48.9141	157	TraesCS1A01G148400	255.898	255.9	-	50S ribosomal protein L14	PF00238: Ribosomal protein L14p/L23e; IPR000218: Ribosomal protein L14P; IPR019972: Ribosomal protein L14P, conserved site; GO:0003735 MF: structural constituent of ribosome;GO:0005840 CC: ribosome;GO:0006412 BP: translation; PF00238; IPR000218; IPR019972; GO:0003735; GO:0005840; GO:0006412
b000147	1A	251.191	300.105	48.9141	157	TraesCS1A01G148500	256.027	256.027	+	Cytochrome b559 subunit alpha	PF00283: Cytochrome b559, alpha (gene psbE) and beta (gene psbF)subunits; PF00284: Lumenal portion of Cytochrome b559, alpha (gene psbE) subunit; IPR006216: Photosystem II cytochrome b559, conserved site; IPR006217: Photosystem II cytochrome b559, alpha subunit; IPR013081: Photosystem II cytochrome b559, N-terminal; IPR013082: Photosystem II cytochrome b559, alpha subunit, lumenal region; GO:0009…
b000147	1A	251.191	300.105	48.9141	157	TraesCS1A01G148600	256.027	256.027	+	Cytochrome b559 subunit beta	PF00283: Cytochrome b559, alpha (gene psbE) and beta (gene psbF)subunits; IPR006216: Photosystem II cytochrome b559, conserved site; IPR006241: Photosystem II cytochrome b559, beta subunit; IPR013081: Photosystem II cytochrome b559, N-terminal; GO:0009523 CC: photosystem II;GO:0009539 CC: photosystem II reaction center;GO:0009767 BP: photosynthetic electron transport chain;GO:0015979 BP: photosyn…
b000147	1A	251.191	300.105	48.9141	157	TraesCS1A01G148700	256.027	256.027	+	Photosystem II reaction center protein L	PF02419: PsbL protein; IPR003372: Photosystem II PsbL; GO:0009523 CC: photosystem II;GO:0009539 CC: photosystem II reaction center;GO:0015979 BP: photosynthesis;GO:0016020 CC: membrane; PF02419; IPR003372; GO:0009523; GO:0009539; GO:0015979; GO:0016020
b000147	1A	251.191	300.105	48.9141	157	TraesCS1A01G148800	256.028	256.028	+	Photosystem II reaction center protein J	PF01788: PsbJ; IPR002682: Photosystem II PsbJ; GO:0009523 CC: photosystem II;GO:0009539 CC: photosystem II reaction center;GO:0015979 BP: photosynthesis;GO:0016020 CC: membrane; PF01788; IPR002682; GO:0009523; GO:0009539; GO:0015979; GO:0016020
b000147	1A	251.191	300.105	48.9141	157	TraesCS1A01G148900	256.377	256.38	+	carboxyl-terminal peptidase, putative (DUF239)	PF14365: Domain of unknown function (DUF4409); PF03080: Domain of unknown function (DUF239); IPR004314: Neprosin; IPR025521: Neprosin activation peptide; PF14365; PF03080; IPR004314; IPR025521
b000147	1A	251.191	300.105	48.9141	157	TraesCS1A01G149000	256.712	256.718	+	Tetratricopeptide repeat 27-like protein	IPR011990: Tetratricopeptide-like helical domain; GO:0005515 MF: protein binding; IPR011990; GO:0005515
b000147	1A	251.191	300.105	48.9141	157	TraesCS1A01G149100	256.81	256.817	+	Peroxisome biogenesis protein 12	PF04757: Pex2 / Pex12 amino terminal region; IPR006845: Pex, N-terminal; IPR013083: Zinc finger, RING/FYVE/PHD-type; IPR017375: Peroxisome assembly protein 12; GO:0005779 CC: integral component of peroxisomal membrane;GO:0006625 BP: protein targeting to peroxisome;GO:0008022 MF: protein C-terminus binding;GO:0008270 MF: zinc ion binding; PF04757; IPR006845; IPR013083; IPR017375; GO:0005779; GO:00…
b000147	1A	251.191	300.105	48.9141	157	TraesCS1A01G149200	256.819	256.822	+	Eukaryotic translation initiation factor 4E	PF01652: Eukaryotic initiation factor 4E; IPR001040: Translation Initiation factor eIF- 4e; IPR019770: Eukaryotic translation initiation factor 4E (eIF-4E), conserved site; IPR023398: Translation Initiation factor eIF- 4e-like; GO:0003723 MF: RNA binding;GO:0003743 MF: translation initiation factor activity;GO:0005737 CC: cytoplasm;GO:0006413 BP: translational initiation; PF01652; IPR001040; IPR0…
b000147	1A	251.191	300.105	48.9141	157	TraesCS1A01G149300	256.824	256.828	+	Cellulose synthase	PF14569: Zinc-binding RING-finger; PF03552: Cellulose synthase; IPR005150: Cellulose synthase; IPR013083: Zinc finger, RING/FYVE/PHD-type; IPR027934: Cellulose synthase, RING-type zinc finger; IPR029044: Nucleotide-diphospho-sugar transferases; GO:0016020 CC: membrane;GO:0016760 MF: cellulose synthase (UDP-forming) activity;GO:0030244 BP: cellulose biosynthetic process; PF14569; PF03552; IPR00515…
b000147	1A	251.191	300.105	48.9141	157	TraesCS1A01G149400	256.92	256.929	-	Receptor protein kinase, putative	PF08263: Leucine rich repeat N-terminal domain; PF13855: Leucine rich repeat; PF00069: Protein kinase domain; IPR000719: Protein kinase domain; IPR001611: Leucine-rich repeat; IPR003591: Leucine-rich repeat, typical subtype; IPR008266: Tyrosine-protein kinase, active site; IPR011009: Protein kinase-like domain; IPR013210: Leucine-rich repeat-containing N-terminal, plant-type; IPR017441: Protein k…
b000147	1A	251.191	300.105	48.9141	157	TraesCS1A01G149500	256.964	256.968	+	Receptor protein kinase, putative	PF08263: Leucine rich repeat N-terminal domain; PF13855: Leucine rich repeat; PF00069: Protein kinase domain; IPR000719: Protein kinase domain; IPR001611: Leucine-rich repeat; IPR003591: Leucine-rich repeat, typical subtype; IPR008266: Tyrosine-protein kinase, active site; IPR011009: Protein kinase-like domain; IPR013210: Leucine-rich repeat-containing N-terminal, plant-type; IPR017441: Protein k…
b000147	1A	251.191	300.105	48.9141	157	TraesCS1A01G149600	256.984	256.985	-	Methyl esterase 6, putative	PF12697: Alpha/beta hydrolase family; IPR000073: Alpha/beta hydrolase fold-1; IPR029058: Alpha/Beta hydrolase fold; PF12697; IPR000073; IPR029058
b000147	1A	251.191	300.105	48.9141	157	TraesCS1A01G149700	257.415	257.419	+	Receptor protein kinase, putative	PF08263: Leucine rich repeat N-terminal domain; PF13855: Leucine rich repeat; PF00069: Protein kinase domain; IPR000719: Protein kinase domain; IPR001611: Leucine-rich repeat; IPR003591: Leucine-rich repeat, typical subtype; IPR008266: Tyrosine-protein kinase, active site; IPR011009: Protein kinase-like domain; IPR013210: Leucine-rich repeat-containing N-terminal, plant-type; IPR017441: Protein k…
b000147	1A	251.191	300.105	48.9141	157	TraesCS1A01G149800	257.552	257.558	+	Esterase/lipase/thioesterase-like protein	PF12146: Serine aminopeptidase, S33; IPR022742: Serine aminopeptidase, S33; IPR029058: Alpha/Beta hydrolase fold; PF12146; IPR022742; IPR029058
b000147	1A	251.191	300.105	48.9141	157	TraesCS1A01G149900	257.56	257.561	+
b000147	1A	251.191	300.105	48.9141	157	TraesCS1A01G150000	257.565	257.566	-	Homeobox prospero
b000147	1A	251.191	300.105	48.9141	157	TraesCS1A01G150100	257.573	257.575	-	Leucine-rich repeat receptor-like protein kinase family protein	PF13855: Leucine rich repeat; PF13516: Leucine Rich repeat; PF00560: Leucine Rich Repeat; IPR001611: Leucine-rich repeat; IPR003591: Leucine-rich repeat, typical subtype; IPR032675: Leucine-rich repeat domain, L domain-like; GO:0005515 MF: protein binding; PF13855; PF13516; PF00560; IPR001611; IPR003591; IPR032675; GO:0005515
b000147	1A	251.191	300.105	48.9141	157	TraesCS1A01G150200	257.96	257.969	+	Peptide transporter	PF00854: POT family; IPR000109: Proton-dependent oligopeptide transporter family; IPR020846: Major facilitator superfamily domain; GO:0005215 MF: transporter activity;GO:0006810 BP: transport;GO:0016020 CC: membrane; PF00854; IPR000109; IPR020846; GO:0005215; GO:0006810; GO:0016020
b000147	1A	251.191	300.105	48.9141	157	TraesCS1A01G150300	257.987	257.987	+	ATP binding microtubule motor family protein
b000147	1A	251.191	300.105	48.9141	157	TraesCS1A01G150400	258.157	258.162	+	Peptide transporter	PF00854: POT family; IPR000109: Proton-dependent oligopeptide transporter family; IPR020846: Major facilitator superfamily domain; GO:0005215 MF: transporter activity;GO:0006810 BP: transport;GO:0016020 CC: membrane; PF00854; IPR000109; IPR020846; GO:0005215; GO:0006810; GO:0016020
b000147	1A	251.191	300.105	48.9141	157	TraesCS1A01G150500	258.18	258.182	-	Profilin family protein	PF00235: Profilin; IPR005455: Profilin; PF00235; IPR005455
b000147	1A	251.191	300.105	48.9141	157	TraesCS1A01G150600	258.738	258.74	+	RNA-binding protein-like	PF00076: RNA recognition motif. (a.k.a. RRM, RBD, or RNP domain); IPR000504: RNA recognition motif domain; GO:0003676 MF: nucleic acid binding; PF00076; IPR000504; GO:0003676
b000147	1A	251.191	300.105	48.9141	157	TraesCS1A01G150700	258.746	258.749	+	Mammalian uncoordinated homology 13, domain 2	PF05664: Plant family of unknown function (DUF810); IPR008528: Protein of unknown function DUF810; IPR014770: Munc13 homology 1; IPR014772: Mammalian uncoordinated homology 13, domain 2; PF05664; IPR008528; IPR014770; IPR014772
b000147	1A	251.191	300.105	48.9141	157	TraesCS1A01G150800	258.858	258.863	-	Fatty acid hydroxylase superfamily	PF04116: Fatty acid hydroxylase superfamily; PF12076: WAX2 C-terminal domain; IPR006694: Fatty acid hydroxylase; IPR021940: Uncharacterised domain Wax2, C-terminal; GO:0005506 MF: iron ion binding;GO:0008610 BP: lipid biosynthetic process;GO:0016491 MF: oxidoreductase activity;GO:0055114 BP: oxidation-reduction process; PF04116; PF12076; IPR006694; IPR021940; GO:0005506; GO:0008610; GO:0016491; G…
b000147	1A	251.191	300.105	48.9141	157	TraesCS1A01G150900	258.871	258.881	-	Fatty acid hydroxylase superfamily protein	PF04116: Fatty acid hydroxylase superfamily; PF12076: WAX2 C-terminal domain; IPR006694: Fatty acid hydroxylase; IPR021940: Uncharacterised domain Wax2, C-terminal; GO:0005506 MF: iron ion binding;GO:0008610 BP: lipid biosynthetic process;GO:0016491 MF: oxidoreductase activity;GO:0055114 BP: oxidation-reduction process; PF04116; PF12076; IPR006694; IPR021940; GO:0005506; GO:0008610; GO:0016491; G…
b000147	1A	251.191	300.105	48.9141	157	TraesCS1A01G151000	259.049	259.051	+	Cyanate hydratase	PF02560: Cyanate lyase C-terminal domain; IPR003712: Cyanate lyase, C-terminal; IPR008076: Cyanate hydratase; IPR010982: Lambda repressor-like, DNA-binding domain; GO:0003677 MF: DNA binding;GO:0008824 MF: cyanate hydratase activity;GO:0009439 BP: cyanate metabolic process; PF02560; IPR003712; IPR008076; IPR010982; GO:0003677; GO:0008824; GO:0009439
b000147	1A	251.191	300.105	48.9141	157	TraesCS1A01G151100	259.053	259.066	-	ATP-dependent RNA helicase, putative	PF00270: DEAD/DEAH box helicase; PF00271: Helicase conserved C-terminal domain; PF04408: Helicase associated domain (HA2); PF07717: Oligonucleotide/oligosaccharide-binding (OB)-fold; IPR001650: Helicase, C-terminal; IPR002464: DNA/RNA helicase, ATP-dependent, DEAH-box type, conserved site; IPR007502: Helicase-associated domain; IPR011545: DEAD/DEAH box helicase domain; IPR011709: Domain of unknow…
b000147	1A	251.191	300.105	48.9141	157	TraesCS1A01G151200	259.07	259.074	-	Tetratricopeptide repeat protein 7A	PF13432: Tetratricopeptide repeat; IPR011990: Tetratricopeptide-like helical domain; IPR013026: Tetratricopeptide repeat-containing domain; IPR019734: Tetratricopeptide repeat; GO:0005515 MF: protein binding; PF13432; IPR011990; IPR013026; IPR019734; GO:0005515
b000147	1A	251.191	300.105	48.9141	157	TraesCS1A01G151300	259.893	259.893	-	Protein kinase C-binding protein NELL2
b000147	1A	251.191	300.105	48.9141	157	TraesCS1A01G151400	259.995	259.998	-	Cyclin dependent kinase inhibitor	PF02234: Cyclin-dependent kinase inhibitor; IPR003175: Cyclin-dependent kinase inhibitor; IPR016701: Cyclin-dependent kinase inhibitor, plant; GO:0004861 MF: cyclin-dependent protein serine/threonine kinase inhibitor activity;GO:0005634 CC: nucleus;GO:0007050 BP: cell cycle arrest; PF02234; IPR003175; IPR016701; GO:0004861; GO:0005634; GO:0007050
b000147	1A	251.191	300.105	48.9141	157	TraesCS1A01G151500	260.834	260.836	+	Tyrosine--tRNA ligase	PF00579: tRNA synthetases class I (W and Y); PF01479: S4 domain; IPR001412: Aminoacyl-tRNA synthetase, class I, conserved site; IPR002305: Aminoacyl-tRNA synthetase, class Ic; IPR002307: Tyrosine-tRNA ligase; IPR002942: RNA-binding S4 domain; IPR014729: Rossmann-like alpha/beta/alpha sandwich fold; IPR024107: Tyrosine-tRNA ligase, bacterial-type, type 1; GO:0000166 MF: nucleotide binding;GO:00037…
b000147	1A	251.191	300.105	48.9141	157	TraesCS1A01G151600	260.837	260.84	+	PPPDE thiol peptidase family protein, putative	PF05903: PPPDE putative peptidase domain; IPR008580: PPPDE putative peptidase domain; PF05903; IPR008580
b000147	1A	251.191	300.105	48.9141	157	TraesCS1A01G151700	260.841	260.841	-	Embryo sac development arrest 6, putative
b000147	1A	251.191	300.105	48.9141	157	TraesCS1A01G151800	260.842	260.842	+
b000147	1A	251.191	300.105	48.9141	157	TraesCS1A01G151900	260.843	260.843	+	EH domain-containing protein 1	PF13456: Reverse transcriptase-like; IPR012337: Ribonuclease H-like domain; GO:0003676 MF: nucleic acid binding; PF13456; IPR012337; GO:0003676
b000147	1A	251.191	300.105	48.9141	157	TraesCS1A01G152000	261.131	261.137	+	WD repeat protein, putative	PF00400: WD domain, G-beta repeat; PF12894: Anaphase-promoting complex subunit 4 WD40 domain; IPR001680: WD40 repeat; IPR015943: WD40/YVTN repeat-like-containing domain; IPR017986: WD40-repeat-containing domain; IPR019775: WD40 repeat, conserved site; IPR024977: Anaphase-promoting complex subunit 4, WD40 domain; GO:0005515 MF: protein binding; PF00400; PF12894; IPR001680; IPR015943; IPR017986; IP…
b000147	1A	251.191	300.105	48.9141	157	TraesCS1A01G152100	261.247	261.25	+	3-ketoacyl-CoA synthase	PF08392: FAE1/Type III polyketide synthase-like protein; PF08541: 3-Oxoacyl-[acyl-carrier-protein (ACP)] synthase III C terminal; IPR012392: Very-long-chain 3-ketoacyl-CoA synthase; IPR013601: FAE1/Type III polyketide synthase-like protein; IPR013747: 3-Oxoacyl-[acyl-carrier-protein (ACP)] synthase III, C-terminal; IPR016039: Thiolase-like; GO:0003824 MF: catalytic activity;GO:0006633 BP: fatty a…
b000147	1A	251.191	300.105	48.9141	157	TraesCS1A01G152200	261.817	261.826	-	Non-lysosomal glucosylceramidase	PF12215: beta-glucosidase 2, glycosyl-hydrolase family 116 N-term; PF04685: Glycosyl-hydrolase family 116, catalytic region; IPR006775: Glycosyl-hydrolase family 116, catalytic region; IPR008928: Six-hairpin glycosidase-like; IPR014551: Beta-glucosidase GBA2-type; IPR024462: Glycosyl-hydrolase family 116, N-terminal; GO:0003824 MF: catalytic activity;GO:0004348 MF: glucosylceramidase activity;GO:…
b000147	1A	251.191	300.105	48.9141	157	TraesCS1A01G152300	262.01	262.014	+	NBS-LRR disease resistance protein	PF00931: NB-ARC domain; IPR002182: NB-ARC; IPR011991: Winged helix-turn-helix DNA-binding domain; IPR027417: P-loop containing nucleoside triphosphate hydrolase; IPR032675: Leucine-rich repeat domain, L domain-like; GO:0043531 MF: ADP binding; PF00931; IPR002182; IPR011991; IPR027417; IPR032675; GO:0043531
b000147	1A	251.191	300.105	48.9141	157	TraesCS1A01G152400	262.29	262.291	+	Sentrin-specific protease	PF02902: Ulp1 protease family, C-terminal catalytic domain; IPR003653: Ulp1 protease family, C-terminal catalytic domain; GO:0006508 BP: proteolysis;GO:0008234 MF: cysteine-type peptidase activity; PF02902; IPR003653; GO:0006508; GO:0008234
b000147	1A	251.191	300.105	48.9141	157	TraesCS1A01G152500	262.819	262.842	+	UDP-glucose:glycoprotein glucosyltransferase	PF06427: UDP-glucose:Glycoprotein Glucosyltransferase; PF01501: Glycosyl transferase family 8; IPR002495: Glycosyl transferase, family 8; IPR009448: UDP-glucose:Glycoprotein Glucosyltransferase; IPR029044: Nucleotide-diphospho-sugar transferases; GO:0003980 MF: UDP-glucose:glycoprotein glucosyltransferase activity;GO:0006486 BP: protein glycosylation;GO:0016757 MF: transferase activity, transferr…
b000147	1A	251.191	300.105	48.9141	157	TraesCS1A01G152600	262.944	262.948	+	Ribonuclease	PF00445: Ribonuclease T2 family; IPR001568: Ribonuclease T2-like; GO:0003723 MF: RNA binding;GO:0033897 MF: ribonuclease T2 activity; PF00445; IPR001568; GO:0003723; GO:0033897
b000147	1A	251.191	300.105	48.9141	157	TraesCS1A01G152700	263.957	263.958	+	LL-diaminopimelate aminotransferase
b000147	1A	251.191	300.105	48.9141	157	TraesCS1A01G152800	264.214	264.218	-	Ribonuclease	PF00445: Ribonuclease T2 family; IPR001568: Ribonuclease T2-like; GO:0003723 MF: RNA binding;GO:0033897 MF: ribonuclease T2 activity; PF00445; IPR001568; GO:0003723; GO:0033897
b000147	1A	251.191	300.105	48.9141	157	TraesCS1A01G152900	265.022	265.026	+	Phosphoribosylformylglycinamidine synthase family protein	PF02769: AIR synthase related protein, C-terminal domain; PF13507: CobB/CobQ-like glutamine amidotransferase domain; IPR010073: Phosphoribosylformylglycinamidine synthase; IPR010918: AIR synthase-related protein, C-terminal domain; IPR016188: PurM-like, N-terminal domain; IPR017926: Glutamine amidotransferase; IPR029062: Class I glutamine amidotransferase-like; GO:0004642 MF: phosphoribosylformyl…
b000147	1A	251.191	300.105	48.9141	157	TraesCS1A01G153000	265.033	265.042	-	Long-chain-alcohol oxidase	PF00732: GMC oxidoreductase; PF05199: GMC oxidoreductase; IPR000172: Glucose-methanol-choline oxidoreductase, N-terminal; IPR007867: Glucose-methanol-choline oxidoreductase, C-terminal; IPR012400: Long-chain-alcohol oxidase; IPR023753: FAD/NAD(P)-binding domain; GO:0016491 MF: oxidoreductase activity;GO:0016614 MF: oxidoreductase activity, acting on CH-OH group of donors;GO:0046577 MF: long-chain…
b000147	1A	251.191	300.105	48.9141	157	TraesCS1A01G153100	265.646	265.651	-	Long-chain-alcohol oxidase	PF00732: GMC oxidoreductase; PF05199: GMC oxidoreductase; IPR000172: Glucose-methanol-choline oxidoreductase, N-terminal; IPR007867: Glucose-methanol-choline oxidoreductase, C-terminal; IPR012400: Long-chain-alcohol oxidase; IPR023753: FAD/NAD(P)-binding domain; GO:0016491 MF: oxidoreductase activity;GO:0016614 MF: oxidoreductase activity, acting on CH-OH group of donors;GO:0046577 MF: long-chain…
b000147	1A	251.191	300.105	48.9141	157	TraesCS1A01G153200	266.886	266.887	+	PST19
b000147	1A	251.191	300.105	48.9141	157	TraesCS1A01G153300	267.142	267.146	+	Adaptin ear-binding coat-associated protein, putative	PF07933: Protein of unknown function (DUF1681); IPR011993: PH domain-like; IPR012466: NECAP, PHear domain; GO:0006897 BP: endocytosis;GO:0016020 CC: membrane; PF07933; IPR011993; IPR012466; GO:0006897; GO:0016020
b000147	1A	251.191	300.105	48.9141	157	TraesCS1A01G153400	267.147	267.156	+	Kinase family protein	PF00069: Protein kinase domain; PF00433: Protein kinase C terminal domain; IPR000719: Protein kinase domain; IPR000961: AGC-kinase, C-terminal; IPR008271: Serine/threonine-protein kinase, active site; IPR011009: Protein kinase-like domain; IPR017441: Protein kinase, ATP binding site; IPR017892: Protein kinase, C-terminal; GO:0004672 MF: protein kinase activity;GO:0004674 MF: protein serine/threon…
b000147	1A	251.191	300.105	48.9141	157	TraesCS1A01G153500	267.17	267.172	-	Serine/threonine-protein kinase
b000147	1A	251.191	300.105	48.9141	157	TraesCS1A01G153600	267.178	267.181	-	Vacuolar protein sorting-associated protein 2-like protein 2	PF03357: Snf7; IPR005024: Snf7 family; GO:0007034 BP: vacuolar transport; PF03357; IPR005024; GO:0007034
b000147	1A	251.191	300.105	48.9141	157	TraesCS1A01G153700	267.348	267.352	-	Cell adhesion molecule-related/down-regulated by oncogenes
b000147	1A	251.191	300.105	48.9141	157	TraesCS1A01G153800	267.354	267.356	-	Dyslexia-associated protein KIAA0319-like protein
b000147	1A	251.191	300.105	48.9141	157	TraesCS1A01G153900	267.795	267.803	+	Serine/threonine-protein phosphatase 2A regulatory subunit B'' subunit alpha	PF13499: EF-hand domain pair; IPR002048: EF-hand domain; IPR011992: EF-hand domain pair; IPR018247: EF-Hand 1, calcium-binding site; GO:0005509 MF: calcium ion binding; PF13499; IPR002048; IPR011992; IPR018247; GO:0005509
b000147	1A	251.191	300.105	48.9141	157	TraesCS1A01G154000	267.883	267.883	+	Restriction of telomere capping protein 5
b000147	1A	251.191	300.105	48.9141	157	TraesCS1A01G154100	268.122	268.124	-	Pentatricopeptide repeat-containing protein	PF01535: PPR repeat; PF13041: PPR repeat family; IPR002885: Pentatricopeptide repeat; PF01535; PF13041; IPR002885
b000147	1A	251.191	300.105	48.9141	157	TraesCS1A01G154200	268.385	268.392	+	S-adenosylmethionine decarboxylase proenzyme
b000147	1A	251.191	300.105	48.9141	157	TraesCS1A01G154300	268.915	268.929	+	Exportin-4	IPR011989: Armadillo-like helical; IPR016024: Armadillo-type fold; GO:0005488 MF: binding; IPR011989; IPR016024; GO:0005488
b000147	1A	251.191	300.105	48.9141	157	TraesCS1A01G154400	268.933	268.937	+	S-adenosyl-L-methionine-dependent methyltransferases superfamily protein	PF03141: Putative S-adenosyl-L-methionine-dependent methyltransferase; IPR004159: Putative S-adenosyl-L-methionine-dependent methyltransferase; IPR029063: S-adenosyl-L-methionine-dependent methyltransferase; GO:0008168 MF: methyltransferase activity; PF03141; IPR004159; IPR029063; GO:0008168
b000147	1A	251.191	300.105	48.9141	157	TraesCS1A01G154500	269.568	269.575	+	small ubiquitin-like modifier 2
b000147	1A	251.191	300.105	48.9141	157	TraesCS1A01G154600	269.58	269.583	-	Pentatricopeptide repeat-containing protein	PF13812: Pentatricopeptide repeat domain; PF13041: PPR repeat family; PF01535: PPR repeat; PF14432: DYW family of nucleic acid deaminases; IPR002885: Pentatricopeptide repeat; IPR011990: Tetratricopeptide-like helical domain; IPR032867: DYW domain; GO:0005515 MF: protein binding;GO:0008270 MF: zinc ion binding; PF13812; PF13041; PF01535; PF14432; IPR002885; IPR011990; IPR032867; GO:0005515; GO:00…
b000147	1A	251.191	300.105	48.9141	157	TraesCS1A01G154700	269.994	270.008	+	Transportin-3	PF03810: Importin-beta N-terminal domain; PF08389: Exportin 1-like protein; IPR001494: Importin-beta, N-terminal domain; IPR011989: Armadillo-like helical; IPR013598: Exportin-1/Importin-beta-like; IPR016024: Armadillo-type fold; GO:0005488 MF: binding;GO:0006886 BP: intracellular protein transport;GO:0008536 MF: Ran GTPase binding; PF03810; PF08389; IPR001494; IPR011989; IPR013598; IPR016024; GO…
b000147	1A	251.191	300.105	48.9141	157	TraesCS1A01G154800	270.718	270.72	-	Heat shock protein 90	PF03952: Enolase, N-terminal domain; IPR003594: Histidine kinase-like ATPase, C-terminal domain; IPR020575: Heat shock protein Hsp90, N-terminal; IPR020811: Enolase, N-terminal; IPR029017: Enolase N-terminal domain-like; PF03952; IPR003594; IPR020575; IPR020811; IPR029017
b000147	1A	251.191	300.105	48.9141	157	TraesCS1A01G154900	271.62	271.622	-	LIGHT-DEPENDENT SHORT HYPOCOTYLS-like protein (DUF640)	PF04852: Protein of unknown function (DUF640); IPR006936: ALOG domain; PF04852; IPR006936
b000147	1A	251.191	300.105	48.9141	157	TraesCS1A01G155000	271.883	271.891	-	Chloroplast J-like domain 1-containing protein
b000147	1A	251.191	300.105	48.9141	157	TraesCS1A01G155100	272.205	272.209	-
b000147	1A	251.191	300.105	48.9141	157	TraesCS1A01G155200	272.611	272.614	+	Malate dehydrogenase	PF00056: lactate/malate dehydrogenase, NAD binding domain; PF02866: lactate/malate dehydrogenase, alpha/beta C-terminal domain; IPR001236: Lactate/malate dehydrogenase, N-terminal; IPR001252: Malate dehydrogenase, active site; IPR001557: L-lactate/malate dehydrogenase; IPR010945: Malate dehydrogenase, type 2; IPR011274: Malate dehydrogenase, NAD-dependent, cytosolic; IPR015955: Lactate dehydrogen…
b000147	1A	251.191	300.105	48.9141	157	TraesCS1A01G155300	272.984	272.986	-	MYB protein	PF00249: Myb-like DNA-binding domain; IPR001005: SANT/Myb domain; IPR009057: Homeobox domain-like; IPR017930: Myb domain; GO:0003677 MF: DNA binding; PF00249; IPR001005; IPR009057; IPR017930; GO:0003677
b000147	1A	251.191	300.105	48.9141	157	TraesCS1A01G155400	273.605	273.606	+	Zinc finger family protein	PF13912: C2H2-type zinc finger; IPR013087: Zinc finger C2H2-type; GO:0003676 MF: nucleic acid binding; PF13912; IPR013087; GO:0003676
b000147	1A	251.191	300.105	48.9141	157	TraesCS1A01G155500	274.109	274.11	-	Transmembrane protein, putative
b000147	1A	251.191	300.105	48.9141	157	TraesCS1A01G155600	274.782	274.782	+	transmembrane protein
b000147	1A	251.191	300.105	48.9141	157	TraesCS1A01G155700	275.764	275.766	+	RING/U-box superfamily protein
b000147	1A	251.191	300.105	48.9141	157	TraesCS1A01G155800	276.258	276.258	-	Acetyl-coenzyme A carboxylase carboxyl transferase subunit alpha
b000147	1A	251.191	300.105	48.9141	157	TraesCS1A01G155900	276.324	276.326	+	Transcription elongation factor SPT5
b000147	1A	251.191	300.105	48.9141	157	TraesCS1A01G156000	276.569	276.572	+	Pentatricopeptide repeat-containing protein, putative	PF01535: PPR repeat; PF13041: PPR repeat family; PF12854: PPR repeat; IPR002885: Pentatricopeptide repeat; PF01535; PF13041; PF12854; IPR002885
b000147	1A	251.191	300.105	48.9141	157	TraesCS1A01G156100	276.803	276.806	+	Cytokinin riboside 5'-monophosphate phosphoribohydrolase	PF03641: Possible lysine decarboxylase; IPR005269: Cytokinin riboside 5'-monophosphate phosphoribohydrolase LOG; IPR031100: LOG family; PF03641; IPR005269; IPR031100
b000147	1A	251.191	300.105	48.9141	157	TraesCS1A01G156200	276.863	276.864	-	homeodomain GLABROUS 2
b000147	1A	251.191	300.105	48.9141	157	TraesCS1A01G156300	276.968	276.972	+	Mitochondrial import inner membrane translocase subunit tim16	PF03656: Pam16; IPR001623: DnaJ domain; PF03656; IPR001623
b000147	1A	251.191	300.105	48.9141	157	TraesCS1A01G156400	277.076	277.078	+	Transporter-related family protein	PF03151: Triose-phosphate Transporter family; IPR004853: Sugar phosphate transporter domain; PF03151; IPR004853
b000147	1A	251.191	300.105	48.9141	157	TraesCS1A01G156500	277.629	277.641	+	Pleckstrin-like (PH) and lipid-binding START domain protein	PF00169: PH domain; PF01852: START domain; PF07059: Protein of unknown function (DUF1336); IPR001849: Pleckstrin homology domain; IPR002913: START domain; IPR009769: Protein ENHANCED DISEASE RESISTANCE 2, C-terminal; IPR011993: PH domain-like; IPR023393: START-like domain; GO:0008289 MF: lipid binding; PF00169; PF01852; PF07059; IPR001849; IPR002913; IPR009769; IPR011993; IPR023393; GO:0008289
b000147	1A	251.191	300.105	48.9141	157	TraesCS1A01G156600	278.142	278.146	+	Auxin response factor	PF02362: B3 DNA binding domain; PF06507: Auxin response factor; IPR000270: PB1 domain; IPR003340: B3 DNA binding domain; IPR010525: Auxin response factor; IPR015300: DNA-binding pseudobarrel domain; GO:0003677 MF: DNA binding;GO:0005515 MF: protein binding;GO:0005634 CC: nucleus;GO:0006355 BP: regulation of transcription, DNA-templated;GO:0009725 BP: response to hormone; PF02362; PF06507; IPR0002…
b000147	1A	251.191	300.105	48.9141	157	TraesCS1A01G156700	278.508	278.508	+	30S ribosomal protein S12	PF00164: Ribosomal protein S12/S23; IPR005679: Ribosomal protein S12, bacterial-type; IPR006032: Ribosomal protein S12/S23; IPR012340: Nucleic acid-binding, OB-fold; GO:0003735 MF: structural constituent of ribosome;GO:0005622 CC: intracellular;GO:0005840 CC: ribosome;GO:0006412 BP: translation;GO:0015935 CC: small ribosomal subunit; PF00164; IPR005679; IPR006032; IPR012340; GO:0003735; GO:000562…
b000147	1A	251.191	300.105	48.9141	157	TraesCS1A01G156800	278.508	278.509	+	elongation factor family protein
b000147	1A	251.191	300.105	48.9141	157	TraesCS1A01G156900	278.521	278.522	+	NADH-quinone oxidoreductase subunit D	PF00346: Respiratory-chain NADH dehydrogenase, 49 Kd subunit; IPR001135: NADH-quinone oxidoreductase, subunit D; IPR029014: NiFe hydrogenase-like; GO:0016651 MF: oxidoreductase activity, acting on NAD(P)H;GO:0048038 MF: quinone binding;GO:0051287 MF: NAD binding;GO:0055114 BP: oxidation-reduction process; PF00346; IPR001135; IPR029014; GO:0016651; GO:0048038; GO:0051287; GO:0055114
b000147	1A	251.191	300.105	48.9141	157	TraesCS1A01G157000	278.522	278.522	+	Aspartyl/glutamyl-tRNA(Asn/Gln) amidotransferase subunit B
b000147	1A	251.191	300.105	48.9141	157	TraesCS1A01G157100	278.527	278.527	+	30S ribosomal protein S7, chloroplastic	PF00177: Ribosomal protein S7p/S5e; IPR000235: Ribosomal protein S5/S7; IPR005717: Ribosomal protein S7, bacterial/organellar-type; IPR020606: Ribosomal protein S7, conserved site; IPR023798: Ribosomal protein S7 domain; GO:0003723 MF: RNA binding;GO:0003735 MF: structural constituent of ribosome;GO:0006412 BP: translation;GO:0015935 CC: small ribosomal subunit; PF00177; IPR000235; IPR005717; IPR…
b000147	1A	251.191	300.105	48.9141	157	TraesCS1A01G157200	278.528	278.533	+	NAD(P)H-quinone oxidoreductase subunit 2, chloroplastic	PF00361: Proton-conducting membrane transporter; IPR001750: NADH:quinone oxidoreductase/Mrp antiporter, membrane subunit; IPR010096: NAD(P)H-quinone oxidoreductase, subunit N/subunit 2; GO:0008137 MF: NADH dehydrogenase (ubiquinone) activity;GO:0042773 BP: ATP synthesis coupled electron transport;GO:0055114 BP: oxidation-reduction process; PF00361; IPR001750; IPR010096; GO:0008137; GO:0042773; GO…
b000147	1A	251.191	300.105	48.9141	157	TraesCS1A01G157300	278.533	278.534	-	NADH dehydrogenase subunit 4L	PF00420: NADH-ubiquinone/plastoquinone oxidoreductase chain 4L; IPR001133: NADH-ubiquinone oxidoreductase chain 4L/K; GO:0016651 MF: oxidoreductase activity, acting on NAD(P)H;GO:0042773 BP: ATP synthesis coupled electron transport;GO:0055114 BP: oxidation-reduction process; PF00420; IPR001133; GO:0016651; GO:0042773; GO:0055114
b000147	1A	251.191	300.105	48.9141	157	TraesCS1A01G157400	278.538	278.539	+	cytochrome P450, family 716, subfamily A, polypeptide 2
b000147	1A	251.191	300.105	48.9141	157	TraesCS1A01G157500	279.733	279.742	+	Homeobox leucine-zipper protein	PF00046: Homeobox domain; PF01852: START domain; PF08670: MEKHLA domain; IPR001356: Homeobox domain; IPR002913: START domain; IPR009057: Homeobox domain-like; IPR013978: MEKHLA; IPR023393: START-like domain; GO:0003677 MF: DNA binding;GO:0008289 MF: lipid binding; PF00046; PF01852; PF08670; IPR001356; IPR002913; IPR009057; IPR013978; IPR023393; GO:0003677; GO:0008289
b000147	1A	251.191	300.105	48.9141	157	TraesCS1A01G157600	279.825	279.831	+	Fatty acid oxidation complex subunit alpha	PF12274: Protein of unknown function (DUF3615); IPR022059: Protein of unknown function DUF3615; PF12274; IPR022059
b000147	1A	251.191	300.105	48.9141	157	TraesCS1A01G157700	279.904	279.908	-	Double stranded RNA binding protein 3	PF00035: Double-stranded RNA binding motif; IPR014720: Double-stranded RNA-binding domain; PF00035; IPR014720
b000147	1A	251.191	300.105	48.9141	157	TraesCS1A01G157800	280.273	280.276	-	Protein RETICULATA, chloroplastic	PF11891: Protein RETICULATA-related; IPR021825: Protein RETICULATA-related; PF11891; IPR021825
b000147	1A	251.191	300.105	48.9141	157	TraesCS1A01G157900	280.604	280.604	-	senescence regulator (Protein of unknown function, DUF584)	PF04520: Senescence regulator; IPR007608: Senescence regulator S40; PF04520; IPR007608
b000147	1A	251.191	300.105	48.9141	157	TraesCS1A01G158000	280.615	280.616	+
b000147	1A	251.191	300.105	48.9141	157	TraesCS1A01G158100	281.368	281.368	-	Leucine-rich repeat (LRR) family protein
b000147	1A	251.191	300.105	48.9141	157	TraesCS1A01G158200	281.65	281.651	+	proline-rich receptor-like kinase
b000147	1A	251.191	300.105	48.9141	157	TraesCS1A01G158300	281.657	281.659	-	Zinc finger, C3HC4 type family protein, expressed
b000147	1A	251.191	300.105	48.9141	157	TraesCS1A01G158400	281.888	281.895	-	RING/FYVE/PHD zinc finger superfamily protein	PF12906: RING-variant domain; IPR011016: Zinc finger, RING-CH-type; IPR013083: Zinc finger, RING/FYVE/PHD-type; GO:0008270 MF: zinc ion binding; PF12906; IPR011016; IPR013083; GO:0008270
b000147	1A	251.191	300.105	48.9141	157	TraesCS1A01G158500	282.545	282.551	+	28S ribosomal protein S29, mitochondrial	PF10236: Mitochondrial ribosomal death-associated protein 3; IPR019368: Ribosomal protein S23/S29, mitochondrial; PF10236; IPR019368
b000147	1A	251.191	300.105	48.9141	157	TraesCS1A01G158600	282.553	282.555	+	Transmembrane protein, putative
b000147	1A	251.191	300.105	48.9141	157	TraesCS1A01G158700	282.695	282.702	-	Coatomer subunit gamma	PF01602: Adaptin N terminal region; PF08752: Coatomer gamma subunit appendage platform subdomain; PF16381: Coatomer subunit gamma-1 C-terminal appendage platform; IPR002553: Clathrin/coatomer adaptor, adaptin-like, N-terminal; IPR009028: Coatomer/calthrin adaptor appendage, C-terminal subdomain; IPR011989: Armadillo-like helical; IPR013040: Coatomer, gamma subunit, appendage, Ig-like subdomain; I…
b000147	1A	251.191	300.105	48.9141	157	TraesCS1A01G158800	283.843	283.86	+	Xaa-pro aminopeptidase, putative	PF01321: Creatinase/Prolidase N-terminal domain; PF16189: Creatinase/Prolidase N-terminal domain; PF00557: Metallopeptidase family M24; PF16188: C-terminal region of peptidase_M24; IPR000587: Creatinase, N-terminal; IPR000994: Peptidase M24; IPR028980: Creatinase/Aminopeptidase P, N-terminal; IPR029149: Creatinase/Aminopeptidase P/Spt16, N-terminal; IPR032416: Peptidase M24, C-terminal domain; GO…
b000147	1A	251.191	300.105	48.9141	157	TraesCS1A01G158900	284.144	284.151	+	Ran-binding protein in the microtubule-organising centre protein	PF10607: CTLH/CRA C-terminal to LisH motif domain; IPR006595: CTLH, C-terminal LisH motif; IPR024964: CTLH/CRA C-terminal to LisH motif domain; PF10607; IPR006595; IPR024964
b000147	1A	251.191	300.105	48.9141	157	TraesCS1A01G159000	284.32	284.322	+	Flotillin-1	IPR001107: Band 7 domain; IPR001107
b000147	1A	251.191	300.105	48.9141	157	TraesCS1A01G159100	284.337	284.337	-	40S ribosomal protein S17, putative, expressed	PF00833: Ribosomal S17; IPR001210: Ribosomal protein S17e; GO:0003735 MF: structural constituent of ribosome;GO:0005622 CC: intracellular;GO:0005840 CC: ribosome;GO:0006412 BP: translation; PF00833; IPR001210; GO:0003735; GO:0005622; GO:0005840; GO:0006412
b000147	1A	251.191	300.105	48.9141	157	TraesCS1A01G159200	284.902	284.906	-	electron protein, putative (Protein of unknown function, DUF547)	PF00462: Glutaredoxin; PF00610: Domain found in Dishevelled, Egl-10, and Pleckstrin (DEP); PF04784: Protein of unknown function, DUF547; IPR000591: DEP domain; IPR002109: Glutaredoxin; IPR006869: Domain of unknown function DUF547; IPR011991: Winged helix-turn-helix DNA-binding domain; IPR012336: Thioredoxin-like fold; GO:0009055 MF: electron carrier activity;GO:0015035 MF: protein disulfide oxido…
b000147	1A	251.191	300.105	48.9141	157	TraesCS1A01G159300	284.912	284.914	-	Nascent polypeptide-associated complex subunit beta	PF01849: NAC domain; IPR002715: Nascent polypeptide-associated complex NAC domain; PF01849; IPR002715
b000147	1A	251.191	300.105	48.9141	157	TraesCS1A01G159400	285.354	285.356	-	Nascent polypeptide-associated complex subunit beta
b000147	1A	251.191	300.105	48.9141	157	TraesCS1A01G159500	285.981	285.987	+	Receptor-like protein kinase	PF01657: Salt stress response/antifungal; PF07714: Protein tyrosine kinase; IPR000719: Protein kinase domain; IPR001245: Serine-threonine/tyrosine-protein kinase, catalytic domain; IPR002902: Gnk2-homologous domain; IPR008271: Serine/threonine-protein kinase, active site; IPR011009: Protein kinase-like domain; IPR017441: Protein kinase, ATP binding site; GO:0004672 MF: protein kinase activity;GO:…
b000147	1A	251.191	300.105	48.9141	157	TraesCS1A01G159600	286.007	286.01	+	Cytokinin oxidase/dehydrogenase	PF01565: FAD binding domain; PF09265: Cytokinin dehydrogenase 1, FAD and cytokinin binding; IPR006094: FAD linked oxidase, N-terminal; IPR015345: Cytokinin dehydrogenase 1, FAD/cytokinin binding domain; IPR016164: FAD-linked oxidase-like, C-terminal; IPR016166: FAD-binding, type 2; IPR016167: FAD-binding, type 2, subdomain 1; IPR016169: CO dehydrogenase flavoprotein-like, FAD-binding, subdomain 2…
b000147	1A	251.191	300.105	48.9141	157	TraesCS1A01G159700	286.916	286.917	+	L-type lectin-domain containing receptor kinase VIII.2
b000147	1A	251.191	300.105	48.9141	157	TraesCS1A01G159800	286.918	286.919	+	shikimate kinase 1
b000147	1A	251.191	300.105	48.9141	157	TraesCS1A01G159900	287.04	287.04	+	3-hydroxyacyl-[acyl-carrier-protein] dehydratase FabZ
b000147	1A	251.191	300.105	48.9141	157	TraesCS1A01G160000	287.314	287.316	-	Pentatricopeptide repeat-containing protein	PF13041: PPR repeat family; PF12854: PPR repeat; IPR002885: Pentatricopeptide repeat; PF13041; PF12854; IPR002885
b000147	1A	251.191	300.105	48.9141	157	TraesCS1A01G160100	287.542	287.544	-	50S ribosomal protein L18	PF00861: Ribosomal L18 of archaea, bacteria, mitoch. and chloroplast; IPR005484: Ribosomal protein L18; GO:0003735 MF: structural constituent of ribosome;GO:0005622 CC: intracellular;GO:0005840 CC: ribosome;GO:0006412 BP: translation; PF00861; IPR005484; GO:0003735; GO:0005622; GO:0005840; GO:0006412
b000147	1A	251.191	300.105	48.9141	157	TraesCS1A01G160200	287.682	287.685	-	Aminotransferase	PF00155: Aminotransferase class I and II; IPR004838: Aminotransferases, class-I, pyridoxal-phosphate-binding site; IPR004839: Aminotransferase, class I/classII; IPR015421: Pyridoxal phosphate-dependent transferase, major region, subdomain 1; IPR015422: Pyridoxal phosphate-dependent transferase, subdomain 2; IPR015424: Pyridoxal phosphate-dependent transferase; GO:0003824 MF: catalytic activity;GO…
b000147	1A	251.191	300.105	48.9141	157	TraesCS1A01G160300	287.687	287.689	+	Chalcone synthase-like protein	PF00195: Chalcone and stilbene synthases, N-terminal domain; PF02797: Chalcone and stilbene synthases, C-terminal domain; IPR001099: Chalcone/stilbene synthase, N-terminal; IPR011141: Polyketide synthase, type III; IPR012328: Chalcone/stilbene synthase, C-terminal; IPR016039: Thiolase-like; GO:0003824 MF: catalytic activity;GO:0008152 BP: metabolic process;GO:0009058 BP: biosynthetic process;GO:0…
b000147	1A	251.191	300.105	48.9141	157	TraesCS1A01G160400	287.689	287.69	-	Pentatricopeptide repeat-containing protein	PF13041: PPR repeat family; PF12854: PPR repeat; IPR002885: Pentatricopeptide repeat; PF13041; PF12854; IPR002885
b000147	1A	251.191	300.105	48.9141	157	TraesCS1A01G160500	287.692	287.702	-	Pre-mRNA-processing protein 40C	PF00397: WW domain; PF01846: FF domain; IPR001202: WW domain; IPR002713: FF domain; GO:0005515 MF: protein binding; PF00397; PF01846; IPR001202; IPR002713; GO:0005515
b000147	1A	251.191	300.105	48.9141	157	TraesCS1A01G160600	288.511	288.521	-	UPF0301 protein	PF02622: Uncharacterized ACR, COG1678; IPR003774: Protein of unknown function UPF0301; IPR012336: Thioredoxin-like fold; PF02622; IPR003774; IPR012336
b000147	1A	251.191	300.105	48.9141	157	TraesCS1A01G160700	288.862	288.87	+	Protein EXECUTER 1, chloroplastic	PF12014: Domain of unknown function (DUF3506); IPR021894: Domain of unknown function DUF3506; PF12014; IPR021894
b000147	1A	251.191	300.105	48.9141	157	TraesCS1A01G160800	289.33	289.333	+	Peptidoglycan-binding LysM domain-containing protein	IPR018392: LysM domain; IPR018392
b000147	1A	251.191	300.105	48.9141	157	TraesCS1A01G160900	289.334	289.346	+	Endoribonuclease Dicer-like protein 3	PF00270: DEAD/DEAH box helicase; PF00271: Helicase conserved C-terminal domain; PF03368: Dicer dimerisation domain; PF02170: PAZ domain; PF00636: Ribonuclease III domain; PF00035: Double-stranded RNA binding motif; IPR000999: Ribonuclease III domain; IPR001650: Helicase, C-terminal; IPR003100: PAZ domain; IPR005034: Dicer dimerisation domain; IPR011545: DEAD/DEAH box helicase domain; IPR014001: H…
b000147	1A	251.191	300.105	48.9141	157	TraesCS1A01G161000	289.347	289.352	-	DnaJ heat shock amino-terminal domain protein
b000147	1A	251.191	300.105	48.9141	157	TraesCS1A01G161100	289.631	289.634	-	Calcium-transporting ATPase	PF00690: Cation transporter/ATPase, N-terminus; PF00122: E1-E2 ATPase; PF00689: Cation transporting ATPase, C-terminus; IPR004014: Cation-transporting P-type ATPase, N-terminal; IPR006068: Cation-transporting P-type ATPase, C-terminal; IPR008250: P-type ATPase, A domain; IPR023214: HAD-like domain; IPR023298: P-type ATPase, transmembrane domain; GO:0000166 MF: nucleotide binding;GO:0046872 MF: me…
b000147	1A	251.191	300.105	48.9141	157	TraesCS1A01G161200	290.123	290.127	+	Ubiquitin carboxyl-terminal hydrolase-like protein	PF00917: MATH domain; IPR002083: MATH/TRAF domain; IPR008974: TRAF-like; GO:0005515 MF: protein binding; PF00917; IPR002083; IPR008974; GO:0005515
b000147	1A	251.191	300.105	48.9141	157	TraesCS1A01G161300	290.199	290.202	+	Metal-dependent phosphohydrolase, HD subdomain	PF01966: HD domain; IPR003607: HD/PDEase domain; IPR006674: HD domain; PF01966; IPR003607; IPR006674
b000147	1A	251.191	300.105	48.9141	157	TraesCS1A01G161400	290.202	290.205	-	Cytochrome P450 family protein, expressed	PF00067: Cytochrome P450; IPR001128: Cytochrome P450; IPR002401: Cytochrome P450, E-class, group I; IPR017972: Cytochrome P450, conserved site; GO:0005506 MF: iron ion binding;GO:0016705 MF: oxidoreductase activity, acting on paired donors, with incorporation or reduction of molecular oxygen;GO:0020037 MF: heme binding;GO:0055114 BP: oxidation-reduction process; PF00067; IPR001128; IPR002401; IPR…
b000147	1A	251.191	300.105	48.9141	157	TraesCS1A01G161500	290.336	290.338	+	Histone H1	PF00538: linker histone H1 and H5 family; IPR005818: Linker histone H1/H5, domain H15; IPR011991: Winged helix-turn-helix DNA-binding domain; IPR017956: AT hook, DNA-binding motif; GO:0000786 CC: nucleosome;GO:0003677 MF: DNA binding;GO:0005634 CC: nucleus;GO:0006334 BP: nucleosome assembly; PF00538; IPR005818; IPR011991; IPR017956; GO:0000786; GO:0003677; GO:0005634; GO:0006334
b000147	1A	251.191	300.105	48.9141	157	TraesCS1A01G161600	290.346	290.35	-	Zinc finger protein 346	PF12874: Zinc-finger of C2H2 type; IPR003604: Matrin/U1-C-like, C2H2-type zinc finger; IPR013087: Zinc finger C2H2-type; GO:0003676 MF: nucleic acid binding;GO:0008270 MF: zinc ion binding; PF12874; IPR003604; IPR013087; GO:0003676; GO:0008270
b000147	1A	251.191	300.105	48.9141	157	TraesCS1A01G161700	290.41	290.411	+	Myosin family protein with Dil domain-containing protein	PF12274: Protein of unknown function (DUF3615); IPR022059: Protein of unknown function DUF3615; PF12274; IPR022059
b000147	1A	251.191	300.105	48.9141	157	TraesCS1A01G161800	290.55	290.552	-	Nucleic acid-binding, OB-fold-like protein	PF12874: Zinc-finger of C2H2 type; IPR003604: Matrin/U1-C-like, C2H2-type zinc finger; IPR013087: Zinc finger C2H2-type; GO:0003676 MF: nucleic acid binding;GO:0008270 MF: zinc ion binding; PF12874; IPR003604; IPR013087; GO:0003676; GO:0008270
b000147	1A	251.191	300.105	48.9141	157	TraesCS1A01G161900	290.555	290.556	+	Thioredoxin	PF02966: Mitosis protein DIM1; IPR004123: Dim1 family; IPR012336: Thioredoxin-like fold; GO:0000398 BP: mRNA splicing, via spliceosome;GO:0005681 CC: spliceosomal complex; PF02966; IPR004123; IPR012336; GO:0000398; GO:0005681
b000147	1A	251.191	300.105	48.9141	157	TraesCS1A01G162000	290.557	290.559	+	DNA-directed RNA polymerase subunit beta
b000147	1A	251.191	300.105	48.9141	157	TraesCS1A01G162100	290.956	290.957	+	Sugar fermentation stimulation protein homolog
b000147	1A	251.191	300.105	48.9141	157	TraesCS1A01G162200	291.242	291.246	+	Nijmegen breakage syndrome 1 protein	PF00498: FHA domain; IPR000253: Forkhead-associated (FHA) domain; IPR001357: BRCT domain; IPR008984: SMAD/FHA domain; IPR013908: DNA repair Nbs1, C-terminal; GO:0005515 MF: protein binding; PF00498; IPR000253; IPR001357; IPR008984; IPR013908; GO:0005515
b000147	1A	251.191	300.105	48.9141	157	TraesCS1A01G162300	291.249	291.256	+	PfkB family carbohydrate kinase	PF00294: pfkB family carbohydrate kinase; IPR002173: Carbohydrate/puine kinase, PfkB, conserved site; IPR011611: Carbohydrate kinase PfkB; IPR029056: Ribokinase-like; GO:0016773 MF: phosphotransferase activity, alcohol group as acceptor; PF00294; IPR002173; IPR011611; IPR029056; GO:0016773
b000147	1A	251.191	300.105	48.9141	157	TraesCS1A01G162400	291.565	291.566	-	RING/U-box superfamily protein	PF14369: zinc-ribbon; PF13639: Ring finger domain; IPR001841: Zinc finger, RING-type; IPR013083: Zinc finger, RING/FYVE/PHD-type; GO:0005515 MF: protein binding;GO:0008270 MF: zinc ion binding; PF14369; PF13639; IPR001841; IPR013083; GO:0005515; GO:0008270
b000147	1A	251.191	300.105	48.9141	157	TraesCS1A01G162500	291.975	291.976	+	GRAM domain-containing protein / ABA-responsive protein-related	PF02893: GRAM domain; IPR004182: GRAM domain; IPR011993: PH domain-like; PF02893; IPR004182; IPR011993
b000147	1A	251.191	300.105	48.9141	157	TraesCS1A01G162600	292.02	292.022	-	Pentatricopeptide repeat-containing protein	PF01535: PPR repeat; PF13041: PPR repeat family; PF14432: DYW family of nucleic acid deaminases; IPR002885: Pentatricopeptide repeat; IPR011990: Tetratricopeptide-like helical domain; IPR032867: DYW domain; GO:0005515 MF: protein binding;GO:0008270 MF: zinc ion binding; PF01535; PF13041; PF14432; IPR002885; IPR011990; IPR032867; GO:0005515; GO:0008270
b000147	1A	251.191	300.105	48.9141	157	TraesCS1A01G162700	292.077	292.078	+	Protease inhibitor/seed storage/lipid transfer family protein	PF14368: Probable lipid transfer; IPR016140: Bifunctional inhibitor/plant lipid transfer protein/seed storage helical domain; PF14368; IPR016140
b000147	1A	251.191	300.105	48.9141	157	TraesCS1A01G162800	292.078	292.09	-	Myosin-related family protein	PF00063: Myosin head (motor domain); PF00612: IQ calmodulin-binding motif; IPR000048: IQ motif, EF-hand binding site; IPR001609: Myosin head, motor domain; IPR027417: P-loop containing nucleoside triphosphate hydrolase; GO:0003774 MF: motor activity;GO:0005515 MF: protein binding;GO:0005524 MF: ATP binding;GO:0016459 CC: myosin complex; PF00063; PF00612; IPR000048; IPR001609; IPR027417; GO:000377…
b000147	1A	251.191	300.105	48.9141	157	TraesCS1A01G162900	292.524	292.527	-
b000147	1A	251.191	300.105	48.9141	157	TraesCS1A01G163000	292.745	292.746	-	Cotton fiber expressed protein-like protein	PF05553: Cotton fibre expressed protein; IPR008480: Protein of unknown function DUF761, plant; PF05553; IPR008480
b000147	1A	251.191	300.105	48.9141	157	TraesCS1A01G163100	292.758	292.779	-	Vacuolar protein sorting-associated protein 52	PF04129: Vps52 / Sac2 family; IPR007258: Vps52; PF04129; IPR007258
b000147	1A	251.191	300.105	48.9141	157	TraesCS1A01G163200	292.879	292.882	-	Prefoldin subunit, putative	PF02996: Prefoldin subunit; IPR004127: Prefoldin alpha-like; IPR011599: Prefoldin alpha subunit, archaea-type; GO:0006457 BP: protein folding;GO:0016272 CC: prefoldin complex;GO:0051082 MF: unfolded protein binding; PF02996; IPR004127; IPR011599; GO:0006457; GO:0016272; GO:0051082
b000147	1A	251.191	300.105	48.9141	157	TraesCS1A01G163300	293.246	293.247	+
b000147	1A	251.191	300.105	48.9141	157	TraesCS1A01G163400	293.708	293.722	+	DNA-directed RNA polymerase subunit beta	PF04563: RNA polymerase beta subunit; PF04561: RNA polymerase Rpb2, domain 2; PF04565: RNA polymerase Rpb2, domain 3; PF06883: RNA polymerase I, Rpa2 specific domain; PF00562: RNA polymerase Rpb2, domain 6; PF04560: RNA polymerase Rpb2, domain 7; IPR007120: DNA-directed RNA polymerase, subunit 2, domain 6; IPR007121: RNA polymerase, beta subunit, conserved site; IPR007641: RNA polymerase Rpb2, do…
b000147	1A	251.191	300.105	48.9141	157	TraesCS1A01G163500	293.729	293.73	+	HTH-type transcriptional regulator ArgP
b000147	1A	251.191	300.105	48.9141	157	TraesCS1A01G163600	293.731	293.738	+	Ubiquitin carboxyl-terminal hydrolase-like protein	PF00917: MATH domain; IPR002083: MATH/TRAF domain; IPR008974: TRAF-like; GO:0005515 MF: protein binding; PF00917; IPR002083; IPR008974; GO:0005515
b000147	1A	251.191	300.105	48.9141	157	TraesCS1A01G163700	294.039	294.042	+	MATH domain containing protein	PF00917: MATH domain; IPR002083: MATH/TRAF domain; IPR008974: TRAF-like; GO:0005515 MF: protein binding; PF00917; IPR002083; IPR008974; GO:0005515
b000147	1A	251.191	300.105	48.9141	157	TraesCS1A01G163800	295.023	295.023	-	Protein ASPARTIC PROTEASE IN GUARD CELL 1
b000147	1A	251.191	300.105	48.9141	157	TraesCS1A01G163900	295.228	295.233	-	Nucleolar complex protein 2	PF03715: Noc2p family; IPR005343: Nucleolar complex protein 2; PF03715; IPR005343
b000147	1A	251.191	300.105	48.9141	157	TraesCS1A01G164000	295.459	295.464	+	ALG-2 interacting protein X	PF03097: BRO1-like domain; PF13949: ALIX V-shaped domain binding to HIV; IPR004328: BRO1 domain; IPR025304: ALIX V-shaped domain; GO:0005515 MF: protein binding; PF03097; PF13949; IPR004328; IPR025304; GO:0005515
b000147	1A	251.191	300.105	48.9141	157	TraesCS1A01G164100	295.466	295.467	+	F-box and associated interaction domains-containing protein	IPR001810: F-box domain; GO:0005515 MF: protein binding; IPR001810; GO:0005515
b000147	1A	251.191	300.105	48.9141	157	TraesCS1A01G164200	295.585	295.589	-	KH domain-containing protein	PF00013: KH domain; IPR004087: K Homology domain; IPR004088: K Homology domain, type 1; IPR011049: Serralysin-like metalloprotease, C-terminal; GO:0003676 MF: nucleic acid binding;GO:0003723 MF: RNA binding; PF00013; IPR004087; IPR004088; IPR011049; GO:0003676; GO:0003723
b000147	1A	251.191	300.105	48.9141	157	TraesCS1A01G164300	296.205	296.211	+	Katanin p80 WD40 repeat-containing subunit B1 homolog	PF00400: WD domain, G-beta repeat; PF13925: con80 domain of Katanin; IPR001680: WD40 repeat; IPR015943: WD40/YVTN repeat-like-containing domain; IPR017986: WD40-repeat-containing domain; IPR019775: WD40 repeat, conserved site; IPR020472: G-protein beta WD-40 repeat; IPR026962: Katanin p80 subunit B1; IPR028021: Katanin p80 subunit, C-terminal; GO:0005515 MF: protein binding;GO:0008017 MF: microtu…
b000147	1A	251.191	300.105	48.9141	157	TraesCS1A01G164400	296.212	296.215	-	E3 ubiquitin-protein ligase Hakai	IPR013083: Zinc finger, RING/FYVE/PHD-type; IPR013087: Zinc finger C2H2-type; IPR017907: Zinc finger, RING-type, conserved site; GO:0003676 MF: nucleic acid binding; IPR013083; IPR013087; IPR017907; GO:0003676
b000147	1A	251.191	300.105	48.9141	157	TraesCS1A01G164500	296.238	296.243	-	ABC transporter G family member	PF00005: ABC transporter; PF01061: ABC-2 type transporter; IPR000048: IQ motif, EF-hand binding site; IPR003439: ABC transporter-like; IPR013525: ABC-2 type transporter; IPR017871: ABC transporter, conserved site; IPR027417: P-loop containing nucleoside triphosphate hydrolase; GO:0005515 MF: protein binding;GO:0005524 MF: ATP binding;GO:0016020 CC: membrane;GO:0016887 MF: ATPase activity; PF00005…
b000147	1A	251.191	300.105	48.9141	157	TraesCS1A01G164600	297.377	297.381	+	Plant/F9H3-4 protein	PF05623: Protein of unknown function (DUF789); IPR008507: Protein of unknown function DUF789; PF05623; IPR008507
b000147	1A	251.191	300.105	48.9141	157	TraesCS1A01G164700	297.697	297.701	-	WAT1-related protein	PF00892: EamA-like transporter family; IPR000620: EamA domain; GO:0016020 CC: membrane;GO:0016021 CC: integral component of membrane; PF00892; IPR000620; GO:0016020; GO:0016021
b000147	1A	251.191	300.105	48.9141	157	TraesCS1A01G164800	297.745	297.751	-	Alpha-galactosidase	PF16499: Alpha galactosidase A; IPR000111: Glycoside hydrolase family 27/36, conserved site; IPR002241: Glycoside hydrolase, family 27; IPR013785: Aldolase-type TIM barrel; IPR017853: Glycoside hydrolase superfamily; GO:0003824 MF: catalytic activity;GO:0004553 MF: hydrolase activity, hydrolyzing O-glycosyl compounds;GO:0005975 BP: carbohydrate metabolic process; PF16499; IPR000111; IPR002241; IP…
b000147	1A	251.191	300.105	48.9141	157	TraesCS1A01G164900	297.872	297.875	-	Alpha-galactosidase	PF16499: Alpha galactosidase A; IPR000111: Glycoside hydrolase family 27/36, conserved site; IPR002241: Glycoside hydrolase, family 27; IPR013785: Aldolase-type TIM barrel; IPR017853: Glycoside hydrolase superfamily; GO:0003824 MF: catalytic activity;GO:0004553 MF: hydrolase activity, hydrolyzing O-glycosyl compounds;GO:0005975 BP: carbohydrate metabolic process; PF16499; IPR000111; IPR002241; IP…
b000147	1A	251.191	300.105	48.9141	157	TraesCS1A01G165000	297.883	297.885	+	cyclic nucleotide gated channel 1
b000147	1A	251.191	300.105	48.9141	157	TraesCS1A01G165100	297.885	297.885	+	Cytochrome b559 subunit alpha	PF00283: Cytochrome b559, alpha (gene psbE) and beta (gene psbF)subunits; PF00284: Lumenal portion of Cytochrome b559, alpha (gene psbE) subunit; IPR006217: Photosystem II cytochrome b559, alpha subunit; IPR013081: Photosystem II cytochrome b559, N-terminal; IPR013082: Photosystem II cytochrome b559, alpha subunit, lumenal region; GO:0009523 CC: photosystem II;GO:0009767 BP: photosynthetic electr…
b000147	1A	251.191	300.105	48.9141	157	TraesCS1A01G165200	297.886	297.886	+	Photosystem II reaction center protein L	PF02419: PsbL protein; IPR003372: Photosystem II PsbL; GO:0009523 CC: photosystem II;GO:0009539 CC: photosystem II reaction center;GO:0015979 BP: photosynthesis;GO:0016020 CC: membrane; PF02419; IPR003372; GO:0009523; GO:0009539; GO:0015979; GO:0016020
b000147	1A	251.191	300.105	48.9141	157	TraesCS1A01G165300	298.034	298.037	+	Ser/Thr protein phosphatase family protein, expressed	IPR029052: Metallo-dependent phosphatase-like; IPR029052
b000147	1A	251.191	300.105	48.9141	157	TraesCS1A01G165400	298.106	298.107	-	Aquaporin	PF00230: Major intrinsic protein; IPR000425: Major intrinsic protein; IPR022357: Major intrinsic protein, conserved site; IPR023271: Aquaporin-like; GO:0005215 MF: transporter activity;GO:0006810 BP: transport;GO:0016020 CC: membrane; PF00230; IPR000425; IPR022357; IPR023271; GO:0005215; GO:0006810; GO:0016020
b000147	1A	251.191	300.105	48.9141	157	TraesCS1A01G165500	298.11	298.116	+	AT hook motif-containing protein, putative	PF14214: Helitron helicase-like domain at N-terminus; IPR025476: Helitron helicase-like domain; PF14214; IPR025476
b000147	1A	251.191	300.105	48.9141	157	TraesCS1A01G165600	298.153	298.155	-	Receptor kinase	PF00069: Protein kinase domain; IPR000719: Protein kinase domain; IPR011009: Protein kinase-like domain; IPR032675: Leucine-rich repeat domain, L domain-like; GO:0004672 MF: protein kinase activity;GO:0005524 MF: ATP binding;GO:0006468 BP: protein phosphorylation; PF00069; IPR000719; IPR011009; IPR032675; GO:0004672; GO:0005524; GO:0006468
b000147	1A	251.191	300.105	48.9141	157	TraesCS1A01G165700	298.558	298.567	+	Chloroplast inner envelope protein, putative, expressed	PF16940: Chloroplast envelope transporter; IPR031610: Protein TIC110, chloroplastic; GO:0009507 CC: chloroplast; PF16940; IPR031610; GO:0009507
b000147	1A	251.191	300.105	48.9141	157	TraesCS1A01G165800	298.602	298.611	+	Chloroplast inner envelope protein, putative, expressed	PF16940: Chloroplast envelope transporter; IPR031610: Protein TIC110, chloroplastic; GO:0009507 CC: chloroplast; PF16940; IPR031610; GO:0009507
b000147	1A	251.191	300.105	48.9141	157	TraesCS1A01G165900	298.614	298.616	-	G-patch domain containing protein, expressed	PF01585: G-patch domain; IPR000467: G-patch domain; GO:0003676 MF: nucleic acid binding; PF01585; IPR000467; GO:0003676
b000147	1A	251.191	300.105	48.9141	157	TraesCS1A01G166000	298.621	298.622	+	Ubiquitin	PF00240: Ubiquitin family; PF01599: Ribosomal protein S27a; IPR000626: Ubiquitin domain; IPR002906: Ribosomal protein S27a; IPR011332: Zinc-binding ribosomal protein; IPR019954: Ubiquitin conserved site; IPR019956: Ubiquitin; IPR029071: Ubiquitin-related domain; GO:0003735 MF: structural constituent of ribosome;GO:0005515 MF: protein binding;GO:0005840 CC: ribosome;GO:0006412 BP: translation; PF0…
b000147	1A	251.191	300.105	48.9141	157	TraesCS1A01G166100	298.636	298.637	-	Plant basic secretory family protein	PF04450: Peptidase of plants and bacteria; IPR007541: Uncharacterised protein family, basic secretory protein; PF04450; IPR007541
b000147	1A	251.191	300.105	48.9141	157	TraesCS1A01G166200	298.646	298.647	-	Plant basic secretory family protein	PF04450: Peptidase of plants and bacteria; IPR007541: Uncharacterised protein family, basic secretory protein; PF04450; IPR007541
b000147	1A	251.191	300.105	48.9141	157	TraesCS1A01G166300	298.725	298.726	+	Plant basic secretory family protein	PF04450: Peptidase of plants and bacteria; IPR007541: Uncharacterised protein family, basic secretory protein; PF04450; IPR007541
b000147	1A	251.191	300.105	48.9141	157	TraesCS1A01G166400	299.103	299.106	+	Disease resistance protein (NBS-LRR class) family	PF00931: NB-ARC domain; IPR002182: NB-ARC; IPR011991: Winged helix-turn-helix DNA-binding domain; IPR027417: P-loop containing nucleoside triphosphate hydrolase; IPR032675: Leucine-rich repeat domain, L domain-like; GO:0043531 MF: ADP binding; PF00931; IPR002182; IPR011991; IPR027417; IPR032675; GO:0043531
b000147	1A	251.191	300.105	48.9141	157	TraesCS1A01G166500	299.268	299.268	+	Peroxidase	PF00141: Peroxidase; IPR000823: Plant peroxidase; IPR002016: Haem peroxidase, plant/fungal/bacterial; IPR010255: Haem peroxidase; GO:0004601 MF: peroxidase activity;GO:0006979 BP: response to oxidative stress;GO:0020037 MF: heme binding;GO:0055114 BP: oxidation-reduction process; PF00141; IPR000823; IPR002016; IPR010255; GO:0004601; GO:0006979; GO:0020037; GO:0055114
b000147	1A	251.191	300.105	48.9141	157	TraesCS1A01G166600	299.425	299.426	-	Plant basic secretory family protein	PF04450: Peptidase of plants and bacteria; IPR007541: Uncharacterised protein family, basic secretory protein; PF04450; IPR007541
b000147	1A	251.191	300.105	48.9141	157	TraesCS1A01G166700	299.541	299.541	+
b000147	1A	251.191	300.105	48.9141	157	TraesCS1A01G166800	299.543	299.544	+	Non-structural protein 2
b000147	1A	251.191	300.105	48.9141	157	TraesCS1A01G166900	299.625	299.657	+	Myosin	PF02736: Myosin N-terminal SH3-like domain; PF00063: Myosin head (motor domain); PF00612: IQ calmodulin-binding motif; PF01843: DIL domain; IPR000048: IQ motif, EF-hand binding site; IPR001609: Myosin head, motor domain; IPR002710: Dilute domain; IPR004009: Myosin, N-terminal, SH3-like; IPR027417: P-loop containing nucleoside triphosphate hydrolase; GO:0003774 MF: motor activity;GO:0005515 MF: pr…
b000147	1A	251.191	300.105	48.9141	157	TraesCS1A01G167000	299.719	299.72	+	Ripening related protein family	IPR009009: RlpA-like protein, double-psi beta-barrel domain; IPR009009
b000147	1A	251.191	300.105	48.9141	157	TraesCS1A01G167100	300.004	300.005	+	Late embryogenesis abundant (LEA) hydroxyproline-rich glycoprotein	PF03168: Late embryogenesis abundant protein; IPR004864: Late embryogenesis abundant protein, LEA-14; IPR013783: Immunoglobulin-like fold; PF03168; IPR004864; IPR013783
b000147	1A	251.191	300.105	48.9141	157	TraesCS1A01G167200	300.101	300.102	+	Reactive oxygen species modulator 1	PF10247: Reactive mitochondrial oxygen species modulator 1; IPR018450: Romo1/Mgr2; PF10247; IPR018450
b000535	2A	13.2522	15.0074	1.75519	91	TraesCS2A01G029700	13.2518	13.2546	-	NBS-LRR-like resistance protein	PF00931: NB-ARC domain; IPR002182: NB-ARC; IPR011991: Winged helix-turn-helix DNA-binding domain; IPR027417: P-loop containing nucleoside triphosphate hydrolase; IPR032675: Leucine-rich repeat domain, L domain-like; GO:0043531 MF: ADP binding; PF00931; IPR002182; IPR011991; IPR027417; IPR032675; GO:0043531
b000535	2A	13.2522	15.0074	1.75519	91	TraesCS2A01G029800	13.4057	13.409	+	NBS-LRR-like resistance protein	PF00931: NB-ARC domain; IPR002182: NB-ARC; IPR011991: Winged helix-turn-helix DNA-binding domain; IPR027417: P-loop containing nucleoside triphosphate hydrolase; IPR032675: Leucine-rich repeat domain, L domain-like; GO:0043531 MF: ADP binding; PF00931; IPR002182; IPR011991; IPR027417; IPR032675; GO:0043531
b000535	2A	13.2522	15.0074	1.75519	91	TraesCS2A01G029900	13.4355	13.439	+	Disease resistance protein	PF00931: NB-ARC domain; IPR002182: NB-ARC; IPR011991: Winged helix-turn-helix DNA-binding domain; IPR027417: P-loop containing nucleoside triphosphate hydrolase; IPR032675: Leucine-rich repeat domain, L domain-like; GO:0043531 MF: ADP binding; PF00931; IPR002182; IPR011991; IPR027417; IPR032675; GO:0043531
b000535	2A	13.2522	15.0074	1.75519	91	TraesCS2A01G030000	13.8119	13.8153	+	NBS-LRR-like resistance protein	PF00931: NB-ARC domain; IPR002182: NB-ARC; IPR011991: Winged helix-turn-helix DNA-binding domain; IPR027417: P-loop containing nucleoside triphosphate hydrolase; IPR032675: Leucine-rich repeat domain, L domain-like; GO:0043531 MF: ADP binding; PF00931; IPR002182; IPR011991; IPR027417; IPR032675; GO:0043531
b000535	2A	13.2522	15.0074	1.75519	91	TraesCS2A01G030100	13.8282	13.8343	-	Exocyst complex component, putative	PF03081: Exo70 exocyst complex subunit; IPR004140: Exocyst complex component Exo70; IPR016159: Cullin repeat-like-containing domain; GO:0000145 CC: exocyst;GO:0006887 BP: exocytosis; PF03081; IPR004140; IPR016159; GO:0000145; GO:0006887
b000535	2A	13.2522	15.0074	1.75519	91	TraesCS2A01G030200	13.8475	13.8503	-	NBS-LRR-like resistance protein	PF00931: NB-ARC domain; IPR002182: NB-ARC; IPR011991: Winged helix-turn-helix DNA-binding domain; IPR027417: P-loop containing nucleoside triphosphate hydrolase; IPR032675: Leucine-rich repeat domain, L domain-like; GO:0043531 MF: ADP binding; PF00931; IPR002182; IPR011991; IPR027417; IPR032675; GO:0043531
b000535	2A	13.2522	15.0074	1.75519	91	TraesCS2A01G030300	13.9133	13.9172	-	Exocyst complex component, putative	PF03081: Exo70 exocyst complex subunit; IPR004140: Exocyst complex component Exo70; IPR016159: Cullin repeat-like-containing domain; GO:0000145 CC: exocyst;GO:0006887 BP: exocytosis; PF03081; IPR004140; IPR016159; GO:0000145; GO:0006887
b000535	2A	13.2522	15.0074	1.75519	91	TraesCS2A01G030400	14.025	14.0258	+	Exocyst complex component 7	PF03081: Exo70 exocyst complex subunit; IPR004140: Exocyst complex component Exo70; IPR016159: Cullin repeat-like-containing domain; GO:0000145 CC: exocyst;GO:0006887 BP: exocytosis; PF03081; IPR004140; IPR016159; GO:0000145; GO:0006887
b000535	2A	13.2522	15.0074	1.75519	91	TraesCS2A01G030500	14.0468	14.0473	+	DNA topoisomerase	PF06839: GRF zinc finger; IPR010666: Zinc finger, GRF-type; GO:0008270 MF: zinc ion binding; PF06839; IPR010666; GO:0008270
b000535	2A	13.2522	15.0074	1.75519	91	TraesCS2A01G030600	14.0597	14.0652	+	Exocyst complex component, putative	PF03081: Exo70 exocyst complex subunit; IPR004140: Exocyst complex component Exo70; IPR016159: Cullin repeat-like-containing domain; GO:0000145 CC: exocyst;GO:0006887 BP: exocytosis; PF03081; IPR004140; IPR016159; GO:0000145; GO:0006887
b000535	2A	13.2522	15.0074	1.75519	91	TraesCS2A01G030700	14.0695	14.0717	+	Exocyst complex component, putative	PF03081: Exo70 exocyst complex subunit; IPR004140: Exocyst complex component Exo70; IPR016159: Cullin repeat-like-containing domain; GO:0000145 CC: exocyst;GO:0006887 BP: exocytosis; PF03081; IPR004140; IPR016159; GO:0000145; GO:0006887
b000535	2A	13.2522	15.0074	1.75519	91	TraesCS2A01G030800	14.2132	14.2155	-	Exocyst complex component EXO70B1	PF03081: Exo70 exocyst complex subunit; IPR004140: Exocyst complex component Exo70; IPR016159: Cullin repeat-like-containing domain; GO:0000145 CC: exocyst;GO:0006887 BP: exocytosis; PF03081; IPR004140; IPR016159; GO:0000145; GO:0006887
b000535	2A	13.2522	15.0074	1.75519	91	TraesCS2A01G030900	14.2859	14.2898	+	Exocyst complex component, putative	PF03081: Exo70 exocyst complex subunit; IPR004140: Exocyst complex component Exo70; IPR016159: Cullin repeat-like-containing domain; GO:0000145 CC: exocyst;GO:0006887 BP: exocytosis; PF03081; IPR004140; IPR016159; GO:0000145; GO:0006887
b000535	2A	13.2522	15.0074	1.75519	91	TraesCS2A01G031000	14.2994	14.3027	+	NBS-LRR-like resistance protein	PF00931: NB-ARC domain; IPR000494: Receptor L-domain; IPR002182: NB-ARC; IPR011991: Winged helix-turn-helix DNA-binding domain; IPR027417: P-loop containing nucleoside triphosphate hydrolase; IPR032675: Leucine-rich repeat domain, L domain-like; GO:0043531 MF: ADP binding; PF00931; IPR000494; IPR002182; IPR011991; IPR027417; IPR032675; GO:0043531
b000535	2A	13.2522	15.0074	1.75519	91	TraesCS2A01G031100	14.328	14.3315	-	Exocyst complex component, putative	PF03081: Exo70 exocyst complex subunit; IPR004140: Exocyst complex component Exo70; IPR016159: Cullin repeat-like-containing domain; GO:0000145 CC: exocyst;GO:0006887 BP: exocytosis; PF03081; IPR004140; IPR016159; GO:0000145; GO:0006887
b000535	2A	13.2522	15.0074	1.75519	91	TraesCS2A01G031200	14.406	14.4085	-	Exocyst complex component, putative	PF03081: Exo70 exocyst complex subunit; IPR004140: Exocyst complex component Exo70; IPR016159: Cullin repeat-like-containing domain; GO:0000145 CC: exocyst;GO:0006887 BP: exocytosis; PF03081; IPR004140; IPR016159; GO:0000145; GO:0006887
b000535	2A	13.2522	15.0074	1.75519	91	TraesCS2A01G031300	14.4251	14.4265	-	Exocyst complex component 7	PF03081: Exo70 exocyst complex subunit; IPR004140: Exocyst complex component Exo70; IPR016159: Cullin repeat-like-containing domain; GO:0000145 CC: exocyst;GO:0006887 BP: exocytosis; PF03081; IPR004140; IPR016159; GO:0000145; GO:0006887
b000535	2A	13.2522	15.0074	1.75519	91	TraesCS2A01G031400	14.4684	14.4855	-	NBS-LRR-like resistance protein	PF00931: NB-ARC domain; IPR002182: NB-ARC; IPR011991: Winged helix-turn-helix DNA-binding domain; IPR027417: P-loop containing nucleoside triphosphate hydrolase; IPR032675: Leucine-rich repeat domain, L domain-like; GO:0043531 MF: ADP binding; PF00931; IPR002182; IPR011991; IPR027417; IPR032675; GO:0043531
b000535	2A	13.2522	15.0074	1.75519	91	TraesCS2A01G031500	14.5308	14.5336	+	NBS-LRR-like resistance protein	PF00931: NB-ARC domain; IPR002182: NB-ARC; IPR011991: Winged helix-turn-helix DNA-binding domain; IPR027417: P-loop containing nucleoside triphosphate hydrolase; IPR032675: Leucine-rich repeat domain, L domain-like; GO:0043531 MF: ADP binding; PF00931; IPR002182; IPR011991; IPR027417; IPR032675; GO:0043531
b000535	2A	13.2522	15.0074	1.75519	91	TraesCS2A01G031600	14.5759	14.5774	+	Exocyst complex component, putative	PF03081: Exo70 exocyst complex subunit; IPR004140: Exocyst complex component Exo70; IPR016159: Cullin repeat-like-containing domain; GO:0000145 CC: exocyst;GO:0006887 BP: exocytosis; PF03081; IPR004140; IPR016159; GO:0000145; GO:0006887
b000535	2A	13.2522	15.0074	1.75519	91	TraesCS2A01G031700	14.6282	14.6285	-	P-loop containing nucleoside triphosphate hydrolases superfamily protein
b000535	2A	13.2522	15.0074	1.75519	91	TraesCS2A01G031800	14.6766	14.6805	+	Transcription factor	PF02319: E2F/DP family winged-helix DNA-binding domain; PF16421: E2F transcription factor CC-MB domain; IPR003316: E2F/DP family, winged-helix DNA-binding domain; IPR011991: Winged helix-turn-helix DNA-binding domain; IPR032198: E2F transcription factor, CC-MB domain; GO:0003700 MF: transcription factor activity, sequence-specific DNA binding;GO:0005667 CC: transcription factor complex;GO:0006355…
b000535	2A	13.2522	15.0074	1.75519	91	TraesCS2A01G031900	14.682	14.6835	-	Serine/threonine-protein kinase	PF07714: Protein tyrosine kinase; IPR000719: Protein kinase domain; IPR001245: Serine-threonine/tyrosine-protein kinase, catalytic domain; IPR008271: Serine/threonine-protein kinase, active site; IPR011009: Protein kinase-like domain; GO:0004672 MF: protein kinase activity;GO:0005524 MF: ATP binding;GO:0006468 BP: protein phosphorylation; PF07714; IPR000719; IPR001245; IPR008271; IPR011009; GO:00…
b000535	2A	13.2522	15.0074	1.75519	91	TraesCS2A01G032000	14.7105	14.714	-	Serine/threonine-protein kinase	PF01453: D-mannose binding lectin; PF00954: S-locus glycoprotein domain; PF08276: PAN-like domain; PF07714: Protein tyrosine kinase; IPR000719: Protein kinase domain; IPR000858: S-locus glycoprotein domain; IPR001245: Serine-threonine/tyrosine-protein kinase, catalytic domain; IPR001480: Bulb-type lectin domain; IPR003609: PAN/Apple domain; IPR008271: Serine/threonine-protein kinase, active site;…
b000535	2A	13.2522	15.0074	1.75519	91	TraesCS2A01G032100	14.7197	14.7234	-	Serine/threonine-protein kinase	PF01453: D-mannose binding lectin; PF00954: S-locus glycoprotein domain; PF08276: PAN-like domain; PF07714: Protein tyrosine kinase; IPR000719: Protein kinase domain; IPR000858: S-locus glycoprotein domain; IPR001245: Serine-threonine/tyrosine-protein kinase, catalytic domain; IPR001480: Bulb-type lectin domain; IPR003609: PAN/Apple domain; IPR008271: Serine/threonine-protein kinase, active site;…
b000535	2A	13.2522	15.0074	1.75519	91	TraesCS2A01G032200	14.7291	14.7304	-	Serine/threonine-protein kinase	PF07714: Protein tyrosine kinase; IPR000719: Protein kinase domain; IPR001245: Serine-threonine/tyrosine-protein kinase, catalytic domain; IPR008271: Serine/threonine-protein kinase, active site; IPR011009: Protein kinase-like domain; IPR017441: Protein kinase, ATP binding site; GO:0004672 MF: protein kinase activity;GO:0005524 MF: ATP binding;GO:0006468 BP: protein phosphorylation; PF07714; IPR0…
b000535	2A	13.2522	15.0074	1.75519	91	TraesCS2A01G032300	14.7317	14.7329	-	Serine/threonine-protein kinase	PF01453: D-mannose binding lectin; PF00954: S-locus glycoprotein domain; PF08276: PAN-like domain; IPR000858: S-locus glycoprotein domain; IPR001480: Bulb-type lectin domain; IPR003609: PAN/Apple domain; GO:0048544 BP: recognition of pollen; PF01453; PF00954; PF08276; IPR000858; IPR001480; IPR003609; GO:0048544
b000535	2A	13.2522	15.0074	1.75519	91	TraesCS2A01G032400	14.7497	14.7555	+	F-box family protein	PF08387: FBD; IPR001810: F-box domain; IPR006566: FBD domain; IPR032675: Leucine-rich repeat domain, L domain-like; GO:0005515 MF: protein binding; PF08387; IPR001810; IPR006566; IPR032675; GO:0005515
b000535	2A	13.2522	15.0074	1.75519	91	TraesCS2A01G032500	14.809	14.8127	+	ATP sulfurylase (Sulfate adenylyltransferase)	PF14306: PUA-like domain; PF01747: ATP-sulfurylase; IPR002650: Sulphate adenylyltransferase; IPR014729: Rossmann-like alpha/beta/alpha sandwich fold; IPR015947: PUA-like domain; IPR024951: Sulphate adenylyltransferase catalytic domain; IPR025980: ATP-sulfurylase PUA-like domain; GO:0000103 BP: sulfate assimilation;GO:0004781 MF: sulfate adenylyltransferase (ATP) activity; PF14306; PF01747; IPR002…
b000535	2A	13.2522	15.0074	1.75519	91	TraesCS2A01G032600	14.814	14.8195	+	Zinc finger (Ran-binding) family protein	PF00641: Zn-finger in Ran binding protein and others; IPR001876: Zinc finger, RanBP2-type; GO:0008270 MF: zinc ion binding; PF00641; IPR001876; GO:0008270
b000535	2A	13.2522	15.0074	1.75519	91	TraesCS2A01G032700	14.8209	14.824	-	Carbohydrate esterase, putative (DUF303)	PF03629: Carbohydrate esterase, sialic acid-specific acetylesterase; IPR005181: Sialate O-acetylesterase domain; IPR013830: SGNH hydrolase-type esterase domain; PF03629; IPR005181; IPR013830
b000535	2A	13.2522	15.0074	1.75519	91	TraesCS2A01G032800	14.8802	14.8813	-	Keratin, type II cytoskeletal 79
b000535	2A	13.2522	15.0074	1.75519	91	TraesCS2A01G032900	14.8893	14.8901	-	F-box family protein	PF12937: F-box-like; IPR001810: F-box domain; GO:0005515 MF: protein binding; PF12937; IPR001810; GO:0005515
b000535	2A	13.2522	15.0074	1.75519	91	TraesCS2A01G033000	14.8974	14.898	+	Maternal effect embryo arrest protein
b000535	2A	13.2522	15.0074	1.75519	91	TraesCS2A01G033100	14.9398	14.9401	-	RNA-binding CRS1 / YhbY (CRM) domain protein
b000535	2A	13.2522	15.0074	1.75519	91	TraesCS2A01G033200	14.9476	14.9515	+	Carboxymethylenebutenolidase-like protein	PF01738: Dienelactone hydrolase family; IPR002925: Dienelactone hydrolase; IPR029058: Alpha/Beta hydrolase fold; GO:0016787 MF: hydrolase activity; PF01738; IPR002925; IPR029058; GO:0016787
b000535	2A	13.2522	15.0074	1.75519	91	TraesCS2A01G033300	14.9551	14.9585	-	NAD(P)-binding Rossmann-fold superfamily protein	IPR016040: NAD(P)-binding domain; IPR016040
b000535	2A	13.2522	15.0074	1.75519	91	TraesCS2A01G033400	14.9675	14.972	-	Hfr-2-like protein	PF07468: Agglutinin domain; IPR008998: Agglutinin domain; PF07468; IPR008998
b000535	2A	13.2522	15.0074	1.75519	91	TraesCS2A01G033500	14.9769	14.9777	-	Nicotianamine synthase	PF03059: Nicotianamine synthase protein; IPR004298: Nicotianamine synthase; IPR029063: S-adenosyl-L-methionine-dependent methyltransferase; GO:0030410 MF: nicotianamine synthase activity;GO:0030418 BP: nicotianamine biosynthetic process; PF03059; IPR004298; IPR029063; GO:0030410; GO:0030418
b000535	2A	13.2522	15.0074	1.75519	91	TraesCS2A01G033600	14.9975	14.9988	+	Chitinase	PF00187: Chitin recognition protein; PF00182: Chitinase class I; IPR000726: Glycoside hydrolase, family 19, catalytic; IPR001002: Chitin-binding, type 1; IPR016283: Glycoside hydrolase, family 19; IPR018371: Chitin-binding, type 1, conserved site; IPR023346: Lysozyme-like domain; GO:0004568 MF: chitinase activity;GO:0005975 BP: carbohydrate metabolic process;GO:0006032 BP: chitin catabolic proces…
b000535	2A	13.2522	15.0074	1.75519	91	TraesCS2A01G033700	15.0019	15.0045	-	Heat shock protein 90	PF02518: Histidine kinase-, DNA gyrase B-, and HSP90-like ATPase; PF00183: Hsp90 protein; IPR001404: Heat shock protein Hsp90 family; IPR003594: Histidine kinase-like ATPase, C-terminal domain; IPR019805: Heat shock protein Hsp90, conserved site; IPR020568: Ribosomal protein S5 domain 2-type fold; IPR020575: Heat shock protein Hsp90, N-terminal; GO:0005524 MF: ATP binding;GO:0006457 BP: protein f…
b000535	2A	13.2522	15.0074	1.75519	91	TraesCS2A01G033800	15.0074	15.0106	+	nuclear fusion defective 6
b000677	2A	180.132	303.728	123.595	165	TraesCS2A01G204000	180.212	180.214	-	Homeobox protein BarH-like 2
b000677	2A	180.132	303.728	123.595	165	TraesCS2A01G204100	180.215	180.215	-
b000677	2A	180.132	303.728	123.595	165	TraesCS2A01G204200	180.336	180.362	-	Zinc transporter 5
b000677	2A	180.132	303.728	123.595	165	TraesCS2A01G204300	180.978	180.987	-	B3 domain-containing protein	PF02362: B3 DNA binding domain; PF07496: CW-type Zinc Finger; IPR003340: B3 DNA binding domain; IPR011124: Zinc finger, CW-type; IPR015300: DNA-binding pseudobarrel domain; GO:0003677 MF: DNA binding;GO:0008270 MF: zinc ion binding; PF02362; PF07496; IPR003340; IPR011124; IPR015300; GO:0003677; GO:0008270
b000677	2A	180.132	303.728	123.595	165	TraesCS2A01G204400	181.797	181.801	-	Sphingosine kinase, putative	PF00781: Diacylglycerol kinase catalytic domain; IPR001206: Diacylglycerol kinase, catalytic domain; IPR016064: NAD kinase/diacylglycerol kinase-like domain; IPR017438: Inorganic polyphosphate/ATP-NAD kinase, domain 1; GO:0003951 MF: NAD+ kinase activity;GO:0008152 BP: metabolic process;GO:0016301 MF: kinase activity; PF00781; IPR001206; IPR016064; IPR017438; GO:0003951; GO:0008152; GO:0016301
b000677	2A	180.132	303.728	123.595	165	TraesCS2A01G204500	181.846	181.849	-	Heat shock transcription factor family protein	PF00447: HSF-type DNA-binding; IPR000232: Heat shock factor (HSF)-type, DNA-binding; IPR011991: Winged helix-turn-helix DNA-binding domain; GO:0003700 MF: transcription factor activity, sequence-specific DNA binding;GO:0005634 CC: nucleus;GO:0006355 BP: regulation of transcription, DNA-templated;GO:0043565 MF: sequence-specific DNA binding; PF00447; IPR000232; IPR011991; GO:0003700; GO:0005634; G…
b000677	2A	180.132	303.728	123.595	165	TraesCS2A01G204600	182.008	182.01	-	Leucine-rich repeat protein kinase family protein
b000677	2A	180.132	303.728	123.595	165	TraesCS2A01G204700	182.14	182.149	+	Myosin-related family protein	PF02736: Myosin N-terminal SH3-like domain; PF00063: Myosin head (motor domain); PF00612: IQ calmodulin-binding motif; IPR000048: IQ motif, EF-hand binding site; IPR001609: Myosin head, motor domain; IPR004009: Myosin, N-terminal, SH3-like; IPR027417: P-loop containing nucleoside triphosphate hydrolase; GO:0003774 MF: motor activity;GO:0005515 MF: protein binding;GO:0005524 MF: ATP binding;GO:001…
b000677	2A	180.132	303.728	123.595	165	TraesCS2A01G204800	182.283	182.284	-	Chlorophyll a-b binding protein, chloroplastic	PF00504: Chlorophyll A-B binding protein; IPR022796: Chlorophyll A-B binding protein; IPR023329: Chlorophyll a/b binding protein domain; PF00504; IPR022796; IPR023329
b000677	2A	180.132	303.728	123.595	165	TraesCS2A01G204900	182.31	182.311	-	Organic cation/carnitine transporter	PF00083: Sugar (and other) transporter; IPR005828: Major facilitator, sugar transporter-like; IPR020846: Major facilitator superfamily domain; GO:0016021 CC: integral component of membrane;GO:0022857 MF: transmembrane transporter activity;GO:0055085 BP: transmembrane transport; PF00083; IPR005828; IPR020846; GO:0016021; GO:0022857; GO:0055085
b000677	2A	180.132	303.728	123.595	165	TraesCS2A01G205000	182.392	182.392	+	Non-lysosomal glucosylceramidase
b000677	2A	180.132	303.728	123.595	165	TraesCS2A01G205100	182.57	182.571	+	F-box protein	IPR001810: F-box domain; GO:0005515 MF: protein binding; IPR001810; GO:0005515
b000677	2A	180.132	303.728	123.595	165	TraesCS2A01G205200	182.89	182.891	+	transcription factor IIIA
b000677	2A	180.132	303.728	123.595	165	TraesCS2A01G205300	183.207	183.208	-	Late embryogenesis abundant (LEA) hydroxyproline-rich glycoprotein family	PF03168: Late embryogenesis abundant protein; IPR004864: Late embryogenesis abundant protein, LEA-14; IPR013783: Immunoglobulin-like fold; PF03168; IPR004864; IPR013783
b000677	2A	180.132	303.728	123.595	165	TraesCS2A01G205400	183.514	183.516	+	U-box domain-containing protein	IPR000225: Armadillo; IPR011989: Armadillo-like helical; IPR016024: Armadillo-type fold; GO:0005488 MF: binding;GO:0005515 MF: protein binding; IPR000225; IPR011989; IPR016024; GO:0005488; GO:0005515
b000677	2A	180.132	303.728	123.595	165	TraesCS2A01G205500	183.55	183.552	+	Sugar transporter, putative	PF00083: Sugar (and other) transporter; IPR003663: Sugar/inositol transporter; IPR005828: Major facilitator, sugar transporter-like; IPR005829: Sugar transporter, conserved site; IPR020846: Major facilitator superfamily domain; GO:0005215 MF: transporter activity;GO:0016020 CC: membrane;GO:0016021 CC: integral component of membrane;GO:0022857 MF: transmembrane transporter activity;GO:0022891 MF: …
b000677	2A	180.132	303.728	123.595	165	TraesCS2A01G205600	183.896	183.897	-	U3 small nucleolar RNA-associated protein 18-like protein	PF07893: Protein of unknown function (DUF1668); IPR012871: Protein of unknown function DUF1677, Oryza sativa; PF07893; IPR012871
b000677	2A	180.132	303.728	123.595	165	TraesCS2A01G205700	184.5	184.501	+	Membrane lipoprotein lipid attachment site-containing protein-like	PF06764: Protein of unknown function (DUF1223); IPR010634: Protein of unknown function DUF1223; IPR012336: Thioredoxin-like fold; IPR013783: Immunoglobulin-like fold; PF06764; IPR010634; IPR012336; IPR013783
b000677	2A	180.132	303.728	123.595	165	TraesCS2A01G205800	184.515	184.516	-	Disease resistance protein (TIR-NBS-LRR class) family
b000677	2A	180.132	303.728	123.595	165	TraesCS2A01G205900	184.552	184.552	-	Wound-responsive family protein	PF12609: Wound-induced protein; IPR022251: Protein of unknown function wound-induced; PF12609; IPR022251
b000677	2A	180.132	303.728	123.595	165	TraesCS2A01G206000	184.558	184.563	-	Vesicle-associated 4-2-like protein	PF00635: MSP (Major sperm protein) domain; IPR000535: Major sperm protein (MSP) domain; IPR008962: PapD-like; IPR013783: Immunoglobulin-like fold; PF00635; IPR000535; IPR008962; IPR013783
b000677	2A	180.132	303.728	123.595	165	TraesCS2A01G206100	185.12	185.125	+	Protein THYLAKOID FORMATION1, chloroplastic	PF11264: Thylakoid formation protein; IPR017499: Protein Thf1; GO:0010207 BP: photosystem II assembly;GO:0015979 BP: photosynthesis; PF11264; IPR017499; GO:0010207; GO:0015979
b000677	2A	180.132	303.728	123.595	165	TraesCS2A01G206200	185.126	185.127	+	Chlorophyll a-b binding protein, chloroplastic	PF00504: Chlorophyll A-B binding protein; IPR022796: Chlorophyll A-B binding protein; IPR023329: Chlorophyll a/b binding protein domain; PF00504; IPR022796; IPR023329
b000677	2A	180.132	303.728	123.595	165	TraesCS2A01G206300	185.273	185.278	+	3'(2'),5'-bisphosphate nucleotidase 1	PF00459: Inositol monophosphatase family; IPR000760: Inositol monophosphatase-like; IPR020583: Inositol monophosphatase, metal-binding site; GO:0046854 BP: phosphatidylinositol phosphorylation; PF00459; IPR000760; IPR020583; GO:0046854
b000677	2A	180.132	303.728	123.595	165	TraesCS2A01G206400	185.285	185.286	+	Myb transcription factor	PF00249: Myb-like DNA-binding domain; IPR001005: SANT/Myb domain; IPR009057: Homeobox domain-like; IPR017930: Myb domain; GO:0003677 MF: DNA binding; PF00249; IPR001005; IPR009057; IPR017930; GO:0003677
b000677	2A	180.132	303.728	123.595	165	TraesCS2A01G206500	185.363	185.365	-	Laccase	PF07732: Multicopper oxidase; PF00394: Multicopper oxidase; PF07731: Multicopper oxidase; IPR001117: Multicopper oxidase, type 1; IPR002355: Multicopper oxidase, copper-binding site; IPR008972: Cupredoxin; IPR011706: Multicopper oxidase, type 2; IPR011707: Multicopper oxidase, type 3; IPR017761: Laccase; IPR033138: Multicopper oxidases, conserved site; GO:0005507 MF: copper ion binding;GO:0016491…
b000677	2A	180.132	303.728	123.595	165	TraesCS2A01G206600	185.725	185.729	+	Protein kinase-like	PF03109: ABC1 family; IPR004147: UbiB domain; IPR011009: Protein kinase-like domain; PF03109; IPR004147; IPR011009
b000677	2A	180.132	303.728	123.595	165	TraesCS2A01G206700	185.961	185.964	-	transmembrane protein
b000677	2A	180.132	303.728	123.595	165	TraesCS2A01G206800	186.407	186.407	-	YGGT family protein	PF02325: YGGT family; IPR003425: CCB3/YggT; GO:0016020 CC: membrane; PF02325; IPR003425; GO:0016020
b000677	2A	180.132	303.728	123.595	165	TraesCS2A01G206900	186.436	186.437	-	WD-repeat protein, putative	IPR001680: WD40 repeat; IPR015943: WD40/YVTN repeat-like-containing domain; IPR017986: WD40-repeat-containing domain; IPR019775: WD40 repeat, conserved site; GO:0005515 MF: protein binding; IPR001680; IPR015943; IPR017986; IPR019775; GO:0005515
b000677	2A	180.132	303.728	123.595	165	TraesCS2A01G207000	186.44	186.445	-	Transcription factor jumonji domain-containing protein	PF08879: WRC; IPR001841: Zinc finger, RING-type; IPR014977: WRC domain; GO:0005515 MF: protein binding;GO:0008270 MF: zinc ion binding; PF08879; IPR001841; IPR014977; GO:0005515; GO:0008270
b000677	2A	180.132	303.728	123.595	165	TraesCS2A01G207100	186.589	186.59	+	B3 domain-containing protein family	PF02362: B3 DNA binding domain; IPR003340: B3 DNA binding domain; IPR015300: DNA-binding pseudobarrel domain; GO:0003677 MF: DNA binding; PF02362; IPR003340; IPR015300; GO:0003677
b000677	2A	180.132	303.728	123.595	165	TraesCS2A01G207200	187.203	187.205	+	GDSL esterase/lipase	IPR029058: Alpha/Beta hydrolase fold; IPR029058
b000677	2A	180.132	303.728	123.595	165	TraesCS2A01G207300	187.239	187.239	+	cysteine-rich repeat secretory-like protein (DUF26)
b000677	2A	180.132	303.728	123.595	165	TraesCS2A01G207400	187.309	187.311	-	Equilibrative nucleoside transporter	PF01733: Nucleoside transporter; IPR002259: Equilibrative nucleoside transporter; GO:0005337 MF: nucleoside transmembrane transporter activity;GO:0006810 BP: transport;GO:0016021 CC: integral component of membrane; PF01733; IPR002259; GO:0005337; GO:0006810; GO:0016021
b000677	2A	180.132	303.728	123.595	165	TraesCS2A01G207500	187.48	187.482	+	Equilibrative nucleoside transporter family member protein	PF01733: Nucleoside transporter; IPR002259: Equilibrative nucleoside transporter; GO:0005337 MF: nucleoside transmembrane transporter activity;GO:0006810 BP: transport;GO:0016021 CC: integral component of membrane; PF01733; IPR002259; GO:0005337; GO:0006810; GO:0016021
b000677	2A	180.132	303.728	123.595	165	TraesCS2A01G207600	187.82	187.823	+	cDNA, clone: J075123K08, full insert sequence	PF07762: Protein of unknown function (DUF1618); IPR011676: Domain of unknown function DUF1618; PF07762; IPR011676
b000677	2A	180.132	303.728	123.595	165	TraesCS2A01G207700	187.941	187.943	+	Pleckstrin-like (PH) domain protein	IPR011993: PH domain-like; IPR011993
b000677	2A	180.132	303.728	123.595	165	TraesCS2A01G207800	187.95	187.952	+	Octicosapeptide/Phox/Bem1p	PF00564: PB1 domain; IPR000270: PB1 domain; GO:0005515 MF: protein binding; PF00564; IPR000270; GO:0005515
b000677	2A	180.132	303.728	123.595	165	TraesCS2A01G207900	187.952	187.954	-	Cytochrome b6-f complex iron-sulfur subunit	PF08802: Cytochrome B6-F complex Fe-S subunit; PF00355: Rieske [2Fe-2S] domain; IPR005805: Rieske iron-sulphur protein, C-terminal; IPR014909: Cytochrome b6-f complex Fe-S subunit; IPR017941: Rieske [2Fe-2S] iron-sulphur domain; IPR023960: Cytochrome b6-f complex iron-sulfur subunit; GO:0009496 MF: plastoquinol--plastocyanin reductase activity;GO:0015979 BP: photosynthesis;GO:0016020 CC: membrane…
b000677	2A	180.132	303.728	123.595	165	TraesCS2A01G208000	187.955	187.966	-	Receptor-type tyrosine-protein phosphatase	PF00102: Protein-tyrosine phosphatase; IPR000242: PTP type protein phosphatase; IPR000387: Tyrosine specific protein phosphatases domain; IPR003595: Protein-tyrosine phosphatase, catalytic; IPR029021: Protein-tyrosine phosphatase-like; GO:0004725 MF: protein tyrosine phosphatase activity;GO:0006470 BP: protein dephosphorylation;GO:0016311 BP: dephosphorylation;GO:0016791 MF: phosphatase activity;…
b000677	2A	180.132	303.728	123.595	165	TraesCS2A01G208100	188.904	188.905	+	Hexokinase-1	PF07893: Protein of unknown function (DUF1668); IPR012871: Protein of unknown function DUF1677, Oryza sativa; PF07893; IPR012871
b000677	2A	180.132	303.728	123.595	165	TraesCS2A01G208200	189.019	189.035	-	DNA repair family protein	PF08423: Rad51; IPR013632: DNA recombination and repair protein Rad51-like, C-terminal; IPR016467: DNA recombination and repair protein, RecA-like; IPR020588: DNA recombination and repair protein RecA-like, ATP-binding domain; IPR027417: P-loop containing nucleoside triphosphate hydrolase; GO:0003677 MF: DNA binding;GO:0005524 MF: ATP binding;GO:0006281 BP: DNA repair;GO:0008094 MF: DNA-dependent…
b000677	2A	180.132	303.728	123.595	165	TraesCS2A01G208300	189.601	189.603	+	Cyclin	PF00134: Cyclin, N-terminal domain; PF02984: Cyclin, C-terminal domain; IPR004367: Cyclin, C-terminal domain; IPR006671: Cyclin, N-terminal; IPR013763: Cyclin-like; GO:0005634 CC: nucleus; PF00134; PF02984; IPR004367; IPR006671; IPR013763; GO:0005634
b000677	2A	180.132	303.728	123.595	165	TraesCS2A01G208400	190.313	190.313	-	Glutathione S-transferase T3
b000677	2A	180.132	303.728	123.595	165	TraesCS2A01G208500	190.318	190.319	-	F-box family protein	IPR001810: F-box domain; GO:0005515 MF: protein binding; IPR001810; GO:0005515
b000677	2A	180.132	303.728	123.595	165	TraesCS2A01G208600	191.62	191.623	-	4-hydroxy-3-methylbut-2-en-1-yl diphosphate synthase (flavodoxin)
b000677	2A	180.132	303.728	123.595	165	TraesCS2A01G208700	191.914	191.915	+	Transcription initiation factor IIA subunit 2	PF02268: Transcription initiation factor IIA, gamma subunit, helical domain; IPR015872: Transcription initiation factor IIA, gamma subunit, N-terminal; GO:0005672 CC: transcription factor TFIIA complex;GO:0006367 BP: transcription initiation from RNA polymerase II promoter; PF02268; IPR015872; GO:0005672; GO:0006367
b000677	2A	180.132	303.728	123.595	165	TraesCS2A01G208800	191.973	191.977	+	U3 small nucleolar RNA-associated protein 18-like protein	PF07893: Protein of unknown function (DUF1668); IPR012871: Protein of unknown function DUF1677, Oryza sativa; PF07893; IPR012871
b000677	2A	180.132	303.728	123.595	165	TraesCS2A01G208900	191.996	191.999	+	Zinc metalloprotease Rip1
b000677	2A	180.132	303.728	123.595	165	TraesCS2A01G209000	192.068	192.071	-	Tetratricopeptide repeat (TPR)-like superfamily protein
b000677	2A	180.132	303.728	123.595	165	TraesCS2A01G209100	192.505	192.512	-	Eukaryotic translation initiation factor 4G	PF02854: MIF4G domain; PF02847: MA3 domain; IPR003890: MIF4G-like, type 3; IPR003891: Initiation factor eIF-4 gamma, MA3; IPR016024: Armadillo-type fold; GO:0003723 MF: RNA binding;GO:0005488 MF: binding;GO:0005515 MF: protein binding; PF02854; PF02847; IPR003890; IPR003891; IPR016024; GO:0003723; GO:0005488; GO:0005515
b000677	2A	180.132	303.728	123.595	165	TraesCS2A01G209200	193.547	193.548	+	Cyclin family protein	PF08613: Cyclin; IPR013763: Cyclin-like; IPR013922: Cyclin PHO80-like; GO:0000079 BP: regulation of cyclin-dependent protein serine/threonine kinase activity;GO:0019901 MF: protein kinase binding; PF08613; IPR013763; IPR013922; GO:0000079; GO:0019901
b000677	2A	180.132	303.728	123.595	165	TraesCS2A01G209300	193.551	193.552	-	F-box domain containing protein	IPR001810: F-box domain; GO:0005515 MF: protein binding; IPR001810; GO:0005515
b000677	2A	180.132	303.728	123.595	165	TraesCS2A01G209400	193.585	193.586	+	Zinc finger A20 and AN1 domain stress-associated protein	PF01754: A20-like zinc finger; PF01428: AN1-like Zinc finger; IPR000058: Zinc finger, AN1-type; IPR002653: Zinc finger, A20-type; GO:0003677 MF: DNA binding;GO:0008270 MF: zinc ion binding; PF01754; PF01428; IPR000058; IPR002653; GO:0003677; GO:0008270
b000677	2A	180.132	303.728	123.595	165	TraesCS2A01G209500	193.705	193.708	+	Plant cadmium resistance protein	PF04749: PLAC8 family; IPR006461: PLAC8 motif-containing protein; PF04749; IPR006461
b000677	2A	180.132	303.728	123.595	165	TraesCS2A01G209600	193.727	193.728	-	GPI-anchored protein LORELEI
b000677	2A	180.132	303.728	123.595	165	TraesCS2A01G209700	193.734	193.735	-	Transmembrane protein, putative
b000677	2A	180.132	303.728	123.595	165	TraesCS2A01G209800	193.875	193.878	-	Mitochondrial pyruvate carrier	PF03650: Uncharacterised protein family (UPF0041); IPR005336: Mitochondrial pyruvate carrier; GO:0005743 CC: mitochondrial inner membrane;GO:0006850 BP: mitochondrial pyruvate transport; PF03650; IPR005336; GO:0005743; GO:0006850
b000677	2A	180.132	303.728	123.595	165	TraesCS2A01G209900	194.122	194.124	+	Serine/threonine-protein kinase	PF01453: D-mannose binding lectin; PF00954: S-locus glycoprotein domain; PF08276: PAN-like domain; PF00069: Protein kinase domain; IPR000719: Protein kinase domain; IPR000858: S-locus glycoprotein domain; IPR001480: Bulb-type lectin domain; IPR003609: PAN/Apple domain; IPR008271: Serine/threonine-protein kinase, active site; IPR011009: Protein kinase-like domain; IPR017441: Protein kinase, ATP bi…
b000677	2A	180.132	303.728	123.595	165	TraesCS2A01G210000	194.128	194.133	-	Cellulose synthase-like protein	PF03552: Cellulose synthase; IPR005150: Cellulose synthase; IPR029044: Nucleotide-diphospho-sugar transferases; GO:0016020 CC: membrane;GO:0016760 MF: cellulose synthase (UDP-forming) activity;GO:0030244 BP: cellulose biosynthetic process; PF03552; IPR005150; IPR029044; GO:0016020; GO:0016760; GO:0030244
b000677	2A	180.132	303.728	123.595	165	TraesCS2A01G210100	194.168	194.179	-	Cellulose synthase-like protein	PF03552: Cellulose synthase; IPR005150: Cellulose synthase; IPR029044: Nucleotide-diphospho-sugar transferases; GO:0016020 CC: membrane;GO:0016760 MF: cellulose synthase (UDP-forming) activity;GO:0030244 BP: cellulose biosynthetic process; PF03552; IPR005150; IPR029044; GO:0016020; GO:0016760; GO:0030244
b000677	2A	180.132	303.728	123.595	165	TraesCS2A01G210200	194.306	194.307	+	tRNA uridine 5-carboxymethylaminomethyl modification enzyme MnmG
b000677	2A	180.132	303.728	123.595	165	TraesCS2A01G210300	194.422	194.425	-	Cellulose synthase-like protein	PF03552: Cellulose synthase; IPR005150: Cellulose synthase; IPR029044: Nucleotide-diphospho-sugar transferases; GO:0016020 CC: membrane;GO:0016760 MF: cellulose synthase (UDP-forming) activity;GO:0030244 BP: cellulose biosynthetic process; PF03552; IPR005150; IPR029044; GO:0016020; GO:0016760; GO:0030244
b000677	2A	180.132	303.728	123.595	165	TraesCS2A01G210400	194.471	194.475	-	Cellulose synthase-like protein	PF03552: Cellulose synthase; IPR005150: Cellulose synthase; IPR029044: Nucleotide-diphospho-sugar transferases; GO:0016020 CC: membrane;GO:0016760 MF: cellulose synthase (UDP-forming) activity;GO:0030244 BP: cellulose biosynthetic process; PF03552; IPR005150; IPR029044; GO:0016020; GO:0016760; GO:0030244
b000677	2A	180.132	303.728	123.595	165	TraesCS2A01G210500	194.524	194.525	+	Replication protein A subunit	IPR012340: Nucleic acid-binding, OB-fold; IPR012340
b000677	2A	180.132	303.728	123.595	165	TraesCS2A01G210600	194.538	194.539	+	GRF zinc finger family protein	PF06839: GRF zinc finger; IPR010666: Zinc finger, GRF-type; GO:0008270 MF: zinc ion binding; PF06839; IPR010666; GO:0008270
b000677	2A	180.132	303.728	123.595	165	TraesCS2A01G210700	194.676	194.68	+	Cellulose synthase-like protein	PF03552: Cellulose synthase; IPR005150: Cellulose synthase; IPR029044: Nucleotide-diphospho-sugar transferases; GO:0016020 CC: membrane;GO:0016760 MF: cellulose synthase (UDP-forming) activity;GO:0030244 BP: cellulose biosynthetic process; PF03552; IPR005150; IPR029044; GO:0016020; GO:0016760; GO:0030244
b000677	2A	180.132	303.728	123.595	165	TraesCS2A01G210800	194.953	194.953	-	Protein Ycf2
b000677	2A	180.132	303.728	123.595	165	TraesCS2A01G210900	194.954	194.954	+	50S ribosomal protein L23	PF00276: Ribosomal protein L23; IPR001014: Ribosomal protein L23/L25, conserved site; IPR012678: Ribosomal protein L23/L15e core domain; IPR013025: Ribosomal protein L25/L23; GO:0003735 MF: structural constituent of ribosome;GO:0005622 CC: intracellular;GO:0005840 CC: ribosome;GO:0006412 BP: translation; PF00276; IPR001014; IPR012678; IPR013025; GO:0003735; GO:0005622; GO:0005840; GO:0006412
b000677	2A	180.132	303.728	123.595	165	TraesCS2A01G211000	194.954	194.954	-	Ribosomal protein L2
b000677	2A	180.132	303.728	123.595	165	TraesCS2A01G211100	195.309	195.313	+	Adenine nucleotide alpha hydrolases-like superfamily protein, putative	PF00582: Universal stress protein family; IPR006015: Universal stress protein A; IPR006016: UspA; IPR014729: Rossmann-like alpha/beta/alpha sandwich fold; GO:0006950 BP: response to stress; PF00582; IPR006015; IPR006016; IPR014729; GO:0006950
b000677	2A	180.132	303.728	123.595	165	TraesCS2A01G211200	195.348	195.358	+	Serine/threonine-protein kinase	PF01453: D-mannose binding lectin; PF00954: S-locus glycoprotein domain; PF08276: PAN-like domain; PF07714: Protein tyrosine kinase; IPR000719: Protein kinase domain; IPR000742: EGF-like domain; IPR000858: S-locus glycoprotein domain; IPR001245: Serine-threonine/tyrosine-protein kinase, catalytic domain; IPR001480: Bulb-type lectin domain; IPR003609: PAN/Apple domain; IPR008271: Serine/threonine-…
b000677	2A	180.132	303.728	123.595	165	TraesCS2A01G211300	195.645	195.649	+	Serine/threonine-protein kinase	PF01453: D-mannose binding lectin; PF00954: S-locus glycoprotein domain; PF08276: PAN-like domain; PF07714: Protein tyrosine kinase; IPR000719: Protein kinase domain; IPR000858: S-locus glycoprotein domain; IPR001245: Serine-threonine/tyrosine-protein kinase, catalytic domain; IPR001480: Bulb-type lectin domain; IPR003609: PAN/Apple domain; IPR008271: Serine/threonine-protein kinase, active site;…
b000677	2A	180.132	303.728	123.595	165	TraesCS2A01G211400	195.711	195.711	-	60S ribosomal protein L17
b000677	2A	180.132	303.728	123.595	165	TraesCS2A01G211500	195.774	195.774	+	Leucine-rich repeat receptor-like protein kinase	PF13855: Leucine rich repeat; IPR001611: Leucine-rich repeat; IPR032675: Leucine-rich repeat domain, L domain-like; GO:0005515 MF: protein binding; PF13855; IPR001611; IPR032675; GO:0005515
b000677	2A	180.132	303.728	123.595	165	TraesCS2A01G211600	195.819	195.825	+	Ankyrin repeat domain-containing protein 31	PF00023: Ankyrin repeat; IPR002110: Ankyrin repeat; IPR020683: Ankyrin repeat-containing domain; GO:0005515 MF: protein binding; PF00023; IPR002110; IPR020683; GO:0005515
b000677	2A	180.132	303.728	123.595	165	TraesCS2A01G211700	196.117	196.127	+	Ankyrin repeat domain protein	IPR002110: Ankyrin repeat; IPR020683: Ankyrin repeat-containing domain; GO:0005515 MF: protein binding; IPR002110; IPR020683; GO:0005515
b000677	2A	180.132	303.728	123.595	165	TraesCS2A01G211800	196.207	196.208	-	Germin-like protein 1-1	PF00190: Cupin; IPR001929: Germin; IPR006045: Cupin 1; IPR011051: RmlC-like cupin domain; IPR014710: RmlC-like jelly roll fold; IPR019780: Germin, manganese binding site; GO:0030145 MF: manganese ion binding;GO:0045735 MF: nutrient reservoir activity; PF00190; IPR001929; IPR006045; IPR011051; IPR014710; IPR019780; GO:0030145; GO:0045735
b000677	2A	180.132	303.728	123.595	165	TraesCS2A01G211900	196.499	196.505	+	Serine/threonine-protein kinase	PF01453: D-mannose binding lectin; PF00954: S-locus glycoprotein domain; PF08276: PAN-like domain; PF07714: Protein tyrosine kinase; PF11883: Domain of unknown function (DUF3403); IPR000719: Protein kinase domain; IPR000858: S-locus glycoprotein domain; IPR001245: Serine-threonine/tyrosine-protein kinase, catalytic domain; IPR001480: Bulb-type lectin domain; IPR003609: PAN/Apple domain; IPR008271…
b000677	2A	180.132	303.728	123.595	165	TraesCS2A01G212000	196.514	196.519	-	RNA-binding family protein	PF00076: RNA recognition motif. (a.k.a. RRM, RBD, or RNP domain); IPR000504: RNA recognition motif domain; GO:0003676 MF: nucleic acid binding; PF00076; IPR000504; GO:0003676
b000677	2A	180.132	303.728	123.595	165	TraesCS2A01G212100	196.522	196.527	-	V-type proton ATPase subunit H	PF03224: V-ATPase subunit H; PF11698: V-ATPase subunit H; IPR004908: ATPase, V1 complex, subunit H; IPR011987: ATPase, V1 complex, subunit H, C-terminal; IPR011989: Armadillo-like helical; IPR016024: Armadillo-type fold; GO:0000221 CC: vacuolar proton-transporting V-type ATPase, V1 domain;GO:0005488 MF: binding;GO:0015991 BP: ATP hydrolysis coupled proton transport;GO:0016820 MF: hydrolase activi…
b000677	2A	180.132	303.728	123.595	165	TraesCS2A01G212200	197.088	197.09	-	Basic helix-loop-helix (BHLH) Transcription Factor	PF00010: Helix-loop-helix DNA-binding domain; IPR011598: Myc-type, basic helix-loop-helix (bHLH) domain; GO:0046983 MF: protein dimerization activity; PF00010; IPR011598; GO:0046983
b000677	2A	180.132	303.728	123.595	165	TraesCS2A01G212300	197.216	197.218	+	Pentatricopeptide repeat-containing protein	PF13041: PPR repeat family; IPR002885: Pentatricopeptide repeat; PF13041; IPR002885
b000677	2A	180.132	303.728	123.595	165	TraesCS2A01G212400	197.227	197.227	+	DNA-directed RNA polymerase subunit beta'
b000677	2A	180.132	303.728	123.595	165	TraesCS2A01G212500	197.247	197.25	+	CheY-like two-component responsive regulator family protein
b000677	2A	180.132	303.728	123.595	165	TraesCS2A01G212600	197.335	197.336	-	Phenylalanine ammonia-lyase	PF00221: Aromatic amino acid lyase; IPR001106: Aromatic amino acid lyase; IPR008948: L-Aspartase-like; IPR023144: Phenylalanine ammonia-lyase, shielding domain; GO:0003824 MF: catalytic activity; PF00221; IPR001106; IPR008948; IPR023144; GO:0003824
b000677	2A	180.132	303.728	123.595	165	TraesCS2A01G212700	197.465	197.466	-	Phosphate-responsive 1 family protein	PF04674: Phosphate-induced protein 1 conserved region; IPR006766: Phosphate-induced protein 1; PF04674; IPR006766
b000677	2A	180.132	303.728	123.595	165	TraesCS2A01G212800	197.561	197.564	+	Rab3 GTPase-activating protein non-catalytic subunit
b000677	2A	180.132	303.728	123.595	165	TraesCS2A01G212900	197.564	197.566	-	Phenylalanine ammonia-lyase	PF00221: Aromatic amino acid lyase; IPR001106: Aromatic amino acid lyase; IPR005922: Phenylalanine ammonia-lyase; IPR008948: L-Aspartase-like; IPR022313: Phenylalanine/histidine ammonia-lyases, active site; IPR023144: Phenylalanine ammonia-lyase, shielding domain; IPR024083: Fumarase/histidase, N-terminal; GO:0003824 MF: catalytic activity;GO:0005737 CC: cytoplasm;GO:0006559 BP: L-phenylalanine c…
b000677	2A	180.132	303.728	123.595	165	TraesCS2A01G213000	197.663	197.669	+	Proteasome inhibitor-like protein	PF11566: PI31 proteasome regulator N-terminal; IPR021625: PI31 proteasome regulator, N-terminal; PF11566; IPR021625
b000677	2A	180.132	303.728	123.595	165	TraesCS2A01G213100	197.786	197.787	-	Nuclear export protein	PF14111: Domain of unknown function (DUF4283); PF14392: Zinc knuckle; IPR025558: Domain of unknown function DUF4283; IPR025836: Zinc knuckle CX2CX4HX4C; PF14111; PF14392; IPR025558; IPR025836
b000677	2A	180.132	303.728	123.595	165	TraesCS2A01G213200	197.791	197.793	-	transmembrane protein, putative (Protein of unknown function, DUF538)	PF04398: Protein of unknown function, DUF538; IPR007493: Protein of unknown function DUF538; PF04398; IPR007493
b000677	2A	180.132	303.728	123.595	165	TraesCS2A01G213300	197.924	197.925	+	ubiquitin carboxyl-terminal hydrolase
b000677	2A	180.132	303.728	123.595	165	TraesCS2A01G213400	198.743	198.746	+	Syntaxin
b000677	2A	180.132	303.728	123.595	165	TraesCS2A01G213500	199.032	199.033	-	Myb/SANT-like DNA-binding domain protein	PF12776: Myb/SANT-like DNA-binding domain; IPR024752: Myb/SANT-like domain; PF12776; IPR024752
b000677	2A	180.132	303.728	123.595	165	TraesCS2A01G213600	199.1	199.105	+	Peptide chain release factor, putative	PF03462: PCRF domain; PF00472: RF-1 domain; IPR000352: Peptide chain release factor class I/class II; IPR004374: Peptide chain release factor 2; IPR005139: Peptide chain release factor; GO:0003747 MF: translation release factor activity;GO:0005737 CC: cytoplasm;GO:0006415 BP: translational termination;GO:0016149 MF: translation release factor activity, codon specific; PF03462; PF00472; IPR000352;…
b000677	2A	180.132	303.728	123.595	165	TraesCS2A01G213700	199.273	199.276	-	BTB/POZ domain-containing protein	PF03000: NPH3 family; IPR027356: NPH3 domain; PF03000; IPR027356
b000677	2A	180.132	303.728	123.595	165	TraesCS2A01G213800	199.578	199.582	+	multimeric translocon complex in the outer envelope membrane 132
b000677	2A	180.132	303.728	123.595	165	TraesCS2A01G213900	199.583	199.587	-	Eukaryotic translation initiation factor-related family protein	PF06273: Plant specific eukaryotic initiation factor 4B; IPR010433: Plant specific eukaryotic initiation factor 4B; GO:0003743 MF: translation initiation factor activity; PF06273; IPR010433; GO:0003743
b000677	2A	180.132	303.728	123.595	165	TraesCS2A01G214000	199.714	199.716	-	Lectin receptor kinase	PF00139: Legume lectin domain; PF00069: Protein kinase domain; IPR000719: Protein kinase domain; IPR001220: Legume lectin domain; IPR008271: Serine/threonine-protein kinase, active site; IPR011009: Protein kinase-like domain; IPR013320: Concanavalin A-like lectin/glucanase domain; IPR017441: Protein kinase, ATP binding site; GO:0004672 MF: protein kinase activity;GO:0005524 MF: ATP binding;GO:000…
b000677	2A	180.132	303.728	123.595	165	TraesCS2A01G214100	199.727	199.729	-	Receptor-like protein kinase	PF00139: Legume lectin domain; PF00069: Protein kinase domain; IPR000719: Protein kinase domain; IPR001220: Legume lectin domain; IPR008271: Serine/threonine-protein kinase, active site; IPR011009: Protein kinase-like domain; IPR013320: Concanavalin A-like lectin/glucanase domain; IPR017441: Protein kinase, ATP binding site; GO:0004672 MF: protein kinase activity;GO:0005524 MF: ATP binding;GO:000…
b000677	2A	180.132	303.728	123.595	165	TraesCS2A01G214200	199.796	199.8	-	Isopentenyl-diphosphate delta-isomerase	PF00293: NUDIX domain; IPR000086: NUDIX hydrolase domain; IPR011876: Isopentenyl-diphosphate delta-isomerase, type 1; IPR015797: NUDIX hydrolase domain-like; GO:0004452 MF: isopentenyl-diphosphate delta-isomerase activity;GO:0008299 BP: isoprenoid biosynthetic process;GO:0016787 MF: hydrolase activity; PF00293; IPR000086; IPR011876; IPR015797; GO:0004452; GO:0008299; GO:0016787
b000677	2A	180.132	303.728	123.595	165	TraesCS2A01G214300	200.057	200.066	-	Pentatricopeptide repeat-containing protein family	PF01535: PPR repeat; IPR002885: Pentatricopeptide repeat; IPR011990: Tetratricopeptide-like helical domain; GO:0005515 MF: protein binding; PF01535; IPR002885; IPR011990; GO:0005515
b000677	2A	180.132	303.728	123.595	165	TraesCS2A01G214400	200.179	200.181	-	GRAS transcription factor	PF03514: GRAS domain family; IPR005202: Transcription factor GRAS; PF03514; IPR005202
b000677	2A	180.132	303.728	123.595	165	TraesCS2A01G214500	200.62	200.625	+	Formin-like protein	PF02181: Formin Homology 2 Domain; IPR015425: Formin, FH2 domain; PF02181; IPR015425
b000677	2A	180.132	303.728	123.595	165	TraesCS2A01G214600	200.627	200.627	-	Histone H2A	PF00125: Core histone H2A/H2B/H3/H4; PF16211: C-terminus of histone H2A; IPR002119: Histone H2A; IPR007125: Histone H2A/H2B/H3; IPR009072: Histone-fold; IPR032454: Histone H2A, C-terminal domain; IPR032458: Histone H2A conserved site; GO:0000786 CC: nucleosome;GO:0003677 MF: DNA binding;GO:0005634 CC: nucleus;GO:0046982 MF: protein heterodimerization activity; PF00125; PF16211; IPR002119; IPR0071…
b000677	2A	180.132	303.728	123.595	165	TraesCS2A01G214700	200.919	200.92	-	Histone H2A	PF00125: Core histone H2A/H2B/H3/H4; PF16211: C-terminus of histone H2A; IPR002119: Histone H2A; IPR007125: Histone H2A/H2B/H3; IPR009072: Histone-fold; IPR032454: Histone H2A, C-terminal domain; IPR032458: Histone H2A conserved site; GO:0000786 CC: nucleosome;GO:0003677 MF: DNA binding;GO:0005634 CC: nucleus;GO:0046982 MF: protein heterodimerization activity; PF00125; PF16211; IPR002119; IPR0071…
b000677	2A	180.132	303.728	123.595	165	TraesCS2A01G214800	201.797	201.798	-	transmembrane protein, putative (DUF1218)	PF06749: Protein of unknown function (DUF1218); IPR009606: Protein of unknown function DUF1218; PF06749; IPR009606
b000677	2A	180.132	303.728	123.595	165	TraesCS2A01G214900	202.036	202.041	+	50S ribosomal protein L28	PF00830: Ribosomal L28 family; IPR001383: Ribosomal protein L28; IPR026569: Ribosomal protein L28/L24; IPR034704: L28p-like; GO:0003735 MF: structural constituent of ribosome;GO:0005622 CC: intracellular;GO:0005840 CC: ribosome;GO:0006412 BP: translation; PF00830; IPR001383; IPR026569; IPR034704; GO:0003735; GO:0005622; GO:0005840; GO:0006412
b000677	2A	180.132	303.728	123.595	165	TraesCS2A01G215000	202.043	202.043	-	Oxygen-evolving enhancer protein 3-2, chloroplastic	PF05757: Oxygen evolving enhancer protein 3 (PsbQ); IPR008797: Oxygen-evolving enhancer protein 3; IPR023222: PsbQ-like domain; GO:0005509 MF: calcium ion binding;GO:0009523 CC: photosystem II;GO:0009654 CC: photosystem II oxygen evolving complex;GO:0015979 BP: photosynthesis;GO:0019898 CC: extrinsic component of membrane; PF05757; IPR008797; IPR023222; GO:0005509; GO:0009523; GO:0009654; GO:0015…
b000677	2A	180.132	303.728	123.595	165	TraesCS2A01G215100	202.047	202.05	-	Beta-amylase	PF01373: Glycosyl hydrolase family 14; IPR001371: Glycoside hydrolase, family 14B, plant; IPR001554: Glycoside hydrolase, family 14; IPR017853: Glycoside hydrolase superfamily; IPR018238: Glycoside hydrolase, family 14, conserved site; GO:0000272 BP: polysaccharide catabolic process;GO:0016161 MF: beta-amylase activity; PF01373; IPR001371; IPR001554; IPR017853; IPR018238; GO:0000272; GO:0016161
b000677	2A	180.132	303.728	123.595	165	TraesCS2A01G215200	202.056	202.059	+	Serine/threonine-protein phosphatase 7 long form-like protein	PF10536: Plant mobile domain; IPR019557: Aminotransferase-like, plant mobile domain; PF10536; IPR019557
b000677	2A	180.132	303.728	123.595	165	TraesCS2A01G215300	202.067	202.07	-	Beta-amylase	PF01373: Glycosyl hydrolase family 14; IPR001371: Glycoside hydrolase, family 14B, plant; IPR001554: Glycoside hydrolase, family 14; IPR017853: Glycoside hydrolase superfamily; IPR018238: Glycoside hydrolase, family 14, conserved site; GO:0000272 BP: polysaccharide catabolic process;GO:0016161 MF: beta-amylase activity; PF01373; IPR001371; IPR001554; IPR017853; IPR018238; GO:0000272; GO:0016161
b000677	2A	180.132	303.728	123.595	165	TraesCS2A01G215400	202.212	202.213	+	Anthocyanin 3'-O-beta-glucosyltransferase
b000677	2A	180.132	303.728	123.595	165	TraesCS2A01G215500	202.839	202.84	-	Ryanodine receptor 3
b000677	2A	180.132	303.728	123.595	165	TraesCS2A01G215600	202.873	202.877	+	Basic helix-loop-helix transcription factor	PF00010: Helix-loop-helix DNA-binding domain; IPR011598: Myc-type, basic helix-loop-helix (bHLH) domain; GO:0046983 MF: protein dimerization activity; PF00010; IPR011598; GO:0046983
b000677	2A	180.132	303.728	123.595	165	TraesCS2A01G215700	202.879	202.879	-	Blue copper protein	PF02298: Plastocyanin-like domain; IPR003245: Phytocyanin domain; IPR008972: Cupredoxin; GO:0009055 MF: electron carrier activity; PF02298; IPR003245; IPR008972; GO:0009055
b000677	2A	180.132	303.728	123.595	165	TraesCS2A01G215800	202.884	202.887	-	Receptor-like protein kinase, putative,expressed	PF01657: Salt stress response/antifungal; PF07714: Protein tyrosine kinase; IPR000719: Protein kinase domain; IPR001245: Serine-threonine/tyrosine-protein kinase, catalytic domain; IPR002902: Gnk2-homologous domain; IPR008271: Serine/threonine-protein kinase, active site; IPR011009: Protein kinase-like domain; IPR017441: Protein kinase, ATP binding site; GO:0004672 MF: protein kinase activity;GO:…
b000677	2A	180.132	303.728	123.595	165	TraesCS2A01G215900	202.888	202.892	+	Receptor-like protein kinase, putative,expressed	PF01657: Salt stress response/antifungal; PF07714: Protein tyrosine kinase; IPR000719: Protein kinase domain; IPR001245: Serine-threonine/tyrosine-protein kinase, catalytic domain; IPR002902: Gnk2-homologous domain; IPR008271: Serine/threonine-protein kinase, active site; IPR011009: Protein kinase-like domain; IPR017441: Protein kinase, ATP binding site; GO:0004672 MF: protein kinase activity;GO:…
b000677	2A	180.132	303.728	123.595	165	TraesCS2A01G216000	203.002	203.003	+	MBOAT (Membrane bound O-acyl transferase) family protein	PF13813: Membrane bound O-acyl transferase family; IPR017088: Wax synthase; IPR032805: Wax synthase domain; GO:0008374 MF: O-acyltransferase activity; PF13813; IPR017088; IPR032805; GO:0008374
b000677	2A	180.132	303.728	123.595	165	TraesCS2A01G216100	203.004	203.01	-	Mitochondrial import inner membrane translocase subunit Tim21	PF08294: TIM21; IPR013261: Mitochondrial import inner membrane translocase subunit Tim21; GO:0005744 CC: mitochondrial inner membrane presequence translocase complex;GO:0030150 BP: protein import into mitochondrial matrix; PF08294; IPR013261; GO:0005744; GO:0030150
b000677	2A	180.132	303.728	123.595	165	TraesCS2A01G216200	203.227	203.229	+	Glucan endo-1,3-beta-glucosidase 3	PF00332: Glycosyl hydrolases family 17; PF07983: X8 domain; IPR000490: Glycoside hydrolase family 17; IPR012946: X8 domain; IPR017853: Glycoside hydrolase superfamily; GO:0004553 MF: hydrolase activity, hydrolyzing O-glycosyl compounds;GO:0005975 BP: carbohydrate metabolic process; PF00332; PF07983; IPR000490; IPR012946; IPR017853; GO:0004553; GO:0005975
b000677	2A	180.132	303.728	123.595	165	TraesCS2A01G216300	203.255	203.258	-	Receptor-like protein kinase, putative,expressed	PF01657: Salt stress response/antifungal; PF00069: Protein kinase domain; IPR000719: Protein kinase domain; IPR002902: Gnk2-homologous domain; IPR008271: Serine/threonine-protein kinase, active site; IPR011009: Protein kinase-like domain; IPR017441: Protein kinase, ATP binding site; GO:0004672 MF: protein kinase activity;GO:0005524 MF: ATP binding;GO:0006468 BP: protein phosphorylation; PF01657; …
b000677	2A	180.132	303.728	123.595	165	TraesCS2A01G216400	203.261	203.263	+	Receptor-like protein kinase, putative,expressed	PF01657: Salt stress response/antifungal; PF00069: Protein kinase domain; IPR000719: Protein kinase domain; IPR002902: Gnk2-homologous domain; IPR008271: Serine/threonine-protein kinase, active site; IPR011009: Protein kinase-like domain; IPR017441: Protein kinase, ATP binding site; GO:0004672 MF: protein kinase activity;GO:0005524 MF: ATP binding;GO:0006468 BP: protein phosphorylation; PF01657; …
b000677	2A	180.132	303.728	123.595	165	TraesCS2A01G216500	203.318	203.322	-	Receptor-like protein kinase, putative,expressed	PF01657: Salt stress response/antifungal; PF07714: Protein tyrosine kinase; IPR000719: Protein kinase domain; IPR001245: Serine-threonine/tyrosine-protein kinase, catalytic domain; IPR002902: Gnk2-homologous domain; IPR008271: Serine/threonine-protein kinase, active site; IPR011009: Protein kinase-like domain; IPR017441: Protein kinase, ATP binding site; GO:0004672 MF: protein kinase activity;GO:…
b000677	2A	180.132	303.728	123.595	165	TraesCS2A01G216600	203.326	203.329	-	receptor kinase 1	PF01657: Salt stress response/antifungal; PF00069: Protein kinase domain; IPR000719: Protein kinase domain; IPR002902: Gnk2-homologous domain; IPR008271: Serine/threonine-protein kinase, active site; IPR011009: Protein kinase-like domain; IPR017441: Protein kinase, ATP binding site; GO:0004672 MF: protein kinase activity;GO:0005524 MF: ATP binding;GO:0006468 BP: protein phosphorylation; PF01657; …
b000677	2A	180.132	303.728	123.595	165	TraesCS2A01G216700	203.457	203.465	-	Cysteine-rich receptor kinase	PF01657: Salt stress response/antifungal; PF07714: Protein tyrosine kinase; IPR000719: Protein kinase domain; IPR001245: Serine-threonine/tyrosine-protein kinase, catalytic domain; IPR002902: Gnk2-homologous domain; IPR008271: Serine/threonine-protein kinase, active site; IPR011009: Protein kinase-like domain; IPR017441: Protein kinase, ATP binding site; GO:0004672 MF: protein kinase activity;GO:…
b000677	2A	180.132	303.728	123.595	165	TraesCS2A01G216800	203.461	203.462	-	Cysteine-rich receptor kinase	PF01657: Salt stress response/antifungal; IPR002902: Gnk2-homologous domain; PF01657; IPR002902
b000677	2A	180.132	303.728	123.595	165	TraesCS2A01G216900	203.719	203.726	-	Receptor-like protein kinase, putative,expressed	PF01657: Salt stress response/antifungal; PF07714: Protein tyrosine kinase; IPR000719: Protein kinase domain; IPR001245: Serine-threonine/tyrosine-protein kinase, catalytic domain; IPR002902: Gnk2-homologous domain; IPR008271: Serine/threonine-protein kinase, active site; IPR011009: Protein kinase-like domain; IPR017441: Protein kinase, ATP binding site; GO:0004672 MF: protein kinase activity;GO:…
b000677	2A	180.132	303.728	123.595	165	TraesCS2A01G217000	203.757	203.768	-	Protein kinase	PF01657: Salt stress response/antifungal; PF07714: Protein tyrosine kinase; IPR000719: Protein kinase domain; IPR001245: Serine-threonine/tyrosine-protein kinase, catalytic domain; IPR002902: Gnk2-homologous domain; IPR008271: Serine/threonine-protein kinase, active site; IPR011009: Protein kinase-like domain; IPR017441: Protein kinase, ATP binding site; GO:0004672 MF: protein kinase activity;GO:…
b000677	2A	180.132	303.728	123.595	165	TraesCS2A01G217100	203.786	203.788	-	BTB/POZ domain containing protein, expressed	PF00651: BTB/POZ domain; IPR000210: BTB/POZ domain; IPR002083: MATH/TRAF domain; IPR008974: TRAF-like; IPR011333: SKP1/BTB/POZ domain; GO:0005515 MF: protein binding; PF00651; IPR000210; IPR002083; IPR008974; IPR011333; GO:0005515
b000677	2A	180.132	303.728	123.595	165	TraesCS2A01G217200	203.903	203.906	-	Protein kinase	PF01657: Salt stress response/antifungal; PF07714: Protein tyrosine kinase; IPR000719: Protein kinase domain; IPR001245: Serine-threonine/tyrosine-protein kinase, catalytic domain; IPR002902: Gnk2-homologous domain; IPR008271: Serine/threonine-protein kinase, active site; IPR011009: Protein kinase-like domain; GO:0004672 MF: protein kinase activity;GO:0005524 MF: ATP binding;GO:0006468 BP: protei…
b000677	2A	180.132	303.728	123.595	165	TraesCS2A01G217300	204.191	204.196	-	Protein kinase	PF01657: Salt stress response/antifungal; PF07714: Protein tyrosine kinase; IPR000719: Protein kinase domain; IPR001245: Serine-threonine/tyrosine-protein kinase, catalytic domain; IPR002902: Gnk2-homologous domain; IPR008271: Serine/threonine-protein kinase, active site; IPR011009: Protein kinase-like domain; IPR017441: Protein kinase, ATP binding site; GO:0004672 MF: protein kinase activity;GO:…
b000677	2A	180.132	303.728	123.595	165	TraesCS2A01G217400	204.816	204.816	-	phox (PX) domain-containing protein	PF12274: Protein of unknown function (DUF3615); IPR022059: Protein of unknown function DUF3615; PF12274; IPR022059
b000677	2A	180.132	303.728	123.595	165	TraesCS2A01G217500	204.872	204.884	-	Receptor protein kinase-like protein	PF01657: Salt stress response/antifungal; PF07714: Protein tyrosine kinase; IPR000719: Protein kinase domain; IPR001245: Serine-threonine/tyrosine-protein kinase, catalytic domain; IPR002902: Gnk2-homologous domain; IPR011009: Protein kinase-like domain; GO:0004672 MF: protein kinase activity;GO:0005524 MF: ATP binding;GO:0006468 BP: protein phosphorylation; PF01657; PF07714; IPR000719; IPR001245…
b000677	2A	180.132	303.728	123.595	165	TraesCS2A01G217600	204.885	204.888	-	Protein kinase	PF07714: Protein tyrosine kinase; IPR000719: Protein kinase domain; IPR001245: Serine-threonine/tyrosine-protein kinase, catalytic domain; IPR002902: Gnk2-homologous domain; IPR008271: Serine/threonine-protein kinase, active site; IPR011009: Protein kinase-like domain; GO:0004672 MF: protein kinase activity;GO:0005524 MF: ATP binding;GO:0006468 BP: protein phosphorylation; PF07714; IPR000719; IPR…
b000677	2A	180.132	303.728	123.595	165	TraesCS2A01G217700	204.93	204.931	+	Aspartic proteinase nepenthesin-1	PF14543: Xylanase inhibitor N-terminal; PF14541: Xylanase inhibitor C-terminal; IPR021109: Aspartic peptidase domain; IPR032799: Xylanase inhibitor, C-terminal; IPR032861: Xylanase inhibitor, N-terminal; IPR033121: Peptidase family A1 domain; PF14543; PF14541; IPR021109; IPR032799; IPR032861; IPR033121
b000677	2A	180.132	303.728	123.595	165	TraesCS2A01G217800	204.933	204.933	+
b000677	2A	180.132	303.728	123.595	165	TraesCS2A01G217900	204.993	204.994	+	Aspartic proteinase nepenthesin-1	PF14543: Xylanase inhibitor N-terminal; PF14541: Xylanase inhibitor C-terminal; IPR021109: Aspartic peptidase domain; IPR032799: Xylanase inhibitor, C-terminal; IPR032861: Xylanase inhibitor, N-terminal; IPR033121: Peptidase family A1 domain; PF14543; PF14541; IPR021109; IPR032799; IPR032861; IPR033121
b000677	2A	180.132	303.728	123.595	165	TraesCS2A01G218000	205.131	205.132	+	Aspartic proteinase nepenthesin-1	PF14543: Xylanase inhibitor N-terminal; PF14541: Xylanase inhibitor C-terminal; IPR001461: Aspartic peptidase A1 family; IPR001969: Aspartic peptidase, active site; IPR021109: Aspartic peptidase domain; IPR032799: Xylanase inhibitor, C-terminal; IPR032861: Xylanase inhibitor, N-terminal; IPR033121: Peptidase family A1 domain; GO:0004190 MF: aspartic-type endopeptidase activity;GO:0006508 BP: prot…
b000677	2A	180.132	303.728	123.595	165	TraesCS2A01G218100	205.133	205.138	-	Ankyrin repeat protein-like	PF12796: Ankyrin repeats (3 copies); PF13962: Domain of unknown function; IPR002110: Ankyrin repeat; IPR020683: Ankyrin repeat-containing domain; IPR026961: PGG domain; GO:0005515 MF: protein binding; PF12796; PF13962; IPR002110; IPR020683; IPR026961; GO:0005515
b000677	2A	180.132	303.728	123.595	165	TraesCS2A01G218200	205.201	205.209	-	Pre-rRNA-processing protein esf1	PF08159: NUC153 domain; IPR012580: NUC153; GO:0005634 CC: nucleus; PF08159; IPR012580; GO:0005634
b000677	2A	180.132	303.728	123.595	165	TraesCS2A01G218300	205.209	205.218	+	Glycerol-3-phosphate acyltransferase 3	PF01553: Acyltransferase; IPR002123: Phospholipid/glycerol acyltransferase; GO:0008152 BP: metabolic process;GO:0016746 MF: transferase activity, transferring acyl groups; PF01553; IPR002123; GO:0008152; GO:0016746
b000677	2A	180.132	303.728	123.595	165	TraesCS2A01G218400	205.219	205.219	-	Late embryogenesis abundant (LEA) hydroxyproline-rich glycoprotein family	PF03168: Late embryogenesis abundant protein; IPR004864: Late embryogenesis abundant protein, LEA-14; IPR013783: Immunoglobulin-like fold; PF03168; IPR004864; IPR013783
b000677	2A	180.132	303.728	123.595	165	TraesCS2A01G218500	205.488	205.491	+	ATP-dependent Clp protease proteolytic subunit
b000677	2A	180.132	303.728	123.595	165	TraesCS2A01G218600	205.491	205.495	-	PPDK regulatory protein	PF03618: Kinase/pyrophosphorylase; IPR005177: Bifunctional kinase-pyrophosphorylase; IPR017409: Pyruvate Pi dikinase regulator, chloroplast; IPR026565: Putative pyruvate, phosphate dikinase regulatory protein; GO:0004674 MF: protein serine/threonine kinase activity;GO:0005524 MF: ATP binding;GO:0009507 CC: chloroplast;GO:0016772 MF: transferase activity, transferring phosphorus-containing groups;…
b000677	2A	180.132	303.728	123.595	165	TraesCS2A01G218700	205.911	205.912	+	Glutathione S-transferase	PF13417: Glutathione S-transferase, N-terminal domain; PF13410: Glutathione S-transferase, C-terminal domain; IPR004045: Glutathione S-transferase, N-terminal; IPR010987: Glutathione S-transferase, C-terminal-like; IPR012336: Thioredoxin-like fold; GO:0005515 MF: protein binding; PF13417; PF13410; IPR004045; IPR010987; IPR012336; GO:0005515
b000677	2A	180.132	303.728	123.595	165	TraesCS2A01G218800	205.914	205.915	-	Oral cancer overexpressed protein 1	PF09811: Essential protein Yae1, N terminal; IPR019191: Essential protein Yae1, N-terminal; PF09811; IPR019191
b000677	2A	180.132	303.728	123.595	165	TraesCS2A01G218900	205.916	205.925	+	Tyrosyl-DNA phosphodiesterase 1	PF06087: Tyrosyl-DNA phosphodiesterase; IPR008984: SMAD/FHA domain; IPR010347: Tyrosyl-DNA phosphodiesterase I; IPR027415: Tyrosyl-DNA phosphodiesterase C-terminal domain; GO:0005515 MF: protein binding;GO:0005634 CC: nucleus;GO:0006281 BP: DNA repair;GO:0008081 MF: phosphoric diester hydrolase activity; PF06087; IPR008984; IPR010347; IPR027415; GO:0005515; GO:0005634; GO:0006281; GO:0008081
b000677	2A	180.132	303.728	123.595	165	TraesCS2A01G219000	206.117	206.118	+	Protein translation factor SUI1-like protein	PF01253: Translation initiation factor SUI1; IPR001950: SUI1 domain; IPR005874: Eukaryotic translation initiation factor SUI1; GO:0003743 MF: translation initiation factor activity;GO:0006413 BP: translational initiation; PF01253; IPR001950; IPR005874; GO:0003743; GO:0006413
b000677	2A	180.132	303.728	123.595	165	TraesCS2A01G219100	206.404	206.406	+	Isocitrate lyase	PF00463: Isocitrate lyase family; IPR006254: Isocitrate lyase; IPR015813: Pyruvate/Phosphoenolpyruvate kinase-like domain; IPR018523: Isocitrate lyase/phosphorylmutase, conserved site; GO:0003824 MF: catalytic activity;GO:0004451 MF: isocitrate lyase activity;GO:0008152 BP: metabolic process;GO:0019752 BP: carboxylic acid metabolic process; PF00463; IPR006254; IPR015813; IPR018523; GO:0003824; GO…
b000677	2A	180.132	303.728	123.595	165	TraesCS2A01G219200	206.41	206.413	-	Syntaxin, putative	PF00804: Syntaxin; PF05739: SNARE domain; IPR000727: Target SNARE coiled-coil homology domain; IPR006011: Syntaxin, N-terminal domain; IPR006012: Syntaxin/epimorphin, conserved site; IPR010989: SNARE; GO:0005484 MF: SNAP receptor activity;GO:0005515 MF: protein binding;GO:0006886 BP: intracellular protein transport;GO:0016020 CC: membrane;GO:0016192 BP: vesicle-mediated transport; PF00804; PF0573…
b000677	2A	180.132	303.728	123.595	165	TraesCS2A01G219300	206.442	206.447	-	Ankyrin repeat protein family-like protein	PF12796: Ankyrin repeats (3 copies); PF13962: Domain of unknown function; IPR002110: Ankyrin repeat; IPR020683: Ankyrin repeat-containing domain; IPR026961: PGG domain; GO:0005515 MF: protein binding; PF12796; PF13962; IPR002110; IPR020683; IPR026961; GO:0005515
b000677	2A	180.132	303.728	123.595	165	TraesCS2A01G219400	206.853	206.858	-	TBC1 domain family member	PF00566: Rab-GTPase-TBC domain; IPR000195: Rab-GTPase-TBC domain; PF00566; IPR000195
b000677	2A	180.132	303.728	123.595	165	TraesCS2A01G219500	206.911	206.911	+	tornado 1
b000677	2A	180.132	303.728	123.595	165	TraesCS2A01G219600	207.053	207.056	+	WAT1-related protein	PF00892: EamA-like transporter family; IPR000620: EamA domain; GO:0016020 CC: membrane;GO:0016021 CC: integral component of membrane; PF00892; IPR000620; GO:0016020; GO:0016021
b000677	2A	180.132	303.728	123.595	165	TraesCS2A01G219700	207.477	207.478	+	WAT1-related protein	PF00892: EamA-like transporter family; IPR000620: EamA domain; GO:0016020 CC: membrane;GO:0016021 CC: integral component of membrane; PF00892; IPR000620; GO:0016020; GO:0016021
b000677	2A	180.132	303.728	123.595	165	TraesCS2A01G219800	207.488	207.488	+	Late embryogenesis abundant (LEA) hydroxyproline-rich glycoprotein family	PF03168: Late embryogenesis abundant protein; IPR004864: Late embryogenesis abundant protein, LEA-14; IPR013783: Immunoglobulin-like fold; PF03168; IPR004864; IPR013783
b000677	2A	180.132	303.728	123.595	165	TraesCS2A01G219900	207.581	207.581	+	Late embryogenesis abundant hydroxyproline-rich glycoprotein family, putative	PF03168: Late embryogenesis abundant protein; IPR004864: Late embryogenesis abundant protein, LEA-14; IPR013783: Immunoglobulin-like fold; PF03168; IPR004864; IPR013783
b000677	2A	180.132	303.728	123.595	165	TraesCS2A01G220000	207.582	207.583	+	Late embryogenesis abundant hydroxyproline-rich glycoprotein family, putative	PF03168: Late embryogenesis abundant protein; IPR004864: Late embryogenesis abundant protein, LEA-14; IPR013783: Immunoglobulin-like fold; PF03168; IPR004864; IPR013783
b000677	2A	180.132	303.728	123.595	165	TraesCS2A01G220100	207.589	207.596	-	Protein disulfide isomerase	PF13850: Endoplasmic Reticulum-Golgi Intermediate Compartment (ERGIC); PF00085: Thioredoxin; PF07970: Endoplasmic reticulum vesicle transporter; IPR012336: Thioredoxin-like fold; IPR012936: Endoplasmic reticulum vesicle transporter, C-terminal; IPR013766: Thioredoxin domain; GO:0045454 BP: cell redox homeostasis; PF13850; PF00085; PF07970; IPR012336; IPR012936; IPR013766; GO:0045454
b000677	2A	180.132	303.728	123.595	165	TraesCS2A01G220200	207.654	207.655	-	basic helix-loop-helix (bHLH) DNA-binding superfamily protein
b000677	2A	180.132	303.728	123.595	165	TraesCS2A01G220300	207.775	207.775	-
b000677	2A	180.132	303.728	123.595	165	TraesCS2A01G220400	208.109	208.112	+	Glucose-6-phosphate/phosphate translocator-like protein	PF03151: Triose-phosphate Transporter family; IPR004696: Triose phosphate/phosphoenolpyruvate translocator; IPR004853: Sugar phosphate transporter domain; GO:0005215 MF: transporter activity;GO:0006810 BP: transport;GO:0016021 CC: integral component of membrane; PF03151; IPR004696; IPR004853; GO:0005215; GO:0006810; GO:0016021
b000677	2A	180.132	303.728	123.595	165	TraesCS2A01G220500	208.243	208.243	+	Leucine-rich repeat receptor-like protein kinase
b000677	2A	180.132	303.728	123.595	165	TraesCS2A01G220600	209.206	209.209	-	Ras-related protein Rab-18	PF00071: Ras family; IPR001806: Small GTPase superfamily; IPR027417: P-loop containing nucleoside triphosphate hydrolase; GO:0003924 MF: GTPase activity;GO:0005525 MF: GTP binding; PF00071; IPR001806; IPR027417; GO:0003924; GO:0005525
b000677	2A	180.132	303.728	123.595	165	TraesCS2A01G220700	209.258	209.262	-	Glutamate receptor	PF01094: Receptor family ligand binding region; PF00497: Bacterial extracellular solute-binding proteins, family 3; PF00060: Ligand-gated ion channel; IPR001320: Ionotropic glutamate receptor; IPR001638: Solute-binding protein family 3/N-terminal domain of MltF; IPR001828: Receptor, ligand binding region; IPR017103: Ionotropic glutamate receptor, plant; IPR028082: Periplasmic binding protein-like…
b000677	2A	180.132	303.728	123.595	165	TraesCS2A01G220800	209.385	209.387	-	Succinate dehydrogenase subunit 3
b000677	2A	180.132	303.728	123.595	165	TraesCS2A01G220900	209.387	209.395	+	Patatin	PF13855: Leucine rich repeat; PF00514: Armadillo/beta-catenin-like repeat; PF01734: Patatin-like phospholipase; IPR000225: Armadillo; IPR001611: Leucine-rich repeat; IPR002641: Patatin-like phospholipase domain; IPR003591: Leucine-rich repeat, typical subtype; IPR011989: Armadillo-like helical; IPR016024: Armadillo-type fold; IPR016035: Acyl transferase/acyl hydrolase/lysophospholipase; IPR032675…
b000677	2A	180.132	303.728	123.595	165	TraesCS2A01G221000	209.395	209.396	-	Protein kinase family protein / ankyrin repeat family protein	IPR020683: Ankyrin repeat-containing domain; IPR020683
b000677	2A	180.132	303.728	123.595	165	TraesCS2A01G221100	209.583	209.584	-	S-adenosyl-L-methionine-dependent methyltransferases superfamily protein
b000677	2A	180.132	303.728	123.595	165	TraesCS2A01G221200	210.466	210.473	+	Microtubule-associated protein TORTIFOLIA1	IPR011989: Armadillo-like helical; IPR016024: Armadillo-type fold; GO:0005488 MF: binding; IPR011989; IPR016024; GO:0005488
b000677	2A	180.132	303.728	123.595	165	TraesCS2A01G221300	210.75	210.751	-	ATP-dependent zinc metalloprotease FtsH	PF14363: Domain associated at C-terminal with AAA; PF00004: ATPase family associated with various cellular activities (AAA); IPR003593: AAA+ ATPase domain; IPR003959: ATPase, AAA-type, core; IPR003960: ATPase, AAA-type, conserved site; IPR025753: AAA-type ATPase, N-terminal domain; IPR027417: P-loop containing nucleoside triphosphate hydrolase; GO:0005524 MF: ATP binding; PF14363; PF00004; IPR003…
b000677	2A	180.132	303.728	123.595	165	TraesCS2A01G221400	211.334	211.336	-	Cytochrome P450	PF00067: Cytochrome P450; IPR001128: Cytochrome P450; IPR002401: Cytochrome P450, E-class, group I; IPR017972: Cytochrome P450, conserved site; GO:0005506 MF: iron ion binding;GO:0016705 MF: oxidoreductase activity, acting on paired donors, with incorporation or reduction of molecular oxygen;GO:0020037 MF: heme binding;GO:0055114 BP: oxidation-reduction process; PF00067; IPR001128; IPR002401; IPR…
b000677	2A	180.132	303.728	123.595	165	TraesCS2A01G221500	211.46	211.461	+	ATP-dependent zinc metalloprotease FtsH	PF14363: Domain associated at C-terminal with AAA; PF00004: ATPase family associated with various cellular activities (AAA); IPR003593: AAA+ ATPase domain; IPR003959: ATPase, AAA-type, core; IPR003960: ATPase, AAA-type, conserved site; IPR025753: AAA-type ATPase, N-terminal domain; IPR027417: P-loop containing nucleoside triphosphate hydrolase; GO:0005524 MF: ATP binding; PF14363; PF00004; IPR003…
b000677	2A	180.132	303.728	123.595	165	TraesCS2A01G221600	211.483	211.484	+	ATP-dependent zinc metalloprotease FtsH	PF14363: Domain associated at C-terminal with AAA; PF00004: ATPase family associated with various cellular activities (AAA); IPR003593: AAA+ ATPase domain; IPR003959: ATPase, AAA-type, core; IPR003960: ATPase, AAA-type, conserved site; IPR025753: AAA-type ATPase, N-terminal domain; IPR027417: P-loop containing nucleoside triphosphate hydrolase; GO:0005524 MF: ATP binding; PF14363; PF00004; IPR003…
b000677	2A	180.132	303.728	123.595	165	TraesCS2A01G221700	211.694	211.696	-	ATP-dependent zinc metalloprotease FtsH	PF14363: Domain associated at C-terminal with AAA; PF00004: ATPase family associated with various cellular activities (AAA); IPR003593: AAA+ ATPase domain; IPR003959: ATPase, AAA-type, core; IPR003960: ATPase, AAA-type, conserved site; IPR025753: AAA-type ATPase, N-terminal domain; IPR027417: P-loop containing nucleoside triphosphate hydrolase; GO:0005524 MF: ATP binding; PF14363; PF00004; IPR003…
b000677	2A	180.132	303.728	123.595	165	TraesCS2A01G221800	211.915	211.92	-	Condensin-2 complex subunit H2	PF06278: Condensin II complex subunit CAP-H2 or CNDH2, N-terminal; PF16869: PF16858; PF16858: Condensin II complex subunit CAP-H2 or CNDH2, C-term; IPR009378: Condensin II complex subunit H2, N-terminal; IPR031719: Condensin II complex subunit H2, middle domain; IPR031737: Condensin-2 complex subunit H2, C-terminal; PF06278; PF16869; PF16858; IPR009378; IPR031719; IPR031737
b000677	2A	180.132	303.728	123.595	165	TraesCS2A01G221900	212.643	212.647	+	RNA-binding family protein	PF00076: RNA recognition motif. (a.k.a. RRM, RBD, or RNP domain); IPR000504: RNA recognition motif domain; GO:0003676 MF: nucleic acid binding; PF00076; IPR000504; GO:0003676
b000677	2A	180.132	303.728	123.595	165	TraesCS2A01G222000	212.899	212.902	+	ATP-dependent RNA helicase DeaD	PF00270: DEAD/DEAH box helicase; PF00271: Helicase conserved C-terminal domain; PF13959: Domain of unknown function (DUF4217); IPR001650: Helicase, C-terminal; IPR011545: DEAD/DEAH box helicase domain; IPR014001: Helicase superfamily 1/2, ATP-binding domain; IPR014014: RNA helicase, DEAD-box type, Q motif; IPR025313: Domain of unknown function DUF4217; IPR027417: P-loop containing nucleoside trip…
b000677	2A	180.132	303.728	123.595	165	TraesCS2A01G222100	213.062	213.063	+	P-loop containing nucleoside triphosphate hydrolases superfamily protein
b000677	2A	180.132	303.728	123.595	165	TraesCS2A01G222200	213.097	213.098	-	RING/FYVE/PHD-type zinc finger family protein
b000677	2A	180.132	303.728	123.595	165	TraesCS2A01G222300	213.11	213.114	-	Protein DETOXIFICATION	PF01554: MatE; IPR002528: Multi antimicrobial extrusion protein; GO:0006855 BP: drug transmembrane transport;GO:0015238 MF: drug transmembrane transporter activity;GO:0015297 MF: antiporter activity;GO:0016020 CC: membrane;GO:0055085 BP: transmembrane transport; PF01554; IPR002528; GO:0006855; GO:0015238; GO:0015297; GO:0016020; GO:0055085
b000677	2A	180.132	303.728	123.595	165	TraesCS2A01G222400	213.413	213.414	-	DUF4228 domain protein
b000677	2A	180.132	303.728	123.595	165	TraesCS2A01G222500	214.237	214.238	+	senescence regulator (Protein of unknown function, DUF584)	PF04520: Senescence regulator; IPR007608: Senescence regulator S40; PF04520; IPR007608
b000677	2A	180.132	303.728	123.595	165	TraesCS2A01G222600	214.287	214.29	-	Endoribonuclease L-PSP family protein	PF01042: Endoribonuclease L-PSP; IPR006056: RidA family; IPR006175: YjgF/YER057c/UK114 family; IPR013813: Endoribonuclease L-PSP/chorismate mutase-like; IPR019897: RidA, conserved site; PF01042; IPR006056; IPR006175; IPR013813; IPR019897
b000677	2A	180.132	303.728	123.595	165	TraesCS2A01G222700	214.424	214.425	-	Protein phosphatase 2c, putative	PF00481: Protein phosphatase 2C; IPR001932: PPM-type phosphatase domain; GO:0003824 MF: catalytic activity; PF00481; IPR001932; GO:0003824
b000677	2A	180.132	303.728	123.595	165	TraesCS2A01G222800	214.442	214.447	-	BNR/Asp-box repeat family protein	PF13088: BNR repeat-like domain; IPR011040: Sialidases; PF13088; IPR011040
b000677	2A	180.132	303.728	123.595	165	TraesCS2A01G222900	214.724	214.725	-	WRKY DNA-binding protein 18
b000677	2A	180.132	303.728	123.595	165	TraesCS2A01G223000	214.898	214.902	+	RNA-binding protein	PF00076: RNA recognition motif. (a.k.a. RRM, RBD, or RNP domain); IPR000504: RNA recognition motif domain; GO:0003676 MF: nucleic acid binding; PF00076; IPR000504; GO:0003676
b000677	2A	180.132	303.728	123.595	165	TraesCS2A01G223100	215.749	215.752	+	Calcium-dependent protein kinase	PF00069: Protein kinase domain; PF13499: EF-hand domain pair; IPR000719: Protein kinase domain; IPR002048: EF-hand domain; IPR008271: Serine/threonine-protein kinase, active site; IPR011009: Protein kinase-like domain; IPR011992: EF-hand domain pair; IPR017441: Protein kinase, ATP binding site; IPR018247: EF-Hand 1, calcium-binding site; GO:0004672 MF: protein kinase activity;GO:0005509 MF: calci…
b000677	2A	180.132	303.728	123.595	165	TraesCS2A01G223200	216.526	216.54	-	tRNA wybutosine-synthesizing protein 2/3/4	PF02676: Methyltransferase TYW3; PF01344: Kelch motif; PF02475: Met-10+ like-protein; IPR003827: tRNA wybutosine-synthesizing protein; IPR006652: Kelch repeat type 1; IPR015915: Kelch-type beta propeller; IPR029063: S-adenosyl-L-methionine-dependent methyltransferase; IPR030382: SAM-dependent methyltransferase TRM5/TYW2-type; GO:0005515 MF: protein binding; PF02676; PF01344; PF02475; IPR003827; I…
b000677	2A	180.132	303.728	123.595	165	TraesCS2A01G223300	218.123	218.126	-	Pentatricopeptide repeat-containing protein	PF01535: PPR repeat; PF12854: PPR repeat; PF13041: PPR repeat family; IPR002885: Pentatricopeptide repeat; IPR011990: Tetratricopeptide-like helical domain; GO:0005515 MF: protein binding; PF01535; PF12854; PF13041; IPR002885; IPR011990; GO:0005515
b000677	2A	180.132	303.728	123.595	165	TraesCS2A01G223400	218.14	218.145	-	Trafficking protein particle complex subunit	PF04051: Transport protein particle (TRAPP) component; IPR007194: Transport protein particle (TRAPP) component; IPR016696: TRAPP I complex, subunit 5; IPR024096: NO signalling/Golgi transport ligand-binding domain; GO:0030008 CC: TRAPP complex;GO:0048193 BP: Golgi vesicle transport; PF04051; IPR007194; IPR016696; IPR024096; GO:0030008; GO:0048193
b000677	2A	180.132	303.728	123.595	165	TraesCS2A01G223500	219.14	219.149	+	3'-5' exonuclease domain protein	PF01612: 3'-5' exonuclease; PF00570: HRDC domain; IPR002121: HRDC domain; IPR002562: 3'-5' exonuclease domain; IPR010997: HRDC-like; IPR012337: Ribonuclease H-like domain; GO:0000166 MF: nucleotide binding;GO:0003676 MF: nucleic acid binding;GO:0003824 MF: catalytic activity;GO:0005622 CC: intracellular;GO:0006139 BP: nucleobase-containing compound metabolic process;GO:0008408 MF: 3'-5' exonuclea…
b000677	2A	180.132	303.728	123.595	165	TraesCS2A01G223600	219.149	219.15	+	ATP synthase gamma chain	PF00231: ATP synthase; IPR000131: ATP synthase, F1 complex, gamma subunit; IPR023632: ATP synthase, F1 complex, gamma subunit conserved site; GO:0015986 BP: ATP synthesis coupled proton transport;GO:0045261 CC: proton-transporting ATP synthase complex, catalytic core F(1);GO:0046933 MF: proton-transporting ATP synthase activity, rotational mechanism; PF00231; IPR000131; IPR023632; GO:0015986; GO:…
b000677	2A	180.132	303.728	123.595	165	TraesCS2A01G223700	220.014	220.016	-	Xyloglucan galactosyltransferase KATAMARI1-like protein	PF03016: Exostosin family; IPR004263: Exostosin-like; PF03016; IPR004263
b000677	2A	180.132	303.728	123.595	165	TraesCS2A01G223800	220.361	220.365	+	Hydroxyproline-rich glycoprotein-like
b000677	2A	180.132	303.728	123.595	165	TraesCS2A01G223900	221.077	221.085	-	Serine/threonine-protein kinase RIO1	PF01163: RIO1 family; IPR000687: RIO kinase; IPR000719: Protein kinase domain; IPR011009: Protein kinase-like domain; IPR017407: Serine/threonine-protein kinase Rio1; IPR018935: RIO kinase, conserved site; GO:0004672 MF: protein kinase activity;GO:0004674 MF: protein serine/threonine kinase activity;GO:0005524 MF: ATP binding;GO:0006468 BP: protein phosphorylation; PF01163; IPR000687; IPR000719; …
b000677	2A	180.132	303.728	123.595	165	TraesCS2A01G224000	221.2	221.202	+	Autophagy-related protein	PF02991: Autophagy protein Atg8 ubiquitin like; IPR004241: Autophagy protein Atg8 ubiquitin-like; IPR029071: Ubiquitin-related domain; PF02991; IPR004241; IPR029071
b000677	2A	180.132	303.728	123.595	165	TraesCS2A01G224100	222.192	222.194	+	Ankyrin repeat domain protein, putative	PF11904: GPCR-chaperone; IPR002110: Ankyrin repeat; IPR020683: Ankyrin repeat-containing domain; IPR021832: Ankyrin repeat domain-containing protein 13; GO:0005515 MF: protein binding; PF11904; IPR002110; IPR020683; IPR021832; GO:0005515
b000677	2A	180.132	303.728	123.595	165	TraesCS2A01G224200	222.594	222.6	-	Bromodomain-containing protein	PF00439: Bromodomain; IPR001487: Bromodomain; GO:0005515 MF: protein binding; PF00439; IPR001487; GO:0005515
b000677	2A	180.132	303.728	123.595	165	TraesCS2A01G224300	223.716	223.723	-	DNA/RNA helicase	PF00176: SNF2 family N-terminal domain; PF13923: Zinc finger, C3HC4 type (RING finger); PF00271: Helicase conserved C-terminal domain; IPR000330: SNF2-related, N-terminal domain; IPR001650: Helicase, C-terminal; IPR001841: Zinc finger, RING-type; IPR013083: Zinc finger, RING/FYVE/PHD-type; IPR014001: Helicase superfamily 1/2, ATP-binding domain; IPR017907: Zinc finger, RING-type, conserved site; …
b000677	2A	180.132	303.728	123.595	165	TraesCS2A01G224400	224.33	224.331	+	NFU domain protein 5
b000677	2A	180.132	303.728	123.595	165	TraesCS2A01G224500	224.914	224.918	-	Rab3 GTPase-activating protein catalytic subunit	PF13890: Rab3 GTPase-activating protein catalytic subunit; IPR026147: Rab3 GTPase-activating protein catalytic subunit; GO:0005096 MF: GTPase activator activity; PF13890; IPR026147; GO:0005096
b000677	2A	180.132	303.728	123.595	165	TraesCS2A01G224600	226.553	226.558	+	L-ascorbate oxidase-like protein	PF07732: Multicopper oxidase; PF00394: Multicopper oxidase; PF07731: Multicopper oxidase; IPR001117: Multicopper oxidase, type 1; IPR008972: Cupredoxin; IPR011706: Multicopper oxidase, type 2; IPR011707: Multicopper oxidase, type 3; GO:0005507 MF: copper ion binding;GO:0016491 MF: oxidoreductase activity;GO:0055114 BP: oxidation-reduction process; PF07732; PF00394; PF07731; IPR001117; IPR008972; …
b000677	2A	180.132	303.728	123.595	165	TraesCS2A01G224700	226.559	226.56	+
b000677	2A	180.132	303.728	123.595	165	TraesCS2A01G224800	226.56	226.562	+	phospholipase-like protein (PEARLI 4) family protein
b000677	2A	180.132	303.728	123.595	165	TraesCS2A01G224900	227.626	227.632	-	Glucan endo-1,3-beta-glucosidase 3	PF00332: Glycosyl hydrolases family 17; PF07983: X8 domain; IPR000490: Glycoside hydrolase family 17; IPR012946: X8 domain; IPR017853: Glycoside hydrolase superfamily; GO:0004553 MF: hydrolase activity, hydrolyzing O-glycosyl compounds;GO:0005975 BP: carbohydrate metabolic process; PF00332; PF07983; IPR000490; IPR012946; IPR017853; GO:0004553; GO:0005975
b000677	2A	180.132	303.728	123.595	165	TraesCS2A01G225000	227.63	227.631	+	Disease resistance protein (TIR-NBS-LRR class) family
b000677	2A	180.132	303.728	123.595	165	TraesCS2A01G225100	227.83	227.835	-	Methionine aminopeptidase	PF00557: Metallopeptidase family M24; IPR000994: Peptidase M24; IPR001714: Peptidase M24, methionine aminopeptidase; IPR002467: Peptidase M24A, methionine aminopeptidase, subfamily 1; GO:0004177 MF: aminopeptidase activity;GO:0006508 BP: proteolysis;GO:0008235 MF: metalloexopeptidase activity; PF00557; IPR000994; IPR001714; IPR002467; GO:0004177; GO:0006508; GO:0008235
b000677	2A	180.132	303.728	123.595	165	TraesCS2A01G225200	228.854	228.858	+	Phosphoadenosine phosphosulfate reductase	PF01507: Phosphoadenosine phosphosulfate reductase family; PF00085: Thioredoxin; IPR002500: Phosphoadenosine phosphosulphate reductase; IPR004508: Thioredoxin-independent 5'-adenylylsulphate reductase; IPR012336: Thioredoxin-like fold; IPR013766: Thioredoxin domain; IPR014729: Rossmann-like alpha/beta/alpha sandwich fold; IPR017937: Thioredoxin, conserved site; GO:0003824 MF: catalytic activity;G…
b000677	2A	180.132	303.728	123.595	165	TraesCS2A01G225300	229.672	229.673	+	Lon protease	PF02190: ATP-dependent protease La (LON) substrate-binding domain; IPR003111: Lon, substrate-binding domain; IPR015947: PUA-like domain; PF02190; IPR003111; IPR015947
b000677	2A	180.132	303.728	123.595	165	TraesCS2A01G225400	229.674	229.676	-	Ribosomal rna small subunit methyltransferase	PF00398: Ribosomal RNA adenine dimethylase; IPR001737: Ribosomal RNA adenine methyltransferase KsgA/Erm; IPR011530: Ribosomal RNA adenine dimethylase; IPR020596: Ribosomal RNA adenine methylase transferase, conserved site; IPR020598: Ribosomal RNA adenine methylase transferase, N-terminal; IPR029063: S-adenosyl-L-methionine-dependent methyltransferase; GO:0000154 BP: rRNA modification;GO:0000179 …
b000677	2A	180.132	303.728	123.595	165	TraesCS2A01G225500	229.985	229.985	+	TRAF-like superfamily protein
b000677	2A	180.132	303.728	123.595	165	TraesCS2A01G225600	231.348	231.369	+	Potassium transporter	PF02705: K+ potassium transporter; IPR003855: Potassium transporter; GO:0015079 MF: potassium ion transmembrane transporter activity;GO:0016020 CC: membrane;GO:0071805 BP: potassium ion transmembrane transport; PF02705; IPR003855; GO:0015079; GO:0016020; GO:0071805
b000677	2A	180.132	303.728	123.595	165	TraesCS2A01G225700	231.937	231.938	-	myosin heavy chain-like protein
b000677	2A	180.132	303.728	123.595	165	TraesCS2A01G225800	232.36	232.361	+
b000677	2A	180.132	303.728	123.595	165	TraesCS2A01G225900	232.37	232.371	-	Dof zinc finger protein	PF02701: Dof domain, zinc finger; IPR003851: Zinc finger, Dof-type; GO:0003677 MF: DNA binding;GO:0006355 BP: regulation of transcription, DNA-templated; PF02701; IPR003851; GO:0003677; GO:0006355
b000677	2A	180.132	303.728	123.595	165	TraesCS2A01G226000	233.2	233.208	-	Protein kinase family protein	PF08311: Mad3/BUB1 homology region 1; PF00069: Protein kinase domain; IPR000719: Protein kinase domain; IPR008271: Serine/threonine-protein kinase, active site; IPR011009: Protein kinase-like domain; IPR011990: Tetratricopeptide-like helical domain; IPR013212: Mad3/Bub1 homology region 1; GO:0004672 MF: protein kinase activity;GO:0005515 MF: protein binding;GO:0005524 MF: ATP binding;GO:0006468 B…
b000677	2A	180.132	303.728	123.595	165	TraesCS2A01G226100	233.256	233.256	+	DNA topoisomerase
b000677	2A	180.132	303.728	123.595	165	TraesCS2A01G226200	233.459	233.47	+	SH3 domain-containing protein 1	PF14604: Variant SH3 domain; IPR001452: SH3 domain; IPR027267: Arfaptin homology (AH) domain/BAR domain; GO:0005515 MF: protein binding; PF14604; IPR001452; IPR027267; GO:0005515
b000677	2A	180.132	303.728	123.595	165	TraesCS2A01G226300	233.471	233.476	-	Protein FLX-like 1
b000677	2A	180.132	303.728	123.595	165	TraesCS2A01G226400	234.288	234.291	-	RanBP2-type zinc finger protein	PF00641: Zn-finger in Ran binding protein and others; IPR001876: Zinc finger, RanBP2-type; IPR013083: Zinc finger, RING/FYVE/PHD-type; GO:0008270 MF: zinc ion binding; PF00641; IPR001876; IPR013083; GO:0008270
b000677	2A	180.132	303.728	123.595	165	TraesCS2A01G226500	235.301	235.335	-	ATP-dependent DNA helicase	PF00580: UvrD/REP helicase N-terminal domain; PF13361: UvrD-like helicase C-terminal domain; IPR014016: UvrD-like helicase, ATP-binding domain; IPR014017: UvrD-like DNA helicase, C-terminal; IPR027417: P-loop containing nucleoside triphosphate hydrolase; IPR034739: UvrD/AddA helicase, N-terminal; GO:0005524 MF: ATP binding;GO:0016787 MF: hydrolase activity; PF00580; PF13361; IPR014016; IPR014017;…
b000677	2A	180.132	303.728	123.595	165	TraesCS2A01G226600	235.354	235.357	-	D-aminoacyl-tRNA deacylase	PF04414: D-aminoacyl-tRNA deacylase; IPR007508: D-aminoacyl-tRNA deacylase DtdA; GO:0016788 MF: hydrolase activity, acting on ester bonds;GO:0051499 MF: D-aminoacyl-tRNA deacylase activity; PF04414; IPR007508; GO:0016788; GO:0051499
b000677	2A	180.132	303.728	123.595	165	TraesCS2A01G226700	235.674	235.678	-	Mitochondrial import inner membrane translocase subunit Tim17/Tim22/Tim23 family protein	PF02466: Tim17/Tim22/Tim23/Pmp24 family; PF15982: N-terminal cysteine-rich region of Transmembrane protein 135; IPR003397: Mitochondrial inner membrane translocase subunit Tim17/Tim22/Tim23/peroxisomal protein PMP24; IPR031926: Transmembrane protein 135, N-terminal domain; PF02466; PF15982; IPR003397; IPR031926
b000677	2A	180.132	303.728	123.595	165	TraesCS2A01G226800	236.827	236.834	-	Peptidylprolyl isomerase	PF00254: FKBP-type peptidyl-prolyl cis-trans isomerase; IPR001179: FKBP-type peptidyl-prolyl cis-trans isomerase domain; PF00254; IPR001179
b000677	2A	180.132	303.728	123.595	165	TraesCS2A01G226900	236.832	236.833	-
b000677	2A	180.132	303.728	123.595	165	TraesCS2A01G227000	236.834	236.839	+	Ubiquinol-cytochrome C chaperone family protein	PF03981: Ubiquinol-cytochrome C chaperone; IPR021150: Ubiquinol-cytochrome c chaperone/UPF0174; PF03981; IPR021150
b000677	2A	180.132	303.728	123.595	165	TraesCS2A01G227100	238.003	238.022	-	BAH-PHD domain-containing protein	PF01426: BAH domain; PF00628: PHD-finger; IPR001025: Bromo adjacent homology (BAH) domain; IPR001965: Zinc finger, PHD-type; IPR011011: Zinc finger, FYVE/PHD-type; IPR013083: Zinc finger, RING/FYVE/PHD-type; IPR019786: Zinc finger, PHD-type, conserved site; IPR019787: Zinc finger, PHD-finger; GO:0003682 MF: chromatin binding;GO:0005515 MF: protein binding;GO:0008270 MF: zinc ion binding; PF01426;…
b000677	2A	180.132	303.728	123.595	165	TraesCS2A01G227200	238.715	238.736	+	WD repeat-containing protein	PF08513: LisH; PF00400: WD domain, G-beta repeat; IPR001680: WD40 repeat; IPR006594: LIS1 homology motif; IPR015943: WD40/YVTN repeat-like-containing domain; IPR017986: WD40-repeat-containing domain; IPR019775: WD40 repeat, conserved site; IPR020472: G-protein beta WD-40 repeat; GO:0005515 MF: protein binding; PF08513; PF00400; IPR001680; IPR006594; IPR015943; IPR017986; IPR019775; IPR020472; GO:…
b000677	2A	180.132	303.728	123.595	165	TraesCS2A01G227300	239.382	239.387	+	Actin-depolymerizing factor	PF00241: Cofilin/tropomyosin-type actin-binding protein; IPR002108: Actin-depolymerising factor homology domain; IPR029006: ADF-H/Gelsolin-like domain; GO:0003779 MF: actin binding;GO:0005622 CC: intracellular; PF00241; IPR002108; IPR029006; GO:0003779; GO:0005622
b000677	2A	180.132	303.728	123.595	165	TraesCS2A01G227400	240.459	240.484	-	E3 ubiquitin-protein ligase	PF13639: Ring finger domain; PF02845: CUE domain; IPR001841: Zinc finger, RING-type; IPR003892: Ubiquitin system component Cue; IPR013083: Zinc finger, RING/FYVE/PHD-type; GO:0005515 MF: protein binding;GO:0008270 MF: zinc ion binding; PF13639; PF02845; IPR001841; IPR003892; IPR013083; GO:0005515; GO:0008270
b000677	2A	180.132	303.728	123.595	165	TraesCS2A01G227500	240.759	240.76	+	Ribosomal protein L15	PF00827: Ribosomal L15; IPR000439: Ribosomal protein L15e; IPR012678: Ribosomal protein L23/L15e core domain; IPR020925: Ribosomal protein L15e, conserved site; IPR024794: Ribosomal protein L15e core domain; GO:0003735 MF: structural constituent of ribosome;GO:0005622 CC: intracellular;GO:0005840 CC: ribosome;GO:0006412 BP: translation; PF00827; IPR000439; IPR012678; IPR020925; IPR024794; GO:0003…
b000677	2A	180.132	303.728	123.595	165	TraesCS2A01G227600	240.762	240.765	+	C2 calcium/lipid-binding plant phosphoribosyltransferase family protein
b000677	2A	180.132	303.728	123.595	165	TraesCS2A01G227700	240.811	240.812	-	D-aminoacyl-tRNA deacylase
b000677	2A	180.132	303.728	123.595	165	TraesCS2A01G227800	240.817	240.819	+	Basic helix-loop-helix transcription factor	IPR011598: Myc-type, basic helix-loop-helix (bHLH) domain; GO:0046983 MF: protein dimerization activity; IPR011598; GO:0046983
b000677	2A	180.132	303.728	123.595	165	TraesCS2A01G227900	241.961	241.975	+
b000677	2A	180.132	303.728	123.595	165	TraesCS2A01G228000	244.299	244.316	+	Regulator of nonsense transcripts 1-like protein	PF09416: RNA helicase (UPF2 interacting domain); PF04851: Type III restriction enzyme, res subunit; PF13086: AAA domain; PF13087: AAA domain; IPR006935: Helicase/UvrB, N-terminal; IPR014001: Helicase superfamily 1/2, ATP-binding domain; IPR018999: RNA helicase UPF1, UPF2-interacting domain; IPR027417: P-loop containing nucleoside triphosphate hydrolase; GO:0000184 BP: nuclear-transcribed mRNA cat…
b000677	2A	180.132	303.728	123.595	165	TraesCS2A01G228100	249.151	249.152	+	pleckstrin homology (PH) domain-containing protein
b000677	2A	180.132	303.728	123.595	165	TraesCS2A01G228200	249.74	249.741	+	Vacuolar protein sorting-associated protein 32-like protein 1	PF03357: Snf7; IPR005024: Snf7 family; GO:0007034 BP: vacuolar transport; PF03357; IPR005024; GO:0007034
b000677	2A	180.132	303.728	123.595	165	TraesCS2A01G228300	249.751	249.756	-	COP9 signalosome complex subunit-like protein	PF01399: PCI domain; IPR000717: Proteasome component (PCI) domain; GO:0005515 MF: protein binding; PF01399; IPR000717; GO:0005515
b000677	2A	180.132	303.728	123.595	165	TraesCS2A01G228400	250.828	250.834	-	Galactose oxidase/kelch repeat superfamily protein
b000677	2A	180.132	303.728	123.595	165	TraesCS2A01G228500	251.255	251.255	+	UDP-glucosyl transferase 74D1
b000677	2A	180.132	303.728	123.595	165	TraesCS2A01G228600	252.087	252.095	+	RNA binding protein, putative	PF00076: RNA recognition motif. (a.k.a. RRM, RBD, or RNP domain); IPR000504: RNA recognition motif domain; GO:0003676 MF: nucleic acid binding; PF00076; IPR000504; GO:0003676
b000677	2A	180.132	303.728	123.595	165	TraesCS2A01G228700	255.909	255.912	+	Glutathione S-transferase T3	PF14303: No apical meristem-associated C-terminal domain; IPR029466: No apical meristem-associated, C-terminal domain; PF14303; IPR029466
b000677	2A	180.132	303.728	123.595	165	TraesCS2A01G228800	256.126	256.128	+	40S ribosomal protein S12	PF01248: Ribosomal protein L7Ae/L30e/S12e/Gadd45 family; IPR000530: Ribosomal protein S12e; IPR004038: Ribosomal protein L7Ae/L30e/S12e/Gadd45; IPR029064: 50S ribosomal protein L30e-like; GO:0003735 MF: structural constituent of ribosome;GO:0005622 CC: intracellular;GO:0005840 CC: ribosome;GO:0006412 BP: translation; PF01248; IPR000530; IPR004038; IPR029064; GO:0003735; GO:0005622; GO:0005840; GO…
b000677	2A	180.132	303.728	123.595	165	TraesCS2A01G228900	256.199	256.2	+	HTH-type transcriptional regulator
b000677	2A	180.132	303.728	123.595	165	TraesCS2A01G229000	256.207	256.21	+	RNA-binding family protein	PF00076: RNA recognition motif. (a.k.a. RRM, RBD, or RNP domain); PF04900: Fcf1; IPR000504: RNA recognition motif domain; IPR006984: rRNA-processing protein Fcf1/Utp23; IPR029060: PIN domain-like; GO:0003676 MF: nucleic acid binding;GO:0032040 CC: small-subunit processome; PF00076; PF04900; IPR000504; IPR006984; IPR029060; GO:0003676; GO:0032040
b000677	2A	180.132	303.728	123.595	165	TraesCS2A01G229100	257.78	257.782	+	C2 domain-containing protein	PF00168: C2 domain; IPR000008: C2 domain; GO:0005515 MF: protein binding; PF00168; IPR000008; GO:0005515
b000677	2A	180.132	303.728	123.595	165	TraesCS2A01G229200	257.854	257.855	+	C2 domain-containing protein	PF00168: C2 domain; IPR000008: C2 domain; GO:0005515 MF: protein binding; PF00168; IPR000008; GO:0005515
b000677	2A	180.132	303.728	123.595	165	TraesCS2A01G229300	257.855	257.882	-	Leucine-rich repeat receptor-like protein kinase	PF12819: Carbohydrate-binding protein of the ER; PF12799: Leucine Rich repeats (2 copies); IPR024788: Malectin-like carbohydrate-binding domain; IPR025875: Leucine rich repeat 4; IPR032675: Leucine-rich repeat domain, L domain-like; PF12819; PF12799; IPR024788; IPR025875; IPR032675
b000677	2A	180.132	303.728	123.595	165	TraesCS2A01G229400	258.346	258.361	-	Calmodulin-binding transcription activator	PF03859: CG-1 domain; PF12796: Ankyrin repeats (3 copies); PF00612: IQ calmodulin-binding motif; IPR000048: IQ motif, EF-hand binding site; IPR002110: Ankyrin repeat; IPR005559: CG-1 DNA-binding domain; IPR013783: Immunoglobulin-like fold; IPR014756: Immunoglobulin E-set; IPR020683: Ankyrin repeat-containing domain; IPR027417: P-loop containing nucleoside triphosphate hydrolase; GO:0003677 MF: DN…
b000677	2A	180.132	303.728	123.595	165	TraesCS2A01G229500	260.548	260.549	+	Protein root hair specific 4
b000677	2A	180.132	303.728	123.595	165	TraesCS2A01G229600	261.172	261.184	-	RING/U-box superfamily protein	PF13920: Zinc finger, C3HC4 type (RING finger); IPR001841: Zinc finger, RING-type; GO:0005515 MF: protein binding;GO:0008270 MF: zinc ion binding; PF13920; IPR001841; GO:0005515; GO:0008270
b000677	2A	180.132	303.728	123.595	165	TraesCS2A01G229700	261.213	261.215	+
b000677	2A	180.132	303.728	123.595	165	TraesCS2A01G229800	262.04	262.041	-	Ras-related protein Rab-3C
b000677	2A	180.132	303.728	123.595	165	TraesCS2A01G229900	262.118	262.119	-	Peroxidase	PF00141: Peroxidase; IPR000823: Plant peroxidase; IPR002016: Haem peroxidase, plant/fungal/bacterial; IPR010255: Haem peroxidase; IPR019793: Peroxidases heam-ligand binding site; GO:0004601 MF: peroxidase activity;GO:0006979 BP: response to oxidative stress;GO:0020037 MF: heme binding;GO:0055114 BP: oxidation-reduction process; PF00141; IPR000823; IPR002016; IPR010255; IPR019793; GO:0004601; GO:0…
b000677	2A	180.132	303.728	123.595	165	TraesCS2A01G230000	262.161	262.171	-	Protein trichome birefringence	PF14416: PMR5 N terminal Domain; PF13839: GDSL/SGNH-like Acyl-Esterase family found in Pmr5 and Cas1p; IPR025846: PMR5 N-terminal domain; IPR026057: PC-Esterase; PF14416; PF13839; IPR025846; IPR026057
b000677	2A	180.132	303.728	123.595	165	TraesCS2A01G230100	262.573	262.577	+	Receptor-like kinase	PF08263: Leucine rich repeat N-terminal domain; PF13855: Leucine rich repeat; PF00560: Leucine Rich Repeat; PF00069: Protein kinase domain; IPR000719: Protein kinase domain; IPR001611: Leucine-rich repeat; IPR003591: Leucine-rich repeat, typical subtype; IPR008271: Serine/threonine-protein kinase, active site; IPR011009: Protein kinase-like domain; IPR013210: Leucine-rich repeat-containing N-term…
b000677	2A	180.132	303.728	123.595	165	TraesCS2A01G230200	262.58	262.581	-	Excitatory amino acid transporter 1
b000677	2A	180.132	303.728	123.595	165	TraesCS2A01G230300	262.821	262.821	-
b000677	2A	180.132	303.728	123.595	165	TraesCS2A01G230400	265.274	265.275	-	Transcription factor Myb	PF00249: Myb-like DNA-binding domain; IPR001005: SANT/Myb domain; IPR009057: Homeobox domain-like; IPR017930: Myb domain; GO:0003677 MF: DNA binding; PF00249; IPR001005; IPR009057; IPR017930; GO:0003677
b000677	2A	180.132	303.728	123.595	165	TraesCS2A01G230500	265.332	265.333	+	PLAC8 family protein
b000677	2A	180.132	303.728	123.595	165	TraesCS2A01G230600	266.907	266.907	-	Protein kinase superfamily protein
b000677	2A	180.132	303.728	123.595	165	TraesCS2A01G230700	267.885	267.896	-	Peptide-N(4)-(N-acetyl-beta-glucosaminyl)asparagine amidase	PF01841: Transglutaminase-like superfamily; IPR002931: Transglutaminase-like; IPR008979: Galactose-binding domain-like; IPR029071: Ubiquitin-related domain; PF01841; IPR002931; IPR008979; IPR029071
b000677	2A	180.132	303.728	123.595	165	TraesCS2A01G230800	267.981	267.982	+	Monocarboxylate transporter 5
b000677	2A	180.132	303.728	123.595	165	TraesCS2A01G230900	268.559	268.561	-	Pollen Ole e 1 allergen and extensin family protein
b000677	2A	180.132	303.728	123.595	165	TraesCS2A01G231000	268.987	268.995	+	Rho gtpase-activating protein	PF00620: RhoGAP domain; IPR000198: Rho GTPase-activating protein domain; IPR008936: Rho GTPase activation protein; GO:0007165 BP: signal transduction; PF00620; IPR000198; IPR008936; GO:0007165
b000677	2A	180.132	303.728	123.595	165	TraesCS2A01G231100	269.267	269.268	-	Tryptophan synthase alpha chain
b000677	2A	180.132	303.728	123.595	165	TraesCS2A01G231200	270.291	270.3	-	Serine/threonine-protein kinase PRP4 homolog
b000677	2A	180.132	303.728	123.595	165	TraesCS2A01G231300	270.464	270.47	+	Spindle and kinetochore-associated protein 1 like	PF07160: Spindle and kinetochore-associated protein 1; IPR009829: Spindle and kinetochore-associated protein 1; GO:0007059 BP: chromosome segregation;GO:0008017 MF: microtubule binding;GO:0051301 BP: cell division; PF07160; IPR009829; GO:0007059; GO:0008017; GO:0051301
b000677	2A	180.132	303.728	123.595	165	TraesCS2A01G231400	271.879	271.88	-	myosin heavy chain, embryonic smooth protein
b000677	2A	180.132	303.728	123.595	165	TraesCS2A01G231500	271.893	271.91	+	Asparagine-tRNA ligase	PF00152: tRNA synthetases class II (D, K and N); IPR002312: Aspartyl/Asparaginyl-tRNA synthetase, class IIb; IPR004364: Aminoacyl-tRNA synthetase, class II (D/K/N); IPR004522: Asparagine-tRNA ligase; IPR006195: Aminoacyl-tRNA synthetase, class II; GO:0000166 MF: nucleotide binding;GO:0004812 MF: aminoacyl-tRNA ligase activity;GO:0004816 MF: asparagine-tRNA ligase activity;GO:0005524 MF: ATP bindi…
b000677	2A	180.132	303.728	123.595	165	TraesCS2A01G231600	271.91	271.912	-	WAT1-related protein	PF00892: EamA-like transporter family; IPR000620: EamA domain; GO:0016020 CC: membrane;GO:0016021 CC: integral component of membrane; PF00892; IPR000620; GO:0016020; GO:0016021
b000677	2A	180.132	303.728	123.595	165	TraesCS2A01G231700	272.926	272.93	-	SWAP (Suppressor-of-White-APricot)/surp domain-containing protein
b000677	2A	180.132	303.728	123.595	165	TraesCS2A01G231800	273.048	273.05	+	K+ uptake permease 9
b000677	2A	180.132	303.728	123.595	165	TraesCS2A01G231900	273.288	273.302	-	GRAM domain family protein	PF02893: GRAM domain; PF16016: Domain of unknown function (DUF4782); IPR004182: GRAM domain; IPR031968: VASt domain; PF02893; PF16016; IPR004182; IPR031968
b000677	2A	180.132	303.728	123.595	165	TraesCS2A01G232000	275.352	275.353	+	SU(VAR)3-9 homolog 5
b000677	2A	180.132	303.728	123.595	165	TraesCS2A01G232100	275.352	275.353	-	Ribosomal RNA small subunit methyltransferase G
b000677	2A	180.132	303.728	123.595	165	TraesCS2A01G232200	275.929	275.935	-	RING/U-box superfamily protein	PF13639: Ring finger domain; IPR001841: Zinc finger, RING-type; IPR013083: Zinc finger, RING/FYVE/PHD-type; GO:0005515 MF: protein binding;GO:0008270 MF: zinc ion binding; PF13639; IPR001841; IPR013083; GO:0005515; GO:0008270
b000677	2A	180.132	303.728	123.595	165	TraesCS2A01G232300	276.273	276.274	+	Pre-mRNA-splicing factor SLU7
b000677	2A	180.132	303.728	123.595	165	TraesCS2A01G232400	276.277	276.279	-	Squamosa promoter-binding protein	PF03110: SBP domain; IPR004333: Transcription factor, SBP-box; GO:0003677 MF: DNA binding;GO:0005634 CC: nucleus; PF03110; IPR004333; GO:0003677; GO:0005634
b000677	2A	180.132	303.728	123.595	165	TraesCS2A01G232500	276.442	276.442	+	Cytochrome b559 subunit alpha	PF00283: Cytochrome b559, alpha (gene psbE) and beta (gene psbF)subunits; PF00284: Lumenal portion of Cytochrome b559, alpha (gene psbE) subunit; IPR006217: Photosystem II cytochrome b559, alpha subunit; IPR013081: Photosystem II cytochrome b559, N-terminal; IPR013082: Photosystem II cytochrome b559, alpha subunit, lumenal region; GO:0009523 CC: photosystem II;GO:0009767 BP: photosynthetic electr…
b000677	2A	180.132	303.728	123.595	165	TraesCS2A01G232600	276.442	276.442	+	Photosystem II reaction center protein L	PF02419: PsbL protein; IPR003372: Photosystem II PsbL; GO:0009523 CC: photosystem II;GO:0009539 CC: photosystem II reaction center;GO:0015979 BP: photosynthesis;GO:0016020 CC: membrane; PF02419; IPR003372; GO:0009523; GO:0009539; GO:0015979; GO:0016020
b000677	2A	180.132	303.728	123.595	165	TraesCS2A01G232700	276.859	276.859	+	Glutaredoxin	IPR002109: Glutaredoxin; IPR012336: Thioredoxin-like fold; GO:0009055 MF: electron carrier activity;GO:0015035 MF: protein disulfide oxidoreductase activity;GO:0045454 BP: cell redox homeostasis; IPR002109; IPR012336; GO:0009055; GO:0015035; GO:0045454
b000677	2A	180.132	303.728	123.595	165	TraesCS2A01G232800	277.137	277.139	-	Organic solute transporter-like	PF03619: Organic solute transporter Ostalpha; IPR005178: Organic solute transporter subunit alpha/Transmembrane protein 184; PF03619; IPR005178
b000677	2A	180.132	303.728	123.595	165	TraesCS2A01G232900	277.599	277.603	+	Filament-like plant protein	PF05911: Filament-like plant protein, long coiled-coil; IPR008587: Filament-like plant protein; PF05911; IPR008587
b000677	2A	180.132	303.728	123.595	165	TraesCS2A01G233000	277.603	277.608	-	WD-repeat protein	IPR001680: WD40 repeat; IPR011047: Quinoprotein alcohol dehydrogenase-like superfamily; IPR015943: WD40/YVTN repeat-like-containing domain; IPR017986: WD40-repeat-containing domain; IPR019775: WD40 repeat, conserved site; GO:0005515 MF: protein binding; IPR001680; IPR011047; IPR015943; IPR017986; IPR019775; GO:0005515
b000677	2A	180.132	303.728	123.595	165	TraesCS2A01G233100	277.611	277.614	-	Protein phosphatase 2c	PF00481: Protein phosphatase 2C; IPR001932: PPM-type phosphatase domain; GO:0003824 MF: catalytic activity; PF00481; IPR001932; GO:0003824
b000677	2A	180.132	303.728	123.595	165	TraesCS2A01G233200	278.344	278.344	+	Ral GTPase-activating protein subunit alpha-2
b000677	2A	180.132	303.728	123.595	165	TraesCS2A01G233300	278.415	278.42	-	TPX2 (targeting protein for Xklp2) protein family	PF12214: Cell cycle regulated microtubule associated protein; PF06886: Targeting protein for Xklp2 (TPX2); IPR027329: TPX2, C-terminal; IPR027330: TPX2 central domain; PF12214; PF06886; IPR027329; IPR027330
b000677	2A	180.132	303.728	123.595	165	TraesCS2A01G233400	278.446	278.468	-	Kinase family protein	PF00069: Protein kinase domain; IPR000719: Protein kinase domain; IPR011009: Protein kinase-like domain; IPR017441: Protein kinase, ATP binding site; GO:0004672 MF: protein kinase activity;GO:0005524 MF: ATP binding;GO:0006468 BP: protein phosphorylation; PF00069; IPR000719; IPR011009; IPR017441; GO:0004672; GO:0005524; GO:0006468
b000677	2A	180.132	303.728	123.595	165	TraesCS2A01G233500	278.904	278.907	-	Serine/threonine protein phosphatase 7 long form isogeny	PF10536: Plant mobile domain; IPR019557: Aminotransferase-like, plant mobile domain; PF10536; IPR019557
b000677	2A	180.132	303.728	123.595	165	TraesCS2A01G233600	278.909	278.911	-	Serine/threonine protein phosphatase 7 long form isogeny	PF10536: Plant mobile domain; IPR019557: Aminotransferase-like, plant mobile domain; PF10536; IPR019557
b000677	2A	180.132	303.728	123.595	165	TraesCS2A01G233700	278.916	278.923	-	ATP-dependent RNA helicase, putative	PF00270: DEAD/DEAH box helicase; PF00271: Helicase conserved C-terminal domain; PF04408: Helicase associated domain (HA2); PF07717: Oligonucleotide/oligosaccharide-binding (OB)-fold; IPR001650: Helicase, C-terminal; IPR007502: Helicase-associated domain; IPR011545: DEAD/DEAH box helicase domain; IPR011709: Domain of unknown function DUF1605; IPR014001: Helicase superfamily 1/2, ATP-binding domain…
b000677	2A	180.132	303.728	123.595	165	TraesCS2A01G233800	278.992	278.998	-	Nucleobase ascorbate transporter	PF00860: Permease family; IPR006043: Xanthine/uracil/vitamin C permease; GO:0005215 MF: transporter activity;GO:0006810 BP: transport;GO:0016020 CC: membrane;GO:0055085 BP: transmembrane transport; PF00860; IPR006043; GO:0005215; GO:0006810; GO:0016020; GO:0055085
b000677	2A	180.132	303.728	123.595	165	TraesCS2A01G233900	279.139	279.14	+	Calcium-dependent protein kinase	PF13405: EF-hand domain; IPR002048: EF-hand domain; IPR011992: EF-hand domain pair; IPR018247: EF-Hand 1, calcium-binding site; GO:0005509 MF: calcium ion binding; PF13405; IPR002048; IPR011992; IPR018247; GO:0005509
b000677	2A	180.132	303.728	123.595	165	TraesCS2A01G234000	279.599	279.602	-	Aspartic proteinase nepenthesin-1
b000677	2A	180.132	303.728	123.595	165	TraesCS2A01G234100	280.108	280.109	-	E3 ubiquitin-protein ligase
b000677	2A	180.132	303.728	123.595	165	TraesCS2A01G234200	281.11	281.117	+	NADH oxidoreductase F subunit	PF01512: Respiratory-chain NADH dehydrogenase 51 Kd subunit; PF10531: SLBB domain; PF10589: NADH-ubiquinone oxidoreductase-F iron-sulfur binding region; IPR001949: NADH:ubiquinone oxidoreductase, 51kDa subunit, conserved site; IPR011537: NADH ubiquinone oxidoreductase, F subunit; IPR011538: NADH-ubiquinone oxidoreductase 51 kDa subunit, FMN-binding domain; IPR019554: Soluble ligand binding domain…
b000677	2A	180.132	303.728	123.595	165	TraesCS2A01G234300	281.736	281.756	+	Protein RETICULATA, chloroplastic	PF11891: Protein RETICULATA-related; IPR021825: Protein RETICULATA-related; PF11891; IPR021825
b000677	2A	180.132	303.728	123.595	165	TraesCS2A01G234400	283.938	283.951	+	DDT domain-containing protein	PF02791: DDT domain; PF15612: WSTF, HB1, Itc1p, MBD9 motif 1; IPR018501: DDT domain; IPR028942: WHIM1 domain; PF02791; PF15612; IPR018501; IPR028942
b000677	2A	180.132	303.728	123.595	165	TraesCS2A01G234500	284.783	284.784	+	Elongation factor G	PF14492: Elongation Factor G, domain II; IPR009022: Elongation factor G, III-V domain; PF14492; IPR009022
b000677	2A	180.132	303.728	123.595	165	TraesCS2A01G234600	284.801	284.806	+	Werner Syndrome-like exonuclease	IPR012337: Ribonuclease H-like domain; GO:0003676 MF: nucleic acid binding; IPR012337; GO:0003676
b000677	2A	180.132	303.728	123.595	165	TraesCS2A01G234700	285.61	285.636	-	Protein GRIP	PF01465: GRIP domain; IPR000237: GRIP domain; GO:0000042 BP: protein targeting to Golgi;GO:0005515 MF: protein binding; PF01465; IPR000237; GO:0000042; GO:0005515
b000677	2A	180.132	303.728	123.595	165	TraesCS2A01G234800	286.418	286.462	-	alpha/beta-Hydrolases superfamily protein	PF08538: Protein of unknown function (DUF1749); IPR013744: Protein of unknown function DUF1749; IPR029058: Alpha/Beta hydrolase fold; PF08538; IPR013744; IPR029058
b000677	2A	180.132	303.728	123.595	165	TraesCS2A01G234900	288.988	288.989	-	Ribose-5-phosphate isomerase A	PF06026: Ribose 5-phosphate isomerase A (phosphoriboisomerase A); IPR004788: Ribose 5-phosphate isomerase, type A; IPR020672: Ribose-5-phosphate isomerase, type A, subgroup; GO:0004751 MF: ribose-5-phosphate isomerase activity;GO:0009052 BP: pentose-phosphate shunt, non-oxidative branch; PF06026; IPR004788; IPR020672; GO:0004751; GO:0009052
b000677	2A	180.132	303.728	123.595	165	TraesCS2A01G235000	289.76	289.777	-	Protein curvature thylakoid chloroplastic-like	PF14159: CAAD domains of cyanobacterial aminoacyl-tRNA synthetase; IPR025564: Cyanobacterial aminoacyl-tRNA synthetase, CAAD domain; PF14159; IPR025564
b000677	2A	180.132	303.728	123.595	165	TraesCS2A01G235100	290.319	290.322	+	tumor necrosis factor receptor family protein
b000677	2A	180.132	303.728	123.595	165	TraesCS2A01G235200	291.666	291.667	+	Serine/threonine protein phosphatase 7 long form isogeny	PF10536: Plant mobile domain; IPR019557: Aminotransferase-like, plant mobile domain; PF10536; IPR019557
b000677	2A	180.132	303.728	123.595	165	TraesCS2A01G235300	293.05	293.051	+	P-loop containing nucleoside triphosphate hydrolases superfamily protein	PF14303: No apical meristem-associated C-terminal domain; IPR029466: No apical meristem-associated, C-terminal domain; PF14303; IPR029466
b000677	2A	180.132	303.728	123.595	165	TraesCS2A01G235400	293.152	293.154	-	Histone-lysine N-methyltransferase	PF02182: SAD/SRA domain; PF05033: Pre-SET motif; PF00856: SET domain; IPR001214: SET domain; IPR003105: SRA-YDG; IPR007728: Pre-SET domain; IPR015947: PUA-like domain; IPR025794: Histone H3-K9 methyltransferase, plant; GO:0005515 MF: protein binding;GO:0005634 CC: nucleus;GO:0008270 MF: zinc ion binding;GO:0016571 BP: histone methylation;GO:0018024 MF: histone-lysine N-methyltransferase activity;…
b000677	2A	180.132	303.728	123.595	165	TraesCS2A01G235500	293.935	293.967	-	ADP-ribosylation factor	PF00025: ADP-ribosylation factor family; IPR005225: Small GTP-binding protein domain; IPR006689: Small GTPase superfamily, ARF/SAR type; IPR024156: Small GTPase superfamily, ARF type; IPR027417: P-loop containing nucleoside triphosphate hydrolase; GO:0005525 MF: GTP binding;GO:0005622 CC: intracellular;GO:0007264 BP: small GTPase mediated signal transduction; PF00025; IPR005225; IPR006689; IPR024…
b000677	2A	180.132	303.728	123.595	165	TraesCS2A01G235600	294.767	294.769	+	Myb/SANT-like DNA-binding domain protein	PF12776: Myb/SANT-like DNA-binding domain; IPR024752: Myb/SANT-like domain; PF12776; IPR024752
b000677	2A	180.132	303.728	123.595	165	TraesCS2A01G235700	297.25	297.259	-	RING/FYVE/PHD zinc finger protein, putative	PF16135: TPL-binding domain in jasmonate signalling; PF00628: PHD-finger; IPR000182: GNAT domain; IPR001965: Zinc finger, PHD-type; IPR011011: Zinc finger, FYVE/PHD-type; IPR013083: Zinc finger, RING/FYVE/PHD-type; IPR016181: Acyl-CoA N-acyltransferase; IPR019787: Zinc finger, PHD-finger; IPR032308: Jas TPL-binding domain; GO:0005515 MF: protein binding;GO:0008080 MF: N-acetyltransferase activity…
b000677	2A	180.132	303.728	123.595	165	TraesCS2A01G235800	298.365	298.365	+	Galactose mutarotase-like superfamily protein
b000677	2A	180.132	303.728	123.595	165	TraesCS2A01G235900	299.775	299.784	+	Cytosine-specific methyltransferase	PF12047: Cytosine specific DNA methyltransferase replication foci domain; PF01426: BAH domain; PF00145: C-5 cytosine-specific DNA methylase; IPR001025: Bromo adjacent homology (BAH) domain; IPR001525: C-5 cytosine methyltransferase; IPR018117: DNA methylase, C-5 cytosine-specific, active site; IPR022702: DNA (cytosine-5)-methyltransferase 1, replication foci domain; IPR029063: S-adenosyl-L-methio…
b000677	2A	180.132	303.728	123.595	165	TraesCS2A01G236000	300.391	300.407	+	extra-large GTP-binding protein 3
b000677	2A	180.132	303.728	123.595	165	TraesCS2A01G236100	300.947	300.948	+
b000677	2A	180.132	303.728	123.595	165	TraesCS2A01G236200	302.034	302.054	+	ureidoglycine aminohydrolase	IPR011051: RmlC-like cupin domain; IPR014710: RmlC-like jelly roll fold; IPR011051; IPR014710
b000683	2A	320.184	394.015	73.8313	172	TraesCS2A01G238200	320.189	320.203	+	Mediator of RNA polymerase II transcription subunit 33A
b000683	2A	320.184	394.015	73.8313	172	TraesCS2A01G238300	320.313	320.315	+	FAD/NAD(P)-binding oxidoreductase family protein
b000683	2A	320.184	394.015	73.8313	172	TraesCS2A01G238400	321.15	321.157	-	Zeta-carotene desaturase	PF01593: Flavin containing amine oxidoreductase; IPR002937: Amine oxidase; IPR014103: Zeta-carotene desaturase; IPR023753: FAD/NAD(P)-binding domain; GO:0016117 BP: carotenoid biosynthetic process;GO:0016491 MF: oxidoreductase activity;GO:0016719 MF: carotene 7,8-desaturase activity;GO:0055114 BP: oxidation-reduction process; PF01593; IPR002937; IPR014103; IPR023753; GO:0016117; GO:0016491; GO:00…
b000683	2A	320.184	394.015	73.8313	172	TraesCS2A01G238500	321.743	321.744	+	Translation initiation factor 2 subunit gamma
b000683	2A	320.184	394.015	73.8313	172	TraesCS2A01G238600	323.011	323.017	-	Protein kinase family protein	PF00069: Protein kinase domain; IPR000719: Protein kinase domain; IPR008271: Serine/threonine-protein kinase, active site; IPR011009: Protein kinase-like domain; IPR017441: Protein kinase, ATP binding site; GO:0004672 MF: protein kinase activity;GO:0005524 MF: ATP binding;GO:0006468 BP: protein phosphorylation; PF00069; IPR000719; IPR008271; IPR011009; IPR017441; GO:0004672; GO:0005524; GO:0006468
b000683	2A	320.184	394.015	73.8313	172	TraesCS2A01G238700	323.528	323.531	-	Growth-regulating factor	PF08880: QLQ; PF08879: WRC; IPR014977: WRC domain; IPR014978: Glutamine-Leucine-Glutamine, QLQ; GO:0005524 MF: ATP binding;GO:0005634 CC: nucleus;GO:0006355 BP: regulation of transcription, DNA-templated; PF08880; PF08879; IPR014977; IPR014978; GO:0005524; GO:0005634; GO:0006355
b000683	2A	320.184	394.015	73.8313	172	TraesCS2A01G238800	324.288	324.289	+	Myc-type, basic helix-loop-helix (BHLH) domain-containing protein	PF10157: Uncharacterized conserved protein (DUF2365); IPR019314: BLOC-1-related complex subunit 6; PF10157; IPR019314
b000683	2A	320.184	394.015	73.8313	172	TraesCS2A01G238900	324.291	324.297	-	C2 calcium/lipid-binding and GRAM domain protein	PF00168: C2 domain; PF08372: Plant phosphoribosyltransferase C-terminal; IPR000008: C2 domain; IPR013583: Phosphoribosyltransferase C-terminal; GO:0005515 MF: protein binding; PF00168; PF08372; IPR000008; IPR013583; GO:0005515
b000683	2A	320.184	394.015	73.8313	172	TraesCS2A01G239000	324.606	324.634	-	Mediator of RNA polymerase II transcription subunit 14	PF08638: Mediator complex subunit MED14; IPR013947: Mediator complex, subunit Med14; GO:0001104 MF: RNA polymerase II transcription cofactor activity;GO:0006357 BP: regulation of transcription from RNA polymerase II promoter;GO:0016592 CC: mediator complex; PF08638; IPR013947; GO:0001104; GO:0006357; GO:0016592
b000683	2A	320.184	394.015	73.8313	172	TraesCS2A01G239100	327.18	327.18	+	Zinc finger A20 and AN1 domain stress-associated protein	PF01754: A20-like zinc finger; PF01428: AN1-like Zinc finger; IPR000058: Zinc finger, AN1-type; IPR002653: Zinc finger, A20-type; GO:0003677 MF: DNA binding;GO:0008270 MF: zinc ion binding; PF01754; PF01428; IPR000058; IPR002653; GO:0003677; GO:0008270
b000683	2A	320.184	394.015	73.8313	172	TraesCS2A01G239200	329.687	329.705	-	Polyribonucleotide nucleotidyltransferase	PF01138: 3' exoribonuclease family, domain 1; PF03725: 3' exoribonuclease family, domain 2; PF00013: KH domain; PF00575: S1 RNA binding domain; IPR001247: Exoribonuclease, phosphorolytic domain 1; IPR003029: S1 domain; IPR004087: K Homology domain; IPR004088: K Homology domain, type 1; IPR012162: Polyribonucleotide nucleotidyltransferase; IPR012340: Nucleic acid-binding, OB-fold; IPR015847: Exori…
b000683	2A	320.184	394.015	73.8313	172	TraesCS2A01G239300	330.398	330.398	+	BnaA10g22760D protein
b000683	2A	320.184	394.015	73.8313	172	TraesCS2A01G239400	331.196	331.197	+	Potassium-transporting ATPase alpha chain 1
b000683	2A	320.184	394.015	73.8313	172	TraesCS2A01G239500	332.006	332.041	-	Pentatricopeptide repeat-containing protein	PF12854: PPR repeat; PF13041: PPR repeat family; PF01535: PPR repeat; PF13812: Pentatricopeptide repeat domain; IPR002885: Pentatricopeptide repeat; IPR011990: Tetratricopeptide-like helical domain; GO:0005515 MF: protein binding; PF12854; PF13041; PF01535; PF13812; IPR002885; IPR011990; GO:0005515
b000683	2A	320.184	394.015	73.8313	172	TraesCS2A01G239600	332.945	332.945	-	phosphoribosyl pyrophosphate (PRPP) synthase 3
b000683	2A	320.184	394.015	73.8313	172	TraesCS2A01G239700	332.947	332.948	-	Ribosomal protein S1
b000683	2A	320.184	394.015	73.8313	172	TraesCS2A01G239800	332.948	332.949	-	Cytochrome c biogenesis	PF01578: Cytochrome C assembly protein; IPR002541: Cytochrome c assembly protein; IPR003567: Cytochrome c-type biogenesis protein; IPR003569: Probable cytochrome c biosynthesis protein, plants; GO:0015232 MF: heme transporter activity;GO:0015886 BP: heme transport;GO:0016020 CC: membrane;GO:0017004 BP: cytochrome complex assembly;GO:0020037 MF: heme binding; PF01578; IPR002541; IPR003567; IPR0035…
b000683	2A	320.184	394.015	73.8313	172	TraesCS2A01G239900	333.724	333.771	+	protein kinase family protein	PF00069: Protein kinase domain; PF13499: EF-hand domain pair; IPR000719: Protein kinase domain; IPR002048: EF-hand domain; IPR008271: Serine/threonine-protein kinase, active site; IPR011009: Protein kinase-like domain; IPR011992: EF-hand domain pair; IPR017441: Protein kinase, ATP binding site; IPR018247: EF-Hand 1, calcium-binding site; GO:0004672 MF: protein kinase activity;GO:0005509 MF: calci…
b000683	2A	320.184	394.015	73.8313	172	TraesCS2A01G240000	334.591	334.598	-	AT-rich interactive domain protein	PF01388: ARID/BRIGHT DNA binding domain; PF00011: Hsp20/alpha crystallin family; IPR001606: ARID DNA-binding domain; IPR002068: Alpha crystallin/Hsp20 domain; IPR008978: HSP20-like chaperone; GO:0003677 MF: DNA binding; PF01388; PF00011; IPR001606; IPR002068; IPR008978; GO:0003677
b000683	2A	320.184	394.015	73.8313	172	TraesCS2A01G240100	334.595	334.595	-	Photosystem II reaction center protein I	PF02532: Photosystem II reaction centre I protein (PSII 4.8 kDa protein); IPR003686: Photosystem II PsbI; GO:0009523 CC: photosystem II;GO:0009539 CC: photosystem II reaction center;GO:0015979 BP: photosynthesis;GO:0016020 CC: membrane; PF02532; IPR003686; GO:0009523; GO:0009539; GO:0015979; GO:0016020
b000683	2A	320.184	394.015	73.8313	172	TraesCS2A01G240200	334.884	334.892	-	Pyruvate kinase	PF00224: Pyruvate kinase, barrel domain; PF02887: Pyruvate kinase, alpha/beta domain; IPR001697: Pyruvate kinase; IPR011037: Pyruvate kinase-like, insert domain; IPR015793: Pyruvate kinase, barrel; IPR015795: Pyruvate kinase, C-terminal; IPR015813: Pyruvate/Phosphoenolpyruvate kinase-like domain; IPR018209: Pyruvate kinase, active site; GO:0000287 MF: magnesium ion binding;GO:0003824 MF: catalyti…
b000683	2A	320.184	394.015	73.8313	172	TraesCS2A01G240300	335.393	335.396	+	ROP-interactive CRIB motif protein	PF00786: P21-Rho-binding domain; IPR000095: CRIB domain; PF00786; IPR000095
b000683	2A	320.184	394.015	73.8313	172	TraesCS2A01G240400	335.804	335.805	-	histone deacetylase 2
b000683	2A	320.184	394.015	73.8313	172	TraesCS2A01G240500	335.819	335.824	+	Protein kinase superfamily protein
b000683	2A	320.184	394.015	73.8313	172	TraesCS2A01G240600	335.819	335.819	-	SET domain group 26
b000683	2A	320.184	394.015	73.8313	172	TraesCS2A01G240700	335.821	335.822	-	histone deacetylase 2
b000683	2A	320.184	394.015	73.8313	172	TraesCS2A01G240800	335.825	335.825	-	Cytochrome b559 subunit beta	PF00283: Cytochrome b559, alpha (gene psbE) and beta (gene psbF)subunits; IPR006216: Photosystem II cytochrome b559, conserved site; IPR006241: Photosystem II cytochrome b559, beta subunit; IPR013081: Photosystem II cytochrome b559, N-terminal; GO:0009523 CC: photosystem II;GO:0009539 CC: photosystem II reaction center;GO:0009767 BP: photosynthetic electron transport chain;GO:0015979 BP: photosyn…
b000683	2A	320.184	394.015	73.8313	172	TraesCS2A01G240900	335.825	335.826	-	Cytochrome b559 subunit alpha	PF00283: Cytochrome b559, alpha (gene psbE) and beta (gene psbF)subunits; PF00284: Lumenal portion of Cytochrome b559, alpha (gene psbE) subunit; IPR006216: Photosystem II cytochrome b559, conserved site; IPR006217: Photosystem II cytochrome b559, alpha subunit; IPR013081: Photosystem II cytochrome b559, N-terminal; IPR013082: Photosystem II cytochrome b559, alpha subunit, lumenal region; GO:0009…
b000683	2A	320.184	394.015	73.8313	172	TraesCS2A01G241000	335.827	335.827	-	Set1 complex component swd2
b000683	2A	320.184	394.015	73.8313	172	TraesCS2A01G241100	335.827	335.827	+	Cytochrome b6-f complex subunit 6	PF05115: Cytochrome B6-F complex subunit VI (PetL); IPR007802: Cytochrome b6-f complex subunit 6; GO:0009055 MF: electron carrier activity;GO:0009512 CC: cytochrome b6f complex; PF05115; IPR007802; GO:0009055; GO:0009512
b000683	2A	320.184	394.015	73.8313	172	TraesCS2A01G241200	335.827	335.827	+	Cytochrome b6-f complex subunit 5	PF02529: Cytochrome B6-F complex subunit 5; IPR003683: Cytochrome b6/f complex, subunit 5; GO:0009512 CC: cytochrome b6f complex; PF02529; IPR003683; GO:0009512
b000683	2A	320.184	394.015	73.8313	172	TraesCS2A01G241300	335.828	335.829	-	30S ribosomal protein S3, chloroplastic	IPR005704: Ribosomal protein S3, bacterial; IPR009019: K homology domain, prokaryotic type; IPR015946: K homology domain-like, alpha/beta; GO:0003723 MF: RNA binding;GO:0003735 MF: structural constituent of ribosome;GO:0006412 BP: translation;GO:0015935 CC: small ribosomal subunit; IPR005704; IPR009019; IPR015946; GO:0003723; GO:0003735; GO:0006412; GO:0015935
b000683	2A	320.184	394.015	73.8313	172	TraesCS2A01G241400	335.829	335.829	-	50S ribosomal protein L22	PF00237: Ribosomal protein L22p/L17e; IPR001063: Ribosomal protein L22/L17; GO:0003735 MF: structural constituent of ribosome;GO:0005840 CC: ribosome;GO:0006412 BP: translation; PF00237; IPR001063; GO:0003735; GO:0005840; GO:0006412
b000683	2A	320.184	394.015	73.8313	172	TraesCS2A01G241500	335.829	335.83	-	30S ribosomal protein S19, chloroplastic	PF00203: Ribosomal protein S19; IPR002222: Ribosomal protein S19/S15; IPR005732: Ribosomal protein S19, bacterial-type; IPR020934: Ribosomal protein S19 conserved site; IPR023575: Ribosomal protein S19, superfamily; GO:0003723 MF: RNA binding;GO:0003735 MF: structural constituent of ribosome;GO:0005840 CC: ribosome;GO:0006412 BP: translation;GO:0015935 CC: small ribosomal subunit; PF00203; IPR002…
b000683	2A	320.184	394.015	73.8313	172	TraesCS2A01G241600	335.83	335.83	-	Photosystem II reaction center protein K	PF02533: Photosystem II 4 kDa reaction centre component; IPR003687: Photosystem II PsbK; GO:0009523 CC: photosystem II;GO:0009539 CC: photosystem II reaction center;GO:0015979 BP: photosynthesis; PF02533; IPR003687; GO:0009523; GO:0009539; GO:0015979
b000683	2A	320.184	394.015	73.8313	172	TraesCS2A01G241700	335.832	335.833	+	30S ribosomal protein S16	PF00886: Ribosomal protein S16; IPR000307: Ribosomal protein S16; IPR020592: Ribosomal protein S16, conserved site; IPR023803: Ribosomal protein S16 domain; GO:0003735 MF: structural constituent of ribosome;GO:0005622 CC: intracellular;GO:0005840 CC: ribosome;GO:0006412 BP: translation; PF00886; IPR000307; IPR020592; IPR023803; GO:0003735; GO:0005622; GO:0005840; GO:0006412
b000683	2A	320.184	394.015	73.8313	172	TraesCS2A01G241800	335.837	335.837	-	30S ribosomal protein S19, chloroplastic	PF00203: Ribosomal protein S19; IPR002222: Ribosomal protein S19/S15; IPR005732: Ribosomal protein S19, bacterial-type; IPR020934: Ribosomal protein S19 conserved site; IPR023575: Ribosomal protein S19, superfamily; GO:0003723 MF: RNA binding;GO:0003735 MF: structural constituent of ribosome;GO:0005840 CC: ribosome;GO:0006412 BP: translation;GO:0015935 CC: small ribosomal subunit; PF00203; IPR002…
b000683	2A	320.184	394.015	73.8313	172	TraesCS2A01G241900	335.838	335.838	-	50S ribosomal protein L2	PF03947: Ribosomal Proteins L2, C-terminal domain; IPR005880: Ribosomal protein L2, bacterial/organellar-type; IPR008991: Translation protein SH3-like domain; IPR014722: Ribosomal protein L2 domain 2; IPR014726: Ribosomal protein L2, domain 3; IPR022669: Ribosomal protein L2, C-terminal; IPR022671: Ribosomal protein L2, conserved site; GO:0003723 MF: RNA binding;GO:0003735 MF: structural constitu…
b000683	2A	320.184	394.015	73.8313	172	TraesCS2A01G242000	335.838	335.839	+	sulfate transporter 91
b000683	2A	320.184	394.015	73.8313	172	TraesCS2A01G242100	335.839	335.839	+	Ribosomal protein L2
b000683	2A	320.184	394.015	73.8313	172	TraesCS2A01G242200	335.844	335.844	-	Argininosuccinate synthase
b000683	2A	320.184	394.015	73.8313	172	TraesCS2A01G242300	335.844	335.844	-	E3 ubiquitin ligase
b000683	2A	320.184	394.015	73.8313	172	TraesCS2A01G242400	335.848	335.849	+	BnaA04g06320D protein
b000683	2A	320.184	394.015	73.8313	172	TraesCS2A01G242500	337.664	337.67	+	p0432B10.2 protein
b000683	2A	320.184	394.015	73.8313	172	TraesCS2A01G242600	337.721	337.723	+	FAD binding protein
b000683	2A	320.184	394.015	73.8313	172	TraesCS2A01G242700	337.86	337.863	+	FAD binding protein
b000683	2A	320.184	394.015	73.8313	172	TraesCS2A01G242800	338.279	338.281	+	Protein ENHANCED DISEASE RESISTANCE 2-like	PF07059: Protein of unknown function (DUF1336); IPR009769: Protein ENHANCED DISEASE RESISTANCE 2, C-terminal; PF07059; IPR009769
b000683	2A	320.184	394.015	73.8313	172	TraesCS2A01G242900	338.517	338.522	+	BLOC-1-related complex subunit 8 homolog	PF10167: Uncharacterised conserved protein; IPR019320: BLOC-1-related complex subunit 8; PF10167; IPR019320
b000683	2A	320.184	394.015	73.8313	172	TraesCS2A01G243000	338.546	338.547	+	Cytochrome P450	PF00067: Cytochrome P450; IPR001128: Cytochrome P450; IPR002401: Cytochrome P450, E-class, group I; IPR017972: Cytochrome P450, conserved site; GO:0005506 MF: iron ion binding;GO:0016705 MF: oxidoreductase activity, acting on paired donors, with incorporation or reduction of molecular oxygen;GO:0020037 MF: heme binding;GO:0055114 BP: oxidation-reduction process; PF00067; IPR001128; IPR002401; IPR…
b000683	2A	320.184	394.015	73.8313	172	TraesCS2A01G243100	340.609	340.609	-	Elongation factor G, mitochondrial
b000683	2A	320.184	394.015	73.8313	172	TraesCS2A01G243200	341.625	341.628	+	Thioredoxin	PF00085: Thioredoxin; IPR005746: Thioredoxin; IPR012336: Thioredoxin-like fold; IPR013766: Thioredoxin domain; IPR017937: Thioredoxin, conserved site; GO:0006662 BP: glycerol ether metabolic process;GO:0015035 MF: protein disulfide oxidoreductase activity;GO:0045454 BP: cell redox homeostasis; PF00085; IPR005746; IPR012336; IPR013766; IPR017937; GO:0006662; GO:0015035; GO:0045454
b000683	2A	320.184	394.015	73.8313	172	TraesCS2A01G243300	341.921	341.935	-	Splicing factor family protein	PF10433: Mono-functional DNA-alkylating methyl methanesulfonate N-term; PF03178: CPSF A subunit region; IPR004871: Cleavage/polyadenylation specificity factor, A subunit, C-terminal; IPR011042: Six-bladed beta-propeller, TolB-like; IPR015943: WD40/YVTN repeat-like-containing domain; GO:0003676 MF: nucleic acid binding;GO:0005515 MF: protein binding;GO:0005634 CC: nucleus; PF10433; PF03178; IPR004…
b000683	2A	320.184	394.015	73.8313	172	TraesCS2A01G243400	342.543	342.546	-	Receptor protein kinase-like protein	PF13855: Leucine rich repeat; PF07714: Protein tyrosine kinase; IPR000719: Protein kinase domain; IPR001245: Serine-threonine/tyrosine-protein kinase, catalytic domain; IPR001611: Leucine-rich repeat; IPR011009: Protein kinase-like domain; IPR032675: Leucine-rich repeat domain, L domain-like; GO:0004672 MF: protein kinase activity;GO:0005515 MF: protein binding;GO:0005524 MF: ATP binding;GO:00064…
b000683	2A	320.184	394.015	73.8313	172	TraesCS2A01G243500	342.649	342.65	-	Small nuclear ribonucleoprotein-associated protein	PF01423: LSM domain; IPR001163: LSM domain, eukaryotic/archaea-type; IPR010920: LSM domain; IPR017131: Small ribonucleoprotein associated, SmB/SmN; PF01423; IPR001163; IPR010920; IPR017131
b000683	2A	320.184	394.015	73.8313	172	TraesCS2A01G243600	343.419	343.419	+	Caprin-2
b000683	2A	320.184	394.015	73.8313	172	TraesCS2A01G243700	343.445	343.446	-	Myosin-8
b000683	2A	320.184	394.015	73.8313	172	TraesCS2A01G243800	344.448	344.448	+	Hsp70-Hsp90 organizing protein 1
b000683	2A	320.184	394.015	73.8313	172	TraesCS2A01G243900	345.462	345.462	-	SET domain protein 25	PF13456: Reverse transcriptase-like; PF13456
b000683	2A	320.184	394.015	73.8313	172	TraesCS2A01G244000	345.478	345.496	+	RNA-binding family protein	PF00076: RNA recognition motif. (a.k.a. RRM, RBD, or RNP domain); IPR000504: RNA recognition motif domain; IPR025715: Chromatin target of PRMT1 protein, C-terminal; GO:0003676 MF: nucleic acid binding; PF00076; IPR000504; IPR025715; GO:0003676
b000683	2A	320.184	394.015	73.8313	172	TraesCS2A01G244100	346.203	346.211	+	Exocyst complex component 8	PF08700: Vps51/Vps67; PF16528: Exocyst component 84 C-terminal; IPR016159: Cullin repeat-like-containing domain; IPR032403: Exocyst component Exo84, C-terminal; PF08700; PF16528; IPR016159; IPR032403
b000683	2A	320.184	394.015	73.8313	172	TraesCS2A01G244200	348.09	348.093	-	Kinase family protein	PF00069: Protein kinase domain; IPR000719: Protein kinase domain; IPR008271: Serine/threonine-protein kinase, active site; IPR011009: Protein kinase-like domain; IPR017441: Protein kinase, ATP binding site; GO:0004672 MF: protein kinase activity;GO:0005524 MF: ATP binding;GO:0006468 BP: protein phosphorylation; PF00069; IPR000719; IPR008271; IPR011009; IPR017441; GO:0004672; GO:0005524; GO:0006468
b000683	2A	320.184	394.015	73.8313	172	TraesCS2A01G244300	348.246	348.246	-	F-box family protein	IPR001810: F-box domain; GO:0005515 MF: protein binding; IPR001810; GO:0005515
b000683	2A	320.184	394.015	73.8313	172	TraesCS2A01G244400	349.225	349.225	-	chromatin remodeling factor CHD3 (PICKLE)
b000683	2A	320.184	394.015	73.8313	172	TraesCS2A01G244500	349.726	349.727	-
b000683	2A	320.184	394.015	73.8313	172	TraesCS2A01G244600	349.739	349.739	-	DNA-(apurinic or apyrimidinic site) lyase	IPR005135: Endonuclease/exonuclease/phosphatase; IPR005135
b000683	2A	320.184	394.015	73.8313	172	TraesCS2A01G244700	350.404	350.413	-	Transmembrane protein, putative
b000683	2A	320.184	394.015	73.8313	172	TraesCS2A01G244800	350.701	350.739	-	Synaptotagmin-5	PF17047: Synaptotagmin-like mitochondrial-lipid-binding domain; PF00168: C2 domain; IPR000008: C2 domain; IPR031468: Synaptotagmin-like mitochondrial-lipid-binding domain; GO:0005515 MF: protein binding;GO:0008289 MF: lipid binding; PF17047; PF00168; IPR000008; IPR031468; GO:0005515; GO:0008289
b000683	2A	320.184	394.015	73.8313	172	TraesCS2A01G244900	351.42	351.422	+
b000683	2A	320.184	394.015	73.8313	172	TraesCS2A01G245000	351.427	351.428	+
b000683	2A	320.184	394.015	73.8313	172	TraesCS2A01G245100	352.422	352.43	+	Casein kinase II subunit beta	PF01214: Casein kinase II regulatory subunit; IPR000704: Casein kinase II, regulatory subunit; IPR016149: Casein kinase II, regulatory subunit, alpha-helical; GO:0005956 CC: protein kinase CK2 complex;GO:0019887 MF: protein kinase regulator activity; PF01214; IPR000704; IPR016149; GO:0005956; GO:0019887
b000683	2A	320.184	394.015	73.8313	172	TraesCS2A01G245200	352.436	352.439	+	ATP synthase epsilon chain	PF02823: ATP synthase, Delta/Epsilon chain, beta-sandwich domain; IPR001469: ATP synthase, F1 complex, delta/epsilon subunit; IPR020546: ATP synthase, F1 complex, delta/epsilon subunit, N-terminal; GO:0015986 BP: ATP synthesis coupled proton transport;GO:0045261 CC: proton-transporting ATP synthase complex, catalytic core F(1);GO:0046933 MF: proton-transporting ATP synthase activity, rotational m…
b000683	2A	320.184	394.015	73.8313	172	TraesCS2A01G245300	352.644	352.645	+	Protein translocase subunit SecA 2
b000683	2A	320.184	394.015	73.8313	172	TraesCS2A01G245400	353.303	353.303	+	Mitochondrial distribution and morphology protein 12
b000683	2A	320.184	394.015	73.8313	172	TraesCS2A01G245500	353.463	353.489	-	WW domain-binding protein 11	PF09429: WW domain binding protein 11; PF12622: mRNA biogenesis factor; IPR019007: WW domain binding protein 11; GO:0006396 BP: RNA processing; PF09429; PF12622; IPR019007; GO:0006396
b000683	2A	320.184	394.015	73.8313	172	TraesCS2A01G245600	354.53	354.53	+	Dynein light chain	PF01221: Dynein light chain type 1; IPR001372: Dynein light chain, type 1/2; GO:0007017 BP: microtubule-based process;GO:0030286 CC: dynein complex; PF01221; IPR001372; GO:0007017; GO:0030286
b000683	2A	320.184	394.015	73.8313	172	TraesCS2A01G245700	355.454	355.461	+	Transcription factor	PF16596: Disordered region downstream of MFMR; PF00170: bZIP transcription factor; IPR004827: Basic-leucine zipper domain; GO:0003700 MF: transcription factor activity, sequence-specific DNA binding;GO:0006355 BP: regulation of transcription, DNA-templated;GO:0043565 MF: sequence-specific DNA binding; PF16596; PF00170; IPR004827; GO:0003700; GO:0006355; GO:0043565
b000683	2A	320.184	394.015	73.8313	172	TraesCS2A01G245800	356.679	356.723	+	HAUS augmin-like complex subunit 3	PF14932: HAUS augmin-like complex subunit 3; IPR032733: HAUS augmin-like complex subunit 3, N-terminal; PF14932; IPR032733
b000683	2A	320.184	394.015	73.8313	172	TraesCS2A01G245900	357.325	357.327	+	30S ribosomal protein S19	PF00203: Ribosomal protein S19; IPR002222: Ribosomal protein S19/S15; IPR005713: Ribosomal protein S19A/S15e; IPR020934: Ribosomal protein S19 conserved site; IPR023575: Ribosomal protein S19, superfamily; GO:0003723 MF: RNA binding;GO:0003735 MF: structural constituent of ribosome;GO:0005840 CC: ribosome;GO:0006412 BP: translation;GO:0015935 CC: small ribosomal subunit; PF00203; IPR002222; IPR00…
b000683	2A	320.184	394.015	73.8313	172	TraesCS2A01G246000	358.94	358.958	-	Nuclear pore complex protein Nup54	PF13874: Nucleoporin complex subunit 54; IPR025712: Nucleoporin Nup54, alpha-helical domain; PF13874; IPR025712
b000683	2A	320.184	394.015	73.8313	172	TraesCS2A01G246100	360.414	360.425	+	Ankyrin repeat family protein / regulator of chromosome condensation (RCC1) family protein	PF12796: Ankyrin repeats (3 copies); PF00415: Regulator of chromosome condensation (RCC1) repeat; IPR000408: Regulator of chromosome condensation, RCC1; IPR002110: Ankyrin repeat; IPR009091: Regulator of chromosome condensation 1/beta-lactamase-inhibitor protein II; IPR020683: Ankyrin repeat-containing domain; GO:0005515 MF: protein binding; PF12796; PF00415; IPR000408; IPR002110; IPR009091; IPR0…
b000683	2A	320.184	394.015	73.8313	172	TraesCS2A01G246200	360.429	360.437	-	Proline--tRNA ligase	PF00587: tRNA synthetase class II core domain (G, H, P, S and T); PF03129: Anticodon binding domain; PF09180: Prolyl-tRNA synthetase, C-terminal; IPR002314: Aminoacyl-tRNA synthetase, class II (G/ P/ S/T); IPR002316: Proline-tRNA ligase, class IIa; IPR004154: Anticodon-binding; IPR004499: Proline-tRNA ligase, class IIa, archaeal-type; IPR006195: Aminoacyl-tRNA synthetase, class II; IPR016061: Pro…
b000683	2A	320.184	394.015	73.8313	172	TraesCS2A01G246300	360.738	360.748	+	Aldehyde oxidase, putative	PF00111: 2Fe-2S iron-sulfur cluster binding domain; PF01799: [2Fe-2S] binding domain; PF00941: FAD binding domain in molybdopterin dehydrogenase; PF03450: CO dehydrogenase flavoprotein C-terminal domain; PF01315: Aldehyde oxidase and xanthine dehydrogenase, a/b hammerhead domain; PF02738: Molybdopterin-binding domain of aldehyde dehydrogenase; IPR000674: Aldehyde oxidase/xanthine dehydrogenase, a…
b000683	2A	320.184	394.015	73.8313	172	TraesCS2A01G246400	360.75	360.751	-	Neurofilament triplet M protein-like protein
b000683	2A	320.184	394.015	73.8313	172	TraesCS2A01G246500	360.827	360.829	+
b000683	2A	320.184	394.015	73.8313	172	TraesCS2A01G246600	360.869	360.872	+	Syntaxin	PF00804: Syntaxin; PF05739: SNARE domain; IPR000727: Target SNARE coiled-coil homology domain; IPR006011: Syntaxin, N-terminal domain; IPR006012: Syntaxin/epimorphin, conserved site; IPR010989: SNARE; GO:0005484 MF: SNAP receptor activity;GO:0005515 MF: protein binding;GO:0006886 BP: intracellular protein transport;GO:0016020 CC: membrane;GO:0016192 BP: vesicle-mediated transport; PF00804; PF0573…
b000683	2A	320.184	394.015	73.8313	172	TraesCS2A01G246700	361.38	361.386	+	Ubiquinone biosynthesis O-methyltransferase	PF08242: Methyltransferase domain; IPR013217: Methyltransferase type 12; IPR029063: S-adenosyl-L-methionine-dependent methyltransferase; PF08242; IPR013217; IPR029063
b000683	2A	320.184	394.015	73.8313	172	TraesCS2A01G246800	362.043	362.055	+	Ubiquitin carboxyl-terminal hydrolase, putative	PF00917: MATH domain; PF00443: Ubiquitin carboxyl-terminal hydrolase; PF12436: ICP0-binding domain of Ubiquitin-specific protease 7; PF14533: Ubiquitin-specific protease C-terminal; IPR001394: Peptidase C19, ubiquitin carboxyl-terminal hydrolase; IPR002083: MATH/TRAF domain; IPR008974: TRAF-like; IPR018200: Ubiquitin specific protease, conserved site; IPR024729: Ubiquitin carboxyl-terminal hydrol…
b000683	2A	320.184	394.015	73.8313	172	TraesCS2A01G246900	362.433	362.456	-	Valine--tRNA ligase	PF00133: tRNA synthetases class I (I, L, M and V); PF08264: Anticodon-binding domain of tRNA; PF10458: Valyl tRNA synthetase tRNA binding arm; IPR002300: Aminoacyl-tRNA synthetase, class Ia; IPR002303: Valine-tRNA ligase; IPR009008: Valyl/Leucyl/Isoleucyl-tRNA synthetase, editing domain; IPR009080: Aminoacyl-tRNA synthetase, class Ia, anticodon-binding; IPR010978: tRNA-binding arm; IPR013155: Met…
b000683	2A	320.184	394.015	73.8313	172	TraesCS2A01G247000	364.461	364.481	+	D-lactate dehydrogenase, putative	PF01565: FAD binding domain; PF02913: FAD linked oxidases, C-terminal domain; IPR004113: FAD-linked oxidase, C-terminal; IPR006094: FAD linked oxidase, N-terminal; IPR016164: FAD-linked oxidase-like, C-terminal; IPR016166: FAD-binding, type 2; IPR016167: FAD-binding, type 2, subdomain 1; IPR016169: CO dehydrogenase flavoprotein-like, FAD-binding, subdomain 2; IPR016171: Vanillyl-alcohol oxidase, …
b000683	2A	320.184	394.015	73.8313	172	TraesCS2A01G247100	364.481	364.482	+	Alpha/beta-Hydrolases superfamily protein	PF07859: alpha/beta hydrolase fold; IPR013094: Alpha/beta hydrolase fold-3; IPR029058: Alpha/Beta hydrolase fold; IPR033140: Lipase, GDXG, putative serine active site; GO:0008152 BP: metabolic process;GO:0016787 MF: hydrolase activity; PF07859; IPR013094; IPR029058; IPR033140; GO:0008152; GO:0016787
b000683	2A	320.184	394.015	73.8313	172	TraesCS2A01G247200	365.063	365.063	+	BREAST CANCER 2 like 2A
b000683	2A	320.184	394.015	73.8313	172	TraesCS2A01G247300	365.285	365.286	-	Oxygen-evolving enhancer protein 1	PF01716: Manganese-stabilising protein / photosystem II polypeptide; IPR002628: Photosystem II PsbO, manganese-stabilising; IPR011250: Outer membrane protein/outer membrane enzyme PagP, beta-barrel; GO:0005509 MF: calcium ion binding;GO:0009523 CC: photosystem II;GO:0009654 CC: photosystem II oxygen evolving complex;GO:0015979 BP: photosynthesis;GO:0016021 CC: integral component of membrane;GO:00…
b000683	2A	320.184	394.015	73.8313	172	TraesCS2A01G247400	366.383	366.385	-	Blue copper protein	PF02298: Plastocyanin-like domain; IPR003245: Phytocyanin domain; IPR008972: Cupredoxin; GO:0009055 MF: electron carrier activity; PF02298; IPR003245; IPR008972; GO:0009055
b000683	2A	320.184	394.015	73.8313	172	TraesCS2A01G247500	366.72	366.721	-	SPA (suppressor of phyA-105) protein family
b000683	2A	320.184	394.015	73.8313	172	TraesCS2A01G247600	367.58	367.58	-	4-hydroxy-2-oxovalerate aldolase
b000683	2A	320.184	394.015	73.8313	172	TraesCS2A01G247700	367.58	367.588	+	Ubiquitin-conjugating enzyme (E2)	PF00179: Ubiquitin-conjugating enzyme; IPR000608: Ubiquitin-conjugating enzyme E2; IPR016135: Ubiquitin-conjugating enzyme/RWD-like; IPR023313: Ubiquitin-conjugating enzyme, active site; PF00179; IPR000608; IPR016135; IPR023313
b000683	2A	320.184	394.015	73.8313	172	TraesCS2A01G247800	367.645	367.652	+	Prefoldin subunit, putative	PF01920: Prefoldin subunit; IPR002777: Prefoldin beta-like; GO:0006457 BP: protein folding;GO:0016272 CC: prefoldin complex;GO:0051082 MF: unfolded protein binding; PF01920; IPR002777; GO:0006457; GO:0016272; GO:0051082
b000683	2A	320.184	394.015	73.8313	172	TraesCS2A01G247900	367.658	367.66	-
b000683	2A	320.184	394.015	73.8313	172	TraesCS2A01G248000	369.202	369.204	-	myosin-binding protein (Protein of unknown function, DUF593)	PF04576: Zein-binding; IPR007656: GTD-binding domain; PF04576; IPR007656
b000683	2A	320.184	394.015	73.8313	172	TraesCS2A01G248100	369.216	369.217	-	Glycoside hydrolase, catalytic domain
b000683	2A	320.184	394.015	73.8313	172	TraesCS2A01G248200	369.498	369.502	+	Calcium-dependent protein kinase	PF00069: Protein kinase domain; PF13499: EF-hand domain pair; IPR000719: Protein kinase domain; IPR002048: EF-hand domain; IPR008271: Serine/threonine-protein kinase, active site; IPR011009: Protein kinase-like domain; IPR011992: EF-hand domain pair; IPR017441: Protein kinase, ATP binding site; IPR018247: EF-Hand 1, calcium-binding site; GO:0004672 MF: protein kinase activity;GO:0005509 MF: calci…
b000683	2A	320.184	394.015	73.8313	172	TraesCS2A01G248300	369.811	369.815	+	Peptidylprolyl isomerase	PF00515: Tetratricopeptide repeat; IPR001440: Tetratricopeptide repeat 1; IPR011990: Tetratricopeptide-like helical domain; IPR013026: Tetratricopeptide repeat-containing domain; IPR019734: Tetratricopeptide repeat; GO:0005515 MF: protein binding; PF00515; IPR001440; IPR011990; IPR013026; IPR019734; GO:0005515
b000683	2A	320.184	394.015	73.8313	172	TraesCS2A01G248400	371.045	371.047	-	E3 ubiquitin-protein ligase family	PF13639: Ring finger domain; IPR001841: Zinc finger, RING-type; IPR013083: Zinc finger, RING/FYVE/PHD-type; GO:0005515 MF: protein binding;GO:0008270 MF: zinc ion binding; PF13639; IPR001841; IPR013083; GO:0005515; GO:0008270
b000683	2A	320.184	394.015	73.8313	172	TraesCS2A01G248500	371.332	371.342	+	Ubiquitin carboxyl-terminal hydrolase, putative	PF00443: Ubiquitin carboxyl-terminal hydrolase; IPR001394: Peptidase C19, ubiquitin carboxyl-terminal hydrolase; IPR018200: Ubiquitin specific protease, conserved site; IPR028889: Ubiquitin specific protease domain; GO:0006511 BP: ubiquitin-dependent protein catabolic process;GO:0016579 BP: protein deubiquitination;GO:0036459 MF: thiol-dependent ubiquitinyl hydrolase activity; PF00443; IPR001394;…
b000683	2A	320.184	394.015	73.8313	172	TraesCS2A01G248600	372.371	372.372	+	Cytidylate kinase	PF13671: AAA domain; IPR027417: P-loop containing nucleoside triphosphate hydrolase; PF13671; IPR027417
b000683	2A	320.184	394.015	73.8313	172	TraesCS2A01G248700	372.374	372.374	+	CST complex subunit TEN1-like protein	PF15490: Telomere-capping, CST complex subunit; IPR000253: Forkhead-associated (FHA) domain; IPR029146: CST complex subunit Ten1, animal and plant type; GO:0003697 MF: single-stranded DNA binding;GO:0005515 MF: protein binding;GO:1990879 CC: CST complex; PF15490; IPR000253; IPR029146; GO:0003697; GO:0005515; GO:1990879
b000683	2A	320.184	394.015	73.8313	172	TraesCS2A01G248800	372.735	372.737	-	Fasciclin-like arabinogalactan protein	PF02469: Fasciclin domain; IPR000782: FAS1 domain; PF02469; IPR000782
b000683	2A	320.184	394.015	73.8313	172	TraesCS2A01G248900	372.744	372.744	+	Pyridoxine/pyridoxamine 5'-phosphate oxidase
b000683	2A	320.184	394.015	73.8313	172	TraesCS2A01G249000	373.42	373.421	-	Glutaredoxin family protein, putative	PF00462: Glutaredoxin; IPR002109: Glutaredoxin; IPR012336: Thioredoxin-like fold; GO:0009055 MF: electron carrier activity;GO:0015035 MF: protein disulfide oxidoreductase activity;GO:0045454 BP: cell redox homeostasis; PF00462; IPR002109; IPR012336; GO:0009055; GO:0015035; GO:0045454
b000683	2A	320.184	394.015	73.8313	172	TraesCS2A01G249100	373.868	373.871	+	MD-2-related lipid recognition domain-containing protein / ML domain-containing protein	PF02221: ML domain; IPR003172: MD-2-related lipid-recognition domain; IPR014756: Immunoglobulin E-set; PF02221; IPR003172; IPR014756
b000683	2A	320.184	394.015	73.8313	172	TraesCS2A01G249200	374.484	374.486	+	Myb/SANT-like DNA-binding domain protein	PF12776: Myb/SANT-like DNA-binding domain; IPR024752: Myb/SANT-like domain; PF12776; IPR024752
b000683	2A	320.184	394.015	73.8313	172	TraesCS2A01G249300	374.593	374.594	+	Receptor-like kinase	PF07714: Protein tyrosine kinase; IPR000719: Protein kinase domain; IPR001245: Serine-threonine/tyrosine-protein kinase, catalytic domain; IPR011009: Protein kinase-like domain; IPR020635: Tyrosine-protein kinase, catalytic domain; GO:0004672 MF: protein kinase activity;GO:0004713 MF: protein tyrosine kinase activity;GO:0005524 MF: ATP binding;GO:0006468 BP: protein phosphorylation; PF07714; IPR0…
b000683	2A	320.184	394.015	73.8313	172	TraesCS2A01G249400	374.721	374.722	-	core-2/I-branching beta-1,6-N-acetylglucosaminyltransferase family protein	PF02485: Core-2/I-Branching enzyme; IPR003406: Glycosyl transferase, family 14; GO:0008375 MF: acetylglucosaminyltransferase activity;GO:0016020 CC: membrane; PF02485; IPR003406; GO:0008375; GO:0016020
b000683	2A	320.184	394.015	73.8313	172	TraesCS2A01G249500	376.076	376.076	-	GCK domain-containing protein	PF07802: GCK domain; IPR012891: GCK; PF07802; IPR012891
b000683	2A	320.184	394.015	73.8313	172	TraesCS2A01G249600	376.077	376.08	+	RNA-binding protein	PF00076: RNA recognition motif. (a.k.a. RRM, RBD, or RNP domain); IPR000504: RNA recognition motif domain; GO:0003676 MF: nucleic acid binding; PF00076; IPR000504; GO:0003676
b000683	2A	320.184	394.015	73.8313	172	TraesCS2A01G249700	376.082	376.087	-	TatD family	PF01026: TatD related DNase; IPR001130: TatD family; IPR032466: Metal-dependent hydrolase; GO:0016788 MF: hydrolase activity, acting on ester bonds; PF01026; IPR001130; IPR032466; GO:0016788
b000683	2A	320.184	394.015	73.8313	172	TraesCS2A01G249800	376.1	376.108	+	Ribosome maturation factor RimP	PF02576: Putative ribosome maturation factor RimP; IPR003728: Ribosome maturation factor RimP; GO:0042274 BP: ribosomal small subunit biogenesis; PF02576; IPR003728; GO:0042274
b000683	2A	320.184	394.015	73.8313	172	TraesCS2A01G249900	376.109	376.11	-	D-amino acid dehydrogenase	PF01266: FAD dependent oxidoreductase; IPR006076: FAD dependent oxidoreductase; IPR023753: FAD/NAD(P)-binding domain; GO:0016491 MF: oxidoreductase activity;GO:0055114 BP: oxidation-reduction process; PF01266; IPR006076; IPR023753; GO:0016491; GO:0055114
b000683	2A	320.184	394.015	73.8313	172	TraesCS2A01G250000	376.752	376.754	-	Elongation factor P
b000683	2A	320.184	394.015	73.8313	172	TraesCS2A01G250100	377.109	377.11	+
b000683	2A	320.184	394.015	73.8313	172	TraesCS2A01G250200	377.126	377.136	+	fanconi anemia group D2 protein	PF14631: Fanconi anaemia protein FancD2 nuclease; IPR016024: Armadillo-type fold; IPR029448: Fanconi anaemia protein FANCD2; GO:0005488 MF: binding;GO:0006281 BP: DNA repair; PF14631; IPR016024; IPR029448; GO:0005488; GO:0006281
b000683	2A	320.184	394.015	73.8313	172	TraesCS2A01G250300	377.136	377.137	-	outer envelope membrane protein 7
b000683	2A	320.184	394.015	73.8313	172	TraesCS2A01G250400	377.57	377.572	+	Werner Syndrome-like exonuclease	PF01612: 3'-5' exonuclease; IPR002562: 3'-5' exonuclease domain; IPR012337: Ribonuclease H-like domain; GO:0003676 MF: nucleic acid binding;GO:0006139 BP: nucleobase-containing compound metabolic process;GO:0008408 MF: 3'-5' exonuclease activity; PF01612; IPR002562; IPR012337; GO:0003676; GO:0006139; GO:0008408
b000683	2A	320.184	394.015	73.8313	172	TraesCS2A01G250500	377.611	377.613	+	Thymidine kinase	PF00265: Thymidine kinase; IPR001267: Thymidine kinase; GO:0004797 MF: thymidine kinase activity;GO:0005524 MF: ATP binding; PF00265; IPR001267; GO:0004797; GO:0005524
b000683	2A	320.184	394.015	73.8313	172	TraesCS2A01G250600	378.397	378.398	-	9-cis-epoxycarotenoid dioxygenase	PF03055: Retinal pigment epithelial membrane protein; IPR004294: Carotenoid oxygenase; GO:0016702 MF: oxidoreductase activity, acting on single donors with incorporation of molecular oxygen, incorporation of two atoms of oxygen;GO:0055114 BP: oxidation-reduction process; PF03055; IPR004294; GO:0016702; GO:0055114
b000683	2A	320.184	394.015	73.8313	172	TraesCS2A01G250700	378.805	378.806	+	ATP synthase subunit alpha
b000683	2A	320.184	394.015	73.8313	172	TraesCS2A01G250800	378.85	378.853	-	Peroxisomal (S)-2-hydroxy-acid oxidase	PF01070: FMN-dependent dehydrogenase; IPR000262: FMN-dependent dehydrogenase; IPR008259: FMN-dependent alpha-hydroxy acid dehydrogenase, active site; IPR012133: Alpha-hydroxy acid dehydrogenase, FMN-dependent; IPR013785: Aldolase-type TIM barrel; GO:0003824 MF: catalytic activity;GO:0010181 MF: FMN binding;GO:0016491 MF: oxidoreductase activity;GO:0055114 BP: oxidation-reduction process; PF01070;…
b000683	2A	320.184	394.015	73.8313	172	TraesCS2A01G250900	378.855	378.858	-	Peroxisomal membrane protein 13
b000683	2A	320.184	394.015	73.8313	172	TraesCS2A01G251000	379.115	379.119	+	Receptor-like kinase	PF08263: Leucine rich repeat N-terminal domain; PF13855: Leucine rich repeat; PF00069: Protein kinase domain; IPR000719: Protein kinase domain; IPR001611: Leucine-rich repeat; IPR003591: Leucine-rich repeat, typical subtype; IPR008271: Serine/threonine-protein kinase, active site; IPR011009: Protein kinase-like domain; IPR013210: Leucine-rich repeat-containing N-terminal, plant-type; IPR017441: P…
b000683	2A	320.184	394.015	73.8313	172	TraesCS2A01G251100	379.158	379.159	-	TCP transcription factor	PF03634: TCP family transcription factor; IPR005333: Transcription factor, TCP; IPR017887: Transcription factor TCP subgroup; IPR017888: CYC/TB1, R domain; PF03634; IPR005333; IPR017887; IPR017888
b000683	2A	320.184	394.015	73.8313	172	TraesCS2A01G251200	379.291	379.294	+
b000683	2A	320.184	394.015	73.8313	172	TraesCS2A01G251300	379.294	379.299	-	Auxin response factor	PF06507: Auxin response factor; IPR010525: Auxin response factor; GO:0003677 MF: DNA binding;GO:0005634 CC: nucleus;GO:0006355 BP: regulation of transcription, DNA-templated;GO:0009725 BP: response to hormone; PF06507; IPR010525; GO:0003677; GO:0005634; GO:0006355; GO:0009725
b000683	2A	320.184	394.015	73.8313	172	TraesCS2A01G251400	379.734	379.737	-	Melanoma-associated antigen G1	PF01454: MAGE family; IPR002190: MAGE homology domain; PF01454; IPR002190
b000683	2A	320.184	394.015	73.8313	172	TraesCS2A01G251500	380.538	380.54	+	Voltage-dependent L-type calcium channel subunit alpha-1C
b000683	2A	320.184	394.015	73.8313	172	TraesCS2A01G251600	380.745	380.747	-	Transporter	PF00083: Sugar (and other) transporter; IPR003663: Sugar/inositol transporter; IPR005828: Major facilitator, sugar transporter-like; IPR005829: Sugar transporter, conserved site; IPR020846: Major facilitator superfamily domain; GO:0005215 MF: transporter activity;GO:0016020 CC: membrane;GO:0016021 CC: integral component of membrane;GO:0022857 MF: transmembrane transporter activity;GO:0022891 MF: …
b000683	2A	320.184	394.015	73.8313	172	TraesCS2A01G251700	381.503	381.504	-	Glutaredoxin	PF00462: Glutaredoxin; IPR002109: Glutaredoxin; IPR011905: Glutaredoxin-like, plant II; IPR012336: Thioredoxin-like fold; GO:0009055 MF: electron carrier activity;GO:0015035 MF: protein disulfide oxidoreductase activity;GO:0045454 BP: cell redox homeostasis; PF00462; IPR002109; IPR011905; IPR012336; GO:0009055; GO:0015035; GO:0045454
b000683	2A	320.184	394.015	73.8313	172	TraesCS2A01G251800	382.807	382.811	+	Non-specific serine/threonine protein kinase	PF00069: Protein kinase domain; PF03822: NAF domain; IPR000719: Protein kinase domain; IPR004041: NAF domain; IPR008271: Serine/threonine-protein kinase, active site; IPR011009: Protein kinase-like domain; IPR017441: Protein kinase, ATP binding site; IPR018451: NAF/FISL domain; GO:0004672 MF: protein kinase activity;GO:0005524 MF: ATP binding;GO:0006468 BP: protein phosphorylation;GO:0007165 BP: …
b000683	2A	320.184	394.015	73.8313	172	TraesCS2A01G251900	382.814	382.82	+	Nuclear-interacting partner of ALK	PF07967: C3HC zinc finger-like; IPR012935: Zinc finger, C3HC-like; GO:0005634 CC: nucleus;GO:0008270 MF: zinc ion binding; PF07967; IPR012935; GO:0005634; GO:0008270
b000683	2A	320.184	394.015	73.8313	172	TraesCS2A01G252000	382.86	382.861	-
b000683	2A	320.184	394.015	73.8313	172	TraesCS2A01G252100	383.597	383.601	+	Early-responsive to dehydration stress family protein	PF13967: Late exocytosis, associated with Golgi transport; PF14703: Cytosolic domain of 10TM putative phosphate transporter; PF02714: Calcium-dependent channel, 7TM region, putative phosphate; IPR003864: Calcium-dependent channel, 7TM region, putative phosphate; IPR027815: 10TM putative phosphate transporter, cytosolic domain; IPR032880: Calcium permeable stress-gated cation channel 1, N-terminal…
b000683	2A	320.184	394.015	73.8313	172	TraesCS2A01G252200	383.603	383.605	+	Pentatricopeptide repeat-containing protein	PF01535: PPR repeat; PF14432: DYW family of nucleic acid deaminases; IPR002885: Pentatricopeptide repeat; IPR011990: Tetratricopeptide-like helical domain; IPR032867: DYW domain; GO:0005515 MF: protein binding;GO:0008270 MF: zinc ion binding; PF01535; PF14432; IPR002885; IPR011990; IPR032867; GO:0005515; GO:0008270
b000683	2A	320.184	394.015	73.8313	172	TraesCS2A01G252300	383.608	383.609	+	Glucan endo-1,3-beta-glucosidase, putative	PF07983: X8 domain; IPR012946: X8 domain; PF07983; IPR012946
b000683	2A	320.184	394.015	73.8313	172	TraesCS2A01G252400	383.611	383.614	-	XH/XS domain-containing protein	PF03470: XS zinc finger domain; PF03468: XS domain; PF03469: XH domain; IPR005379: Uncharacterised domain XH; IPR005380: XS domain; IPR005381: Zinc finger-XS domain; GO:0031047 BP: gene silencing by RNA; PF03470; PF03468; PF03469; IPR005379; IPR005380; IPR005381; GO:0031047
b000683	2A	320.184	394.015	73.8313	172	TraesCS2A01G252500	384.155	384.157	-	Werner Syndrome-like exonuclease	IPR012337: Ribonuclease H-like domain; GO:0003676 MF: nucleic acid binding; IPR012337; GO:0003676
b000683	2A	320.184	394.015	73.8313	172	TraesCS2A01G252600	384.331	384.331	-	Photosystem I reaction center subunit psaK	PF01241: Photosystem I psaG / psaK; IPR000549: Photosystem I PsaG/PsaK protein; IPR016370: Photosystem I PsaG/PsaK, plant; IPR017493: Photosystem I PsaK, reaction centre, plant; IPR023618: Photosystem I PsaG/PsaK domain; GO:0009522 CC: photosystem I;GO:0015979 BP: photosynthesis;GO:0016020 CC: membrane;GO:0016168 MF: chlorophyll binding; PF01241; IPR000549; IPR016370; IPR017493; IPR023618; GO:000…
b000683	2A	320.184	394.015	73.8313	172	TraesCS2A01G252700	384.332	384.348	-	Leucine-rich repeat-containing protein 1	IPR001611: Leucine-rich repeat; IPR013783: Immunoglobulin-like fold; IPR032675: Leucine-rich repeat domain, L domain-like; GO:0005515 MF: protein binding; IPR001611; IPR013783; IPR032675; GO:0005515
b000683	2A	320.184	394.015	73.8313	172	TraesCS2A01G252800	384.675	384.68	+	Ferredoxin--NADP reductase	PF00175: Oxidoreductase NAD-binding domain; IPR001433: Oxidoreductase FAD/NAD(P)-binding; IPR001709: Flavoprotein pyridine nucleotide cytochrome reductase; IPR015701: Ferredoxin--NADP reductase; IPR017927: Ferredoxin reductase-type FAD-binding domain; IPR017938: Riboflavin synthase-like beta-barrel; GO:0016491 MF: oxidoreductase activity;GO:0055114 BP: oxidation-reduction process; PF00175; IPR001…
b000683	2A	320.184	394.015	73.8313	172	TraesCS2A01G252900	384.878	384.882	+	WPP domain-associated protein
b000683	2A	320.184	394.015	73.8313	172	TraesCS2A01G253000	384.892	384.894	-	N-acetyl-D-glucosamine kinase	PF01869: BadF/BadG/BcrA/BcrD ATPase family; IPR002731: ATPase, BadF/BadG/BcrA/BcrD type; PF01869; IPR002731
b000683	2A	320.184	394.015	73.8313	172	TraesCS2A01G253100	384.998	385.003	+	Photosystem II 10 kDa polypeptide family protein	PF04725: Photosystem II 10 kDa polypeptide PsbR; IPR006814: Photosystem II PsbR; GO:0009523 CC: photosystem II;GO:0009654 CC: photosystem II oxygen evolving complex;GO:0015979 BP: photosynthesis;GO:0042651 CC: thylakoid membrane; PF04725; IPR006814; GO:0009523; GO:0009654; GO:0015979; GO:0042651
b000683	2A	320.184	394.015	73.8313	172	TraesCS2A01G253200	385.004	385.007	-	Receptor-like kinase	PF12819: Carbohydrate-binding protein of the ER; PF07714: Protein tyrosine kinase; IPR000719: Protein kinase domain; IPR001245: Serine-threonine/tyrosine-protein kinase, catalytic domain; IPR008271: Serine/threonine-protein kinase, active site; IPR011009: Protein kinase-like domain; IPR017441: Protein kinase, ATP binding site; IPR024788: Malectin-like carbohydrate-binding domain; GO:0004672 MF: p…
b000683	2A	320.184	394.015	73.8313	172	TraesCS2A01G253300	385.332	385.334	+	Cyclin-H1-1	IPR013763: Cyclin-like; IPR013763
b000683	2A	320.184	394.015	73.8313	172	TraesCS2A01G253400	385.442	385.442	+	ABC transporter E family member 2
b000683	2A	320.184	394.015	73.8313	172	TraesCS2A01G253500	385.445	385.45	+	Leucine-rich receptor-like protein kinase family protein	PF08263: Leucine rich repeat N-terminal domain; PF00560: Leucine Rich Repeat; PF13855: Leucine rich repeat; PF07714: Protein tyrosine kinase; IPR000719: Protein kinase domain; IPR001245: Serine-threonine/tyrosine-protein kinase, catalytic domain; IPR001611: Leucine-rich repeat; IPR003591: Leucine-rich repeat, typical subtype; IPR011009: Protein kinase-like domain; IPR013210: Leucine-rich repeat-c…
b000683	2A	320.184	394.015	73.8313	172	TraesCS2A01G253600	385.906	385.915	+	60S ribosomal protein L4	PF00573: Ribosomal protein L4/L1 family; PF14374: 60S ribosomal protein L4 C-terminal domain; IPR002136: Ribosomal protein L4/L1e; IPR013000: Ribosomal protein L4/L1e, eukaryotic/archaeal, conserved site; IPR023574: Ribosomal protein L4 domain; IPR025755: 60S ribosomal protein L4, C-terminal domain; GO:0003735 MF: structural constituent of ribosome;GO:0005840 CC: ribosome;GO:0006412 BP: translati…
b000683	2A	320.184	394.015	73.8313	172	TraesCS2A01G253700	385.975	385.979	+	ATP-dependent RNA helicase	PF00270: DEAD/DEAH box helicase; PF00271: Helicase conserved C-terminal domain; IPR001650: Helicase, C-terminal; IPR011545: DEAD/DEAH box helicase domain; IPR014001: Helicase superfamily 1/2, ATP-binding domain; IPR014014: RNA helicase, DEAD-box type, Q motif; IPR027417: P-loop containing nucleoside triphosphate hydrolase; GO:0003676 MF: nucleic acid binding;GO:0005524 MF: ATP binding; PF00270; P…
b000683	2A	320.184	394.015	73.8313	172	TraesCS2A01G253800	386.057	386.058	+	Cadmium-induced protein AS8
b000683	2A	320.184	394.015	73.8313	172	TraesCS2A01G253900	386.295	386.297	-	Basic helix-loop-helix transcription factor	PF00010: Helix-loop-helix DNA-binding domain; IPR011598: Myc-type, basic helix-loop-helix (bHLH) domain; GO:0046983 MF: protein dimerization activity; PF00010; IPR011598; GO:0046983
b000683	2A	320.184	394.015	73.8313	172	TraesCS2A01G254000	386.86	386.861	-
b000683	2A	320.184	394.015	73.8313	172	TraesCS2A01G254100	387.04	387.042	-	Aldo/keto reductase family-like protein	PF00248: Aldo/keto reductase family; IPR018170: Aldo/keto reductase, conserved site; IPR023210: NADP-dependent oxidoreductase domain; GO:0016491 MF: oxidoreductase activity;GO:0055114 BP: oxidation-reduction process; PF00248; IPR018170; IPR023210; GO:0016491; GO:0055114
b000683	2A	320.184	394.015	73.8313	172	TraesCS2A01G254200	387.086	387.089	-	Aldo/keto reductase family-like protein	PF00248: Aldo/keto reductase family; IPR018170: Aldo/keto reductase, conserved site; IPR023210: NADP-dependent oxidoreductase domain; GO:0016491 MF: oxidoreductase activity;GO:0055114 BP: oxidation-reduction process; PF00248; IPR018170; IPR023210; GO:0016491; GO:0055114
b000683	2A	320.184	394.015	73.8313	172	TraesCS2A01G254300	387.64	387.641	-	Reticulon-like protein	PF02453: Reticulon; IPR003388: Reticulon; PF02453; IPR003388
b000683	2A	320.184	394.015	73.8313	172	TraesCS2A01G254400	387.643	387.645	-	U4/U6 small nuclear ribonucleoprotein Prp31	PF09785: Prp31 C terminal domain; IPR019175: Prp31 C-terminal; PF09785; IPR019175
b000683	2A	320.184	394.015	73.8313	172	TraesCS2A01G254500	387.679	387.68	+	Disease resistance protein (TIR-NBS-LRR class) family
b000683	2A	320.184	394.015	73.8313	172	TraesCS2A01G254600	387.776	387.777	+	Oxygen-evolving enhancer protein 2-1, chloroplastic	PF01789: PsbP; IPR002683: PsbP family; IPR016123: Mog1/PsbP, alpha/beta/alpha sandwich; GO:0005509 MF: calcium ion binding;GO:0009523 CC: photosystem II;GO:0009654 CC: photosystem II oxygen evolving complex;GO:0015979 BP: photosynthesis;GO:0019898 CC: extrinsic component of membrane; PF01789; IPR002683; IPR016123; GO:0005509; GO:0009523; GO:0009654; GO:0015979; GO:0019898
b000683	2A	320.184	394.015	73.8313	172	TraesCS2A01G254700	388.469	388.47	+	Light-dependent short hypocotyls protein	PF04852: Protein of unknown function (DUF640); IPR006936: ALOG domain; PF04852; IPR006936
b000683	2A	320.184	394.015	73.8313	172	TraesCS2A01G254800	388.675	388.684	-	Pleckstrin-like (PH) domain protein	PF00169: PH domain; IPR001849: Pleckstrin homology domain; IPR011993: PH domain-like; PF00169; IPR001849; IPR011993
b000683	2A	320.184	394.015	73.8313	172	TraesCS2A01G254900	389.208	389.209	+
b000683	2A	320.184	394.015	73.8313	172	TraesCS2A01G255000	389.219	389.229	-	PERQ amino acid-rich with GYF domain-containing protein 2	PF02213: GYF domain; IPR003169: GYF domain; GO:0005515 MF: protein binding; PF02213; IPR003169; GO:0005515
b000683	2A	320.184	394.015	73.8313	172	TraesCS2A01G255100	389.43	389.439	+	Succinate dehydrogenase [ubiquinone] flavoprotein subunit, mitochondrial	PF00890: FAD binding domain; PF02910: Fumarate reductase flavoprotein C-term; IPR003952: Fumarate reductase/succinate dehydrogenase, FAD-binding site; IPR003953: FAD-dependent oxidoreductase 2, FAD binding domain; IPR011281: Succinate dehydrogenase, flavoprotein subunit; IPR014006: Succinate dehydrogenase/fumarate reductase, flavoprotein subunit; IPR015939: Fumarate reductase/succinate dehydrogen…
b000683	2A	320.184	394.015	73.8313	172	TraesCS2A01G255200	389.439	389.443	-	Mitochondrial transcription termination factor family	PF02536: mTERF; IPR003690: Transcription termination factor, mitochondrial/chloroplastic; GO:0003690 MF: double-stranded DNA binding;GO:0006355 BP: regulation of transcription, DNA-templated; PF02536; IPR003690; GO:0003690; GO:0006355
b000683	2A	320.184	394.015	73.8313	172	TraesCS2A01G255300	389.444	389.448	-	Receptor kinase	PF00069: Protein kinase domain; IPR000719: Protein kinase domain; IPR011009: Protein kinase-like domain; IPR032675: Leucine-rich repeat domain, L domain-like; GO:0004672 MF: protein kinase activity;GO:0005524 MF: ATP binding;GO:0006468 BP: protein phosphorylation; PF00069; IPR000719; IPR011009; IPR032675; GO:0004672; GO:0005524; GO:0006468
b000683	2A	320.184	394.015	73.8313	172	TraesCS2A01G255400	390.882	390.885	+	myosin-M heavy protein
b000683	2A	320.184	394.015	73.8313	172	TraesCS2A01G255500	390.887	390.889	-	Laccase	PF07732: Multicopper oxidase; PF00394: Multicopper oxidase; PF07731: Multicopper oxidase; IPR001117: Multicopper oxidase, type 1; IPR002355: Multicopper oxidase, copper-binding site; IPR008972: Cupredoxin; IPR011706: Multicopper oxidase, type 2; IPR011707: Multicopper oxidase, type 3; IPR017761: Laccase; GO:0005507 MF: copper ion binding;GO:0016491 MF: oxidoreductase activity;GO:0046274 BP: ligni…
b000683	2A	320.184	394.015	73.8313	172	TraesCS2A01G255600	391.357	391.358	-	Plant/T7H20-70 protein
b000683	2A	320.184	394.015	73.8313	172	TraesCS2A01G255700	391.87	391.874	+	BHLH transcription factor-like protein	PF14215: bHLH-MYC and R2R3-MYB transcription factors N-terminal; IPR011598: Myc-type, basic helix-loop-helix (bHLH) domain; IPR025610: Transcription factor MYC/MYB N-terminal; GO:0046983 MF: protein dimerization activity; PF14215; IPR011598; IPR025610; GO:0046983
b000683	2A	320.184	394.015	73.8313	172	TraesCS2A01G255800	391.897	391.906	-	BTB-POZ and MATH domain protein	PF00651: BTB/POZ domain; IPR000210: BTB/POZ domain; IPR002083: MATH/TRAF domain; IPR008974: TRAF-like; IPR011333: SKP1/BTB/POZ domain; GO:0005515 MF: protein binding; PF00651; IPR000210; IPR002083; IPR008974; IPR011333; GO:0005515
b000683	2A	320.184	394.015	73.8313	172	TraesCS2A01G255900	392.45	392.45	+	Zinc finger family protein	PF13912: C2H2-type zinc finger; IPR013087: Zinc finger C2H2-type; GO:0003676 MF: nucleic acid binding; PF13912; IPR013087; GO:0003676
b000683	2A	320.184	394.015	73.8313	172	TraesCS2A01G256000	392.453	392.459	-	Tetraacyldisaccharide 4'-kinase family protein	PF02606: Tetraacyldisaccharide-1-P 4'-kinase; IPR003758: Tetraacyldisaccharide 4'-kinase; GO:0005524 MF: ATP binding;GO:0009029 MF: tetraacyldisaccharide 4'-kinase activity;GO:0009245 BP: lipid A biosynthetic process; PF02606; IPR003758; GO:0005524; GO:0009029; GO:0009245
b000683	2A	320.184	394.015	73.8313	172	TraesCS2A01G256100	392.724	392.729	+	Potassium transporter	PF02705: K+ potassium transporter; IPR003855: Potassium transporter; GO:0015079 MF: potassium ion transmembrane transporter activity;GO:0016020 CC: membrane;GO:0071805 BP: potassium ion transmembrane transport; PF02705; IPR003855; GO:0015079; GO:0016020; GO:0071805
b000683	2A	320.184	394.015	73.8313	172	TraesCS2A01G256200	392.855	392.856	-	Senescence regulator	PF04520: Senescence regulator; IPR007608: Senescence regulator S40; PF04520; IPR007608
b000683	2A	320.184	394.015	73.8313	172	TraesCS2A01G256300	393.013	393.016	-	F11F12.2 protein, putative
b000683	2A	320.184	394.015	73.8313	172	TraesCS2A01G256400	393.113	393.123	-	S-adenosylmethionine synthase
b000683	2A	320.184	394.015	73.8313	172	TraesCS2A01G256500	393.194	393.197	+	RNA-binding family protein	PF00076: RNA recognition motif. (a.k.a. RRM, RBD, or RNP domain); IPR000504: RNA recognition motif domain; GO:0003676 MF: nucleic acid binding; PF00076; IPR000504; GO:0003676
b000683	2A	320.184	394.015	73.8313	172	TraesCS2A01G256600	393.34	393.341	+	Cytochrome P450	PF00067: Cytochrome P450; IPR001128: Cytochrome P450; IPR002397: Cytochrome P450, B-class; IPR017972: Cytochrome P450, conserved site; GO:0005506 MF: iron ion binding;GO:0016705 MF: oxidoreductase activity, acting on paired donors, with incorporation or reduction of molecular oxygen;GO:0020037 MF: heme binding;GO:0055114 BP: oxidation-reduction process; PF00067; IPR001128; IPR002397; IPR017972; G…
b000683	2A	320.184	394.015	73.8313	172	TraesCS2A01G256700	393.342	393.344	-	Tobamovirus multiplication 1	PF06454: Protein of unknown function (DUF1084); IPR009457: Domain of unknown function DUF1084; PF06454; IPR009457
b000683	2A	320.184	394.015	73.8313	172	TraesCS2A01G256800	394.011	394.018	+	Serine/threonine-protein phosphatase 7 long form	PF10536: Plant mobile domain; IPR019557: Aminotransferase-like, plant mobile domain; PF10536; IPR019557
b003530	1B	359.903	391.573	31.6702	163	TraesCS1B01G201000	359.899	359.904	+	Plastid lipid-associated protein	PF04755: PAP_fibrillin; IPR006843: Plastid lipid-associated protein/fibrillin conserved domain; PF04755; IPR006843
b003530	1B	359.903	391.573	31.6702	163	TraesCS1B01G201100	359.91	359.91	-	Response to low sulfur protein, putative	IPR015422: Pyridoxal phosphate-dependent transferase, subdomain 2; GO:0003824 MF: catalytic activity; IPR015422; GO:0003824
b003530	1B	359.903	391.573	31.6702	163	TraesCS1B01G201200	360.364	360.365	-	Splicing factor 3B subunit 1
b003530	1B	359.903	391.573	31.6702	163	TraesCS1B01G201300	360.512	360.512	-	methionine aminopeptidase 1B
b003530	1B	359.903	391.573	31.6702	163	TraesCS1B01G201400	360.808	360.81	+	Actin	PF00022: Actin; IPR004000: Actin family; IPR004001: Actin, conserved site; IPR020902: Actin/actin-like conserved site; PF00022; IPR004000; IPR004001; IPR020902
b003530	1B	359.903	391.573	31.6702	163	TraesCS1B01G201500	360.984	360.985	+	DUF241 domain protein (DUF241)	PF03087: Arabidopsis protein of unknown function; IPR004320: Protein of unknown function DUF241, plant; PF03087; IPR004320
b003530	1B	359.903	391.573	31.6702	163	TraesCS1B01G201600	361.015	361.016	-	Protein ROOT PRIMORDIUM DEFECTIVE 1	PF11955: Plant organelle RNA recognition domain; IPR021099: Plant organelle RNA recognition domain; PF11955; IPR021099
b003530	1B	359.903	391.573	31.6702	163	TraesCS1B01G201700	361.369	361.37	+	Disease resistance protein (NBS-LRR class) family	PF00931: NB-ARC domain; IPR002182: NB-ARC; IPR027417: P-loop containing nucleoside triphosphate hydrolase; GO:0043531 MF: ADP binding; PF00931; IPR002182; IPR027417; GO:0043531
b003530	1B	359.903	391.573	31.6702	163	TraesCS1B01G201800	361.462	361.462	-	Auxin-responsive family protein	PF02519: Auxin responsive protein; IPR003676: Small auxin-up RNA; GO:0009733 BP: response to auxin; PF02519; IPR003676; GO:0009733
b003530	1B	359.903	391.573	31.6702	163	TraesCS1B01G201900	362.047	362.052	-	protein kinase family protein	PF00069: Protein kinase domain; IPR000719: Protein kinase domain; IPR008271: Serine/threonine-protein kinase, active site; IPR011009: Protein kinase-like domain; IPR011992: EF-hand domain pair; IPR017441: Protein kinase, ATP binding site; GO:0004672 MF: protein kinase activity;GO:0005524 MF: ATP binding;GO:0006468 BP: protein phosphorylation; PF00069; IPR000719; IPR008271; IPR011009; IPR011992; I…
b003530	1B	359.903	391.573	31.6702	163	TraesCS1B01G202000	362.597	362.602	+	Serine carboxypeptidase S28 family protein	PF05577: Serine carboxypeptidase S28; IPR008758: Peptidase S28; IPR029058: Alpha/Beta hydrolase fold; GO:0006508 BP: proteolysis;GO:0008236 MF: serine-type peptidase activity; PF05577; IPR008758; IPR029058; GO:0006508; GO:0008236
b003530	1B	359.903	391.573	31.6702	163	TraesCS1B01G202100	362.603	362.607	+	Serine carboxypeptidase S28 family protein	PF05577: Serine carboxypeptidase S28; IPR008758: Peptidase S28; IPR029058: Alpha/Beta hydrolase fold; GO:0006508 BP: proteolysis;GO:0008236 MF: serine-type peptidase activity; PF05577; IPR008758; IPR029058; GO:0006508; GO:0008236
b003530	1B	359.903	391.573	31.6702	163	TraesCS1B01G202200	363.15	363.155	+	Zinc finger CCCH domain protein	PF02201: SWIB/MDM2 domain; PF03126: Plus-3 domain; IPR003121: SWIB/MDM2 domain; IPR004343: Plus-3 domain; IPR019835: SWIB domain; GO:0003677 MF: DNA binding;GO:0005515 MF: protein binding; PF02201; PF03126; IPR003121; IPR004343; IPR019835; GO:0003677; GO:0005515
b003530	1B	359.903	391.573	31.6702	163	TraesCS1B01G202300	363.16	363.163	-	Transmembrane and coiled-coil domain-containing protein 4	PF05277: Protein of unknown function (DUF726); IPR007941: Protein of unknown function DUF726; IPR029058: Alpha/Beta hydrolase fold; PF05277; IPR007941; IPR029058
b003530	1B	359.903	391.573	31.6702	163	TraesCS1B01G202400	363.477	363.481	-	Cytochrome P450 family protein	PF00067: Cytochrome P450; IPR001128: Cytochrome P450; IPR002401: Cytochrome P450, E-class, group I; IPR017972: Cytochrome P450, conserved site; GO:0005506 MF: iron ion binding;GO:0016705 MF: oxidoreductase activity, acting on paired donors, with incorporation or reduction of molecular oxygen;GO:0020037 MF: heme binding;GO:0055114 BP: oxidation-reduction process; PF00067; IPR001128; IPR002401; IPR…
b003530	1B	359.903	391.573	31.6702	163	TraesCS1B01G202500	363.63	363.634	-	SH3 domain-containing protein 1	PF14604: Variant SH3 domain; IPR001452: SH3 domain; IPR027267: Arfaptin homology (AH) domain/BAR domain; GO:0005515 MF: protein binding; PF14604; IPR001452; IPR027267; GO:0005515
b003530	1B	359.903	391.573	31.6702	163	TraesCS1B01G202600	364.116	364.131	-	Kinesin-like protein	PF00225: Kinesin motor domain; PF13920: Zinc finger, C3HC4 type (RING finger); IPR001752: Kinesin motor domain; IPR001841: Zinc finger, RING-type; IPR013083: Zinc finger, RING/FYVE/PHD-type; IPR019821: Kinesin motor domain, conserved site; IPR027417: P-loop containing nucleoside triphosphate hydrolase; GO:0003777 MF: microtubule motor activity;GO:0005515 MF: protein binding;GO:0005524 MF: ATP bin…
b003530	1B	359.903	391.573	31.6702	163	TraesCS1B01G202700	364.29	364.294	-	Aquaporin-1	PF00230: Major intrinsic protein; IPR000425: Major intrinsic protein; IPR022357: Major intrinsic protein, conserved site; IPR023271: Aquaporin-like; GO:0005215 MF: transporter activity;GO:0006810 BP: transport;GO:0016020 CC: membrane; PF00230; IPR000425; IPR022357; IPR023271; GO:0005215; GO:0006810; GO:0016020
b003530	1B	359.903	391.573	31.6702	163	TraesCS1B01G202800	364.418	364.421	+	Protein BPS1, chloroplastic	PF05633: Protein of unknown function (DUF793); IPR008511: Protein BYPASS-related; PF05633; IPR008511
b003530	1B	359.903	391.573	31.6702	163	TraesCS1B01G202900	364.423	364.425	+	Cytochrome P450 family protein	PF00067: Cytochrome P450; IPR001128: Cytochrome P450; IPR002401: Cytochrome P450, E-class, group I; IPR017972: Cytochrome P450, conserved site; GO:0005506 MF: iron ion binding;GO:0016705 MF: oxidoreductase activity, acting on paired donors, with incorporation or reduction of molecular oxygen;GO:0020037 MF: heme binding;GO:0055114 BP: oxidation-reduction process; PF00067; IPR001128; IPR002401; IPR…
b003530	1B	359.903	391.573	31.6702	163	TraesCS1B01G203000	364.505	364.506	+	Cytochrome P450 family protein	PF00067: Cytochrome P450; IPR001128: Cytochrome P450; IPR002401: Cytochrome P450, E-class, group I; IPR017972: Cytochrome P450, conserved site; GO:0005506 MF: iron ion binding;GO:0016705 MF: oxidoreductase activity, acting on paired donors, with incorporation or reduction of molecular oxygen;GO:0020037 MF: heme binding;GO:0055114 BP: oxidation-reduction process; PF00067; IPR001128; IPR002401; IPR…
b003530	1B	359.903	391.573	31.6702	163	TraesCS1B01G203100	364.505	364.506	-	Flavin-dependent thymidylate synthase
b003530	1B	359.903	391.573	31.6702	163	TraesCS1B01G203200	364.918	364.92	-	Kinase family protein	PF00069: Protein kinase domain; IPR000719: Protein kinase domain; IPR008271: Serine/threonine-protein kinase, active site; IPR011009: Protein kinase-like domain; IPR017441: Protein kinase, ATP binding site; GO:0004672 MF: protein kinase activity;GO:0005524 MF: ATP binding;GO:0006468 BP: protein phosphorylation; PF00069; IPR000719; IPR008271; IPR011009; IPR017441; GO:0004672; GO:0005524; GO:0006468
b003530	1B	359.903	391.573	31.6702	163	TraesCS1B01G203300	365.019	365.023	+	Trihelix transcription factor GT-2	PF13837: Myb/SANT-like DNA-binding domain; IPR001005: SANT/Myb domain; IPR017877: Myb-like domain; PF13837; IPR001005; IPR017877
b003530	1B	359.903	391.573	31.6702	163	TraesCS1B01G203400	365.689	365.69	+	Nucleotide-diphospho-sugar transferases superfamily protein	IPR029044: Nucleotide-diphospho-sugar transferases; IPR029044
b003530	1B	359.903	391.573	31.6702	163	TraesCS1B01G203500	365.692	365.697	-	Electron transfer flavoprotein-ubiquinone oxidoreductase, mitochondrial	PF13450: NAD(P)-binding Rossmann-like domain; PF05187: Electron transfer flavoprotein-ubiquinone oxidoreductase, 4Fe-4S; IPR023753: FAD/NAD(P)-binding domain; GO:0016491 MF: oxidoreductase activity;GO:0055114 BP: oxidation-reduction process; PF13450; PF05187; IPR023753; GO:0016491; GO:0055114
b003530	1B	359.903	391.573	31.6702	163	TraesCS1B01G203600	367.437	367.442	+	U1 small nuclear ribonucleoprotein 70 kDa	PF12220: U1 small nuclear ribonucleoprotein of 70kDa MW N terminal; PF00076: RNA recognition motif. (a.k.a. RRM, RBD, or RNP domain); IPR000504: RNA recognition motif domain; IPR022023: U1 small nuclear ribonucleoprotein of 70kDa N-terminal; GO:0003676 MF: nucleic acid binding; PF12220; PF00076; IPR000504; IPR022023; GO:0003676
b003530	1B	359.903	391.573	31.6702	163	TraesCS1B01G203700	367.659	367.66	+	F-box/RNI-like superfamily protein
b003530	1B	359.903	391.573	31.6702	163	TraesCS1B01G203800	367.84	367.843	+	YABBY protein	PF04690: YABBY protein; IPR006780: YABBY protein; IPR009071: High mobility group box domain; GO:0007275 BP: multicellular organism development; PF04690; IPR006780; IPR009071; GO:0007275
b003530	1B	359.903	391.573	31.6702	163	TraesCS1B01G203900	367.887	367.889	-	DUF641 family protein (DUF641)	PF04859: Plant protein of unknown function (DUF641); IPR006943: Domain of unknown function DUF641, plant; PF04859; IPR006943
b003530	1B	359.903	391.573	31.6702	163	TraesCS1B01G204000	367.982	367.984	-	50S ribosomal protein L24	IPR008991: Translation protein SH3-like domain; IPR014722: Ribosomal protein L2 domain 2; IPR008991; IPR014722
b003530	1B	359.903	391.573	31.6702	163	TraesCS1B01G204100	368.221	368.225	-	Monocopper oxidase-like protein SKU5	PF07732: Multicopper oxidase; PF00394: Multicopper oxidase; PF07731: Multicopper oxidase; IPR001117: Multicopper oxidase, type 1; IPR008972: Cupredoxin; IPR011706: Multicopper oxidase, type 2; IPR011707: Multicopper oxidase, type 3; GO:0005507 MF: copper ion binding;GO:0016491 MF: oxidoreductase activity;GO:0055114 BP: oxidation-reduction process; PF07732; PF00394; PF07731; IPR001117; IPR008972; …
b003530	1B	359.903	391.573	31.6702	163	TraesCS1B01G204200	368.231	368.232	+	NADH-ubiquinone oxidoreductase chain 1	PF00146: NADH dehydrogenase; IPR001694: NADH:ubiquinone oxidoreductase, subunit 1/F420H2 oxidoreductase subunit H; GO:0016020 CC: membrane;GO:0055114 BP: oxidation-reduction process; PF00146; IPR001694; GO:0016020; GO:0055114
b003530	1B	359.903	391.573	31.6702	163	TraesCS1B01G204300	368.405	368.413	+	Chaperone protein dnaJ, putative	PF00226: DnaJ domain; PF11875: Domain of unknown function (DUF3395); IPR001623: DnaJ domain; IPR018253: DnaJ domain, conserved site; IPR024586: DnaJ-like protein C11, C-terminal; PF00226; PF11875; IPR001623; IPR018253; IPR024586
b003530	1B	359.903	391.573	31.6702	163	TraesCS1B01G204400	368.54	368.544	+	Vesicle-associated protein 1-1	PF00635: MSP (Major sperm protein) domain; IPR000535: Major sperm protein (MSP) domain; IPR008962: PapD-like; IPR013783: Immunoglobulin-like fold; IPR016763: Vesicle-associated membrane-protein-associated protein; GO:0005789 CC: endoplasmic reticulum membrane; PF00635; IPR000535; IPR008962; IPR013783; IPR016763; GO:0005789
b003530	1B	359.903	391.573	31.6702	163	TraesCS1B01G204500	368.55	368.551	-	Leukocyte receptor cluster member 1
b003530	1B	359.903	391.573	31.6702	163	TraesCS1B01G204600	368.551	368.556	+	tetratricopeptide repeat (TPR)-containing protein	PF00856: SET domain; IPR001214: SET domain; IPR011990: Tetratricopeptide-like helical domain; IPR013026: Tetratricopeptide repeat-containing domain; IPR019734: Tetratricopeptide repeat; GO:0005515 MF: protein binding; PF00856; IPR001214; IPR011990; IPR013026; IPR019734; GO:0005515
b003530	1B	359.903	391.573	31.6702	163	TraesCS1B01G204700	368.557	368.565	-	Valine--tRNA ligase	PF00133: tRNA synthetases class I (I, L, M and V); PF08264: Anticodon-binding domain of tRNA; PF10458: Valyl tRNA synthetase tRNA binding arm; IPR001412: Aminoacyl-tRNA synthetase, class I, conserved site; IPR002300: Aminoacyl-tRNA synthetase, class Ia; IPR002303: Valine-tRNA ligase; IPR009008: Valyl/Leucyl/Isoleucyl-tRNA synthetase, editing domain; IPR009080: Aminoacyl-tRNA synthetase, class Ia,…
b003530	1B	359.903	391.573	31.6702	163	TraesCS1B01G204800	368.679	368.681	-	Pentatricopeptide repeat-containing protein	PF13041: PPR repeat family; PF13812: Pentatricopeptide repeat domain; PF01535: PPR repeat; IPR002885: Pentatricopeptide repeat; PF13041; PF13812; PF01535; IPR002885
b003530	1B	359.903	391.573	31.6702	163	TraesCS1B01G204900	368.709	368.711	-	Low-temperature-induced 65 kDa protein
b003530	1B	359.903	391.573	31.6702	163	TraesCS1B01G205000	369.191	369.199	+	Ras family protein	PF00071: Ras family; IPR001806: Small GTPase superfamily; IPR025662: Sigma-54 interaction domain, ATP-binding site 1; IPR027417: P-loop containing nucleoside triphosphate hydrolase; GO:0003924 MF: GTPase activity;GO:0005525 MF: GTP binding; PF00071; IPR001806; IPR025662; IPR027417; GO:0003924; GO:0005525
b003530	1B	359.903	391.573	31.6702	163	TraesCS1B01G205100	369.205	369.206	+	Cytochrome P450, putative	PF00067: Cytochrome P450; IPR001128: Cytochrome P450; IPR002401: Cytochrome P450, E-class, group I; IPR017972: Cytochrome P450, conserved site; GO:0005506 MF: iron ion binding;GO:0016705 MF: oxidoreductase activity, acting on paired donors, with incorporation or reduction of molecular oxygen;GO:0020037 MF: heme binding;GO:0055114 BP: oxidation-reduction process; PF00067; IPR001128; IPR002401; IPR…
b003530	1B	359.903	391.573	31.6702	163	TraesCS1B01G205200	369.512	369.514	+	Beta-1,3-N-acetylglucosaminyltransferase lunatic fringe	PF04646: Protein of unknown function, DUF604; IPR006740: Protein of unknown function DUF604; PF04646; IPR006740
b003530	1B	359.903	391.573	31.6702	163	TraesCS1B01G205300	369.587	369.616	-	Xanthine dehydrogenase	PF00111: 2Fe-2S iron-sulfur cluster binding domain; PF01799: [2Fe-2S] binding domain; PF00941: FAD binding domain in molybdopterin dehydrogenase; PF03450: CO dehydrogenase flavoprotein C-terminal domain; PF01315: Aldehyde oxidase and xanthine dehydrogenase, a/b hammerhead domain; PF02738: Molybdopterin-binding domain of aldehyde dehydrogenase; IPR000674: Aldehyde oxidase/xanthine dehydrogenase, a…
b003530	1B	359.903	391.573	31.6702	163	TraesCS1B01G205400	370.021	370.035	+	Non-lysosomal glucosylceramidase	PF12215: beta-glucosidase 2, glycosyl-hydrolase family 116 N-term; PF04685: Glycosyl-hydrolase family 116, catalytic region; IPR006775: Glycosyl-hydrolase family 116, catalytic region; IPR008928: Six-hairpin glycosidase-like; IPR014551: Beta-glucosidase GBA2-type; IPR024462: Glycosyl-hydrolase family 116, N-terminal; GO:0003824 MF: catalytic activity;GO:0004348 MF: glucosylceramidase activity;GO:…
b003530	1B	359.903	391.573	31.6702	163	TraesCS1B01G205500	370.045	370.046	+	Membrane-associated kinase regulator-like protein, putative
b003530	1B	359.903	391.573	31.6702	163	TraesCS1B01G205600	370.161	370.164	+	GPI-anchored protein
b003530	1B	359.903	391.573	31.6702	163	TraesCS1B01G205700	370.728	370.731	-	PPPDE putative thiol peptidase family protein	PF05903: PPPDE putative peptidase domain; IPR008580: PPPDE putative peptidase domain; PF05903; IPR008580
b003530	1B	359.903	391.573	31.6702	163	TraesCS1B01G205800	371.139	371.143	+	Leucine-rich repeat (LRR) family protein	PF13855: Leucine rich repeat; PF00560: Leucine Rich Repeat; IPR001611: Leucine-rich repeat; IPR003591: Leucine-rich repeat, typical subtype; IPR032675: Leucine-rich repeat domain, L domain-like; GO:0005515 MF: protein binding; PF13855; PF00560; IPR001611; IPR003591; IPR032675; GO:0005515
b003530	1B	359.903	391.573	31.6702	163	TraesCS1B01G205900	371.452	371.461	-	PHD finger family protein	IPR011011: Zinc finger, FYVE/PHD-type; IPR013083: Zinc finger, RING/FYVE/PHD-type; IPR011011; IPR013083
b003530	1B	359.903	391.573	31.6702	163	TraesCS1B01G206000	372.147	372.155	-	Fatty acid oxidation complex subunit alpha	PF16113: Enoyl-CoA hydratase/isomerase; IPR029045: ClpP/crotonase-like domain; IPR032259: Enoyl-CoA hydratase/isomerase, HIBYL-CoA-H type; GO:0003860 MF: 3-hydroxyisobutyryl-CoA hydrolase activity; PF16113; IPR029045; IPR032259; GO:0003860
b003530	1B	359.903	391.573	31.6702	163	TraesCS1B01G206100	372.22	372.223	-	AT hook motif DNA-binding family protein	PF03479: Domain of unknown function (DUF296); IPR005175: PPC domain; PF03479; IPR005175
b003530	1B	359.903	391.573	31.6702	163	TraesCS1B01G206200	373.141	373.144	+	Carbohydrate kinase, putative, expressed	PF00294: pfkB family carbohydrate kinase; IPR002139: Ribokinase/fructokinase; IPR002173: Carbohydrate/puine kinase, PfkB, conserved site; IPR011611: Carbohydrate kinase PfkB; IPR029056: Ribokinase-like; GO:0004747 MF: ribokinase activity;GO:0006014 BP: D-ribose metabolic process;GO:0016773 MF: phosphotransferase activity, alcohol group as acceptor; PF00294; IPR002139; IPR002173; IPR011611; IPR029…
b003530	1B	359.903	391.573	31.6702	163	TraesCS1B01G206300	373.145	373.147	+	AMMECR1-like protein	PF01871: AMMECR1; IPR002733: AMMECR1 domain; IPR023473: AMMECR1; IPR027485: AMMECR1, N-terminal; PF01871; IPR002733; IPR023473; IPR027485
b003530	1B	359.903	391.573	31.6702	163	TraesCS1B01G206400	373.148	373.149	-	6-phosphofructo-2-kinase/fructose-2, 6-bisphosphatase
b003530	1B	359.903	391.573	31.6702	163	TraesCS1B01G206500	373.317	373.32	-	28 kDa ribonucleoprotein, chloroplastic
b003530	1B	359.903	391.573	31.6702	163	TraesCS1B01G206600	373.628	373.629	+	Abscisic acid receptor	PF10604: Polyketide cyclase / dehydrase and lipid transport; IPR019587: Polyketide cyclase/dehydrase; IPR023393: START-like domain; PF10604; IPR019587; IPR023393
b003530	1B	359.903	391.573	31.6702	163	TraesCS1B01G206700	374.011	374.014	-	Heat shock 70 kDa protein, putative	PF00012: Hsp70 protein; IPR013126: Heat shock protein 70 family; IPR018181: Heat shock protein 70, conserved site; PF00012; IPR013126; IPR018181
b003530	1B	359.903	391.573	31.6702	163	TraesCS1B01G206800	374.016	374.017	-	Mitochondrial carrier protein	PF00153: Mitochondrial carrier protein; IPR018108: Mitochondrial substrate/solute carrier; IPR023395: Mitochondrial carrier domain; PF00153; IPR018108; IPR023395
b003530	1B	359.903	391.573	31.6702	163	TraesCS1B01G206900	374.018	374.021	-	Mitochondrial carrier protein	PF00153: Mitochondrial carrier protein; IPR002030: Mitochondrial brown fat uncoupling protein; IPR018108: Mitochondrial substrate/solute carrier; IPR023395: Mitochondrial carrier domain; GO:0006839 BP: mitochondrial transport;GO:0031966 CC: mitochondrial membrane; PF00153; IPR002030; IPR018108; IPR023395; GO:0006839; GO:0031966
b003530	1B	359.903	391.573	31.6702	163	TraesCS1B01G207000	374.317	374.319	+	zinc finger CCCH domain protein	PF16543: DRG Family Regulatory Proteins, Tma46; IPR032378: ZC3H15/TMA46 family, C-terminal; PF16543; IPR032378
b003530	1B	359.903	391.573	31.6702	163	TraesCS1B01G207100	374.329	374.33	-	60S ribosomal export protein NMD3	PF04981: NMD3 family; IPR007064: NMD3; PF04981; IPR007064
b003530	1B	359.903	391.573	31.6702	163	TraesCS1B01G207200	374.332	374.334	+
b003530	1B	359.903	391.573	31.6702	163	TraesCS1B01G207300	374.34	374.346	-	Nuclear control of ATPase protein 2	PF08637: ATP synthase regulation protein NCA2; IPR013946: Nuclear control of ATP synthase 2; PF08637; IPR013946
b003530	1B	359.903	391.573	31.6702	163	TraesCS1B01G207400	374.851	374.855	+
b003530	1B	359.903	391.573	31.6702	163	TraesCS1B01G207500	374.857	374.86	-	Armadillo repeat-containing protein	PF00514: Armadillo/beta-catenin-like repeat; IPR000225: Armadillo; IPR011989: Armadillo-like helical; IPR016024: Armadillo-type fold; GO:0005488 MF: binding;GO:0005515 MF: protein binding; PF00514; IPR000225; IPR011989; IPR016024; GO:0005488; GO:0005515
b003530	1B	359.903	391.573	31.6702	163	TraesCS1B01G207600	374.868	374.875	-	Replication factor C subunit, putative	IPR008921: DNA polymerase III, clamp loader complex, gamma/delta/delta subunit, C-terminal; IPR027417: P-loop containing nucleoside triphosphate hydrolase; GO:0003677 MF: DNA binding;GO:0006260 BP: DNA replication; IPR008921; IPR027417; GO:0003677; GO:0006260
b003530	1B	359.903	391.573	31.6702	163	TraesCS1B01G207700	375.257	375.258	-	PLATZ transcription factor	PF04640: PLATZ transcription factor; IPR006734: Protein of unknown function DUF597; PF04640; IPR006734
b003530	1B	359.903	391.573	31.6702	163	TraesCS1B01G207800	375.812	375.817	+	Ubiquitin carboxyl-terminal hydrolase-like protein	PF00443: Ubiquitin carboxyl-terminal hydrolase; IPR001394: Peptidase C19, ubiquitin carboxyl-terminal hydrolase; IPR018200: Ubiquitin specific protease, conserved site; IPR028889: Ubiquitin specific protease domain; GO:0006511 BP: ubiquitin-dependent protein catabolic process;GO:0016579 BP: protein deubiquitination;GO:0036459 MF: thiol-dependent ubiquitinyl hydrolase activity; PF00443; IPR001394;…
b003530	1B	359.903	391.573	31.6702	163	TraesCS1B01G207900	375.818	375.822	-	ADP-ribosylation factor GTPase-activating protein	PF01412: Putative GTPase activating protein for Arf; IPR001164: Arf GTPase activating protein; GO:0005096 MF: GTPase activator activity; PF01412; IPR001164; GO:0005096
b003530	1B	359.903	391.573	31.6702	163	TraesCS1B01G208000	376.071	376.073	+	Basic helix loop helix (BHLH) family transcription factor	PF14215: bHLH-MYC and R2R3-MYB transcription factors N-terminal; PF00010: Helix-loop-helix DNA-binding domain; IPR011598: Myc-type, basic helix-loop-helix (bHLH) domain; IPR025610: Transcription factor MYC/MYB N-terminal; GO:0046983 MF: protein dimerization activity; PF14215; PF00010; IPR011598; IPR025610; GO:0046983
b003530	1B	359.903	391.573	31.6702	163	TraesCS1B01G208100	376.614	376.63	-	DnaJ-like protein	PF14237: Domain of unknown function (DUF4339); PF00226: DnaJ domain; IPR001623: DnaJ domain; IPR011989: Armadillo-like helical; IPR016024: Armadillo-type fold; IPR025640: Domain of unknown function DUF4339; GO:0005488 MF: binding; PF14237; PF00226; IPR001623; IPR011989; IPR016024; IPR025640; GO:0005488
b003530	1B	359.903	391.573	31.6702	163	TraesCS1B01G208200	377.803	377.803	+	Protein phosphatase 2C family protein
b003530	1B	359.903	391.573	31.6702	163	TraesCS1B01G208300	377.909	377.911	+	Deleted in malignant brain tumors 1 protein
b003530	1B	359.903	391.573	31.6702	163	TraesCS1B01G208400	377.965	377.97	-	Homeobox-leucine zipper family protein	PF00046: Homeobox domain; PF01852: START domain; IPR001356: Homeobox domain; IPR002913: START domain; IPR009057: Homeobox domain-like; IPR017970: Homeobox, conserved site; IPR023393: START-like domain; GO:0003677 MF: DNA binding;GO:0006355 BP: regulation of transcription, DNA-templated;GO:0008289 MF: lipid binding;GO:0043565 MF: sequence-specific DNA binding; PF00046; PF01852; IPR001356; IPR00291…
b003530	1B	359.903	391.573	31.6702	163	TraesCS1B01G208500	378.397	378.399	+	Plastid-lipid-Associated Protein	PF04755: PAP_fibrillin; IPR006843: Plastid lipid-associated protein/fibrillin conserved domain; PF04755; IPR006843
b003530	1B	359.903	391.573	31.6702	163	TraesCS1B01G208600	378.401	378.411	-	TELO2-interacting protein 1	IPR011989: Armadillo-like helical; IPR016024: Armadillo-type fold; GO:0005488 MF: binding; IPR011989; IPR016024; GO:0005488
b003530	1B	359.903	391.573	31.6702	163	TraesCS1B01G208700	378.462	378.463	+	Calmodulin	PF13499: EF-hand domain pair; IPR002048: EF-hand domain; IPR011992: EF-hand domain pair; IPR018247: EF-Hand 1, calcium-binding site; GO:0005509 MF: calcium ion binding; PF13499; IPR002048; IPR011992; IPR018247; GO:0005509
b003530	1B	359.903	391.573	31.6702	163	TraesCS1B01G208800	378.829	378.83	+	Transmembrane protein, putative
b003530	1B	359.903	391.573	31.6702	163	TraesCS1B01G208900	378.833	378.833	-	Non-capsid protein NS-1
b003530	1B	359.903	391.573	31.6702	163	TraesCS1B01G209000	378.834	378.834	+	NADH dehydrogenase [ubiquinone] 1 beta subcomplex subunit 10	PF10249: NADH-ubiquinone oxidoreductase subunit 10; IPR019377: NADH-ubiquinone oxidoreductase, subunit 10; PF10249; IPR019377
b003530	1B	359.903	391.573	31.6702	163	TraesCS1B01G209100	378.838	378.839	-	Inositol-tetrakisphosphate 1-kinase	PF05770: Inositol 1, 3, 4-trisphosphate 5/6-kinase; IPR008656: Inositol-tetrakisphosphate 1-kinase; GO:0000287 MF: magnesium ion binding;GO:0005524 MF: ATP binding;GO:0005622 CC: intracellular;GO:0032957 BP: inositol trisphosphate metabolic process;GO:0047325 MF: inositol tetrakisphosphate 1-kinase activity;GO:0052725 MF: inositol-1,3,4-trisphosphate 6-kinase activity;GO:0052726 MF: inositol-1,3,…
b003530	1B	359.903	391.573	31.6702	163	TraesCS1B01G209200	378.944	378.945	-	Tetratricopeptide repeat (TPR)-like superfamily protein	IPR011990: Tetratricopeptide-like helical domain; IPR013026: Tetratricopeptide repeat-containing domain; GO:0005515 MF: protein binding; IPR011990; IPR013026; GO:0005515
b003530	1B	359.903	391.573	31.6702	163	TraesCS1B01G209300	379.628	379.631	-	ER-based factor for assembly of V-ATPase	PF11712: Endoplasmic reticulum-based factor for assembly of V-ATPase; IPR021013: ATPase, vacuolar ER assembly factor, Vma12; PF11712; IPR021013
b003530	1B	359.903	391.573	31.6702	163	TraesCS1B01G209400	380.432	380.434	+	VQ motif protein
b003530	1B	359.903	391.573	31.6702	163	TraesCS1B01G209500	380.436	380.44	-	WEB family protein, chloroplastic
b003530	1B	359.903	391.573	31.6702	163	TraesCS1B01G209600	380.462	380.467	+	(RAP Annotation release2) NERD domain containing protein	PF08378: Nuclease-related domain; IPR011528: Nuclease-related domain, NERD; PF08378; IPR011528
b003530	1B	359.903	391.573	31.6702	163	TraesCS1B01G209700	380.468	380.47	-	Cinnamoyl-CoA reductase, putative	PF13460: NAD(P)H-binding; IPR016040: NAD(P)-binding domain; PF13460; IPR016040
b003530	1B	359.903	391.573	31.6702	163	TraesCS1B01G209800	380.884	380.886	-	TOM1-like protein 2	PF00790: VHS domain; PF03127: GAT domain; IPR002014: VHS domain; IPR004152: GAT domain; IPR008942: ENTH/VHS; IPR014645: Target of Myb protein 1; GO:0005622 CC: intracellular;GO:0006886 BP: intracellular protein transport; PF00790; PF03127; IPR002014; IPR004152; IPR008942; IPR014645; GO:0005622; GO:0006886
b003530	1B	359.903	391.573	31.6702	163	TraesCS1B01G209900	380.887	380.896	-	Glycerol-3-phosphate acyltransferase, chloroplastic	PF14829: Glycerol-3-phosphate acyltransferase N-terminal; PF01553: Acyltransferase; IPR002123: Phospholipid/glycerol acyltransferase; IPR016222: Glycerol-3-phosphate O-acyltransferase, chloroplast; IPR023083: Glycerol-3-phosphate O-acyltransferase, alpha helical bundle, N-terminal; GO:0004366 MF: glycerol-3-phosphate O-acyltransferase activity;GO:0006650 BP: glycerophospholipid metabolic process;…
b003530	1B	359.903	391.573	31.6702	163	TraesCS1B01G210000	381.382	381.391	+	Phenylalanine--tRNA ligase beta subunit	PF03483: B3/4 domain; PF03484: tRNA synthetase B5 domain; PF01409: tRNA synthetases class II core domain (F); IPR002319: Phenylalanyl-tRNA synthetase; IPR004531: Phenylalanyl-tRNA synthetase, class IIc, beta subunit, archae/euk cytosolic; IPR005146: B3/B4 tRNA-binding domain; IPR005147: tRNA synthetase, B5-domain; IPR009061: Putative DNA-binding domain; IPR020825: Phenylalanyl-tRNA synthetase, B3…
b003530	1B	359.903	391.573	31.6702	163	TraesCS1B01G210100	381.501	381.501	-	Cyst nematode resistance protein-like
b003530	1B	359.903	391.573	31.6702	163	TraesCS1B01G210200	381.504	381.506	-
b003530	1B	359.903	391.573	31.6702	163	TraesCS1B01G210300	382.216	382.218	+	Poly [ADP-ribose] polymerase	PF12174: RCD1-SRO-TAF4 (RST) plant domain; IPR012317: Poly(ADP-ribose) polymerase, catalytic domain; IPR022003: RST domain of plant C-terminal; GO:0003950 MF: NAD+ ADP-ribosyltransferase activity; PF12174; IPR012317; IPR022003; GO:0003950
b003530	1B	359.903	391.573	31.6702	163	TraesCS1B01G210400	382.222	382.226	-	Lysine-specific demethylase	PF02375: jmjN domain; PF02373: JmjC domain, hydroxylase; PF02928: C5HC2 zinc finger; IPR003347: JmjC domain; IPR003349: JmjN domain; IPR004198: Zinc finger, C5HC2-type; PF02375; PF02373; PF02928; IPR003347; IPR003349; IPR004198
b003530	1B	359.903	391.573	31.6702	163	TraesCS1B01G210500	383.05	383.053	+	Xyloglucan endotransglucosylase/hydrolase	PF00722: Glycosyl hydrolases family 16; PF06955: Xyloglucan endo-transglycosylase (XET) C-terminus; IPR000757: Glycoside hydrolase family 16; IPR010713: Xyloglucan endo-transglycosylase, C-terminal; IPR013320: Concanavalin A-like lectin/glucanase domain; IPR016455: Xyloglucan endotransglucosylase/hydrolase; GO:0004553 MF: hydrolase activity, hydrolyzing O-glycosyl compounds;GO:0005618 CC: cell wa…
b003530	1B	359.903	391.573	31.6702	163	TraesCS1B01G210600	383.217	383.219	+	Chalcone-flavanone isomerase family protein
b003530	1B	359.903	391.573	31.6702	163	TraesCS1B01G210700	383.792	383.797	+	Cellulose synthase-like protein	PF14570: RING/Ubox like zinc-binding domain; PF03552: Cellulose synthase; IPR005150: Cellulose synthase; IPR013083: Zinc finger, RING/FYVE/PHD-type; IPR029044: Nucleotide-diphospho-sugar transferases; GO:0016020 CC: membrane;GO:0016760 MF: cellulose synthase (UDP-forming) activity;GO:0030244 BP: cellulose biosynthetic process; PF14570; PF03552; IPR005150; IPR013083; IPR029044; GO:0016020; GO:0016…
b003530	1B	359.903	391.573	31.6702	163	TraesCS1B01G210800	383.796	383.8	-	Pentatricopeptide repeat-containing protein, putative	PF01535: PPR repeat; PF13812: Pentatricopeptide repeat domain; PF13041: PPR repeat family; IPR002885: Pentatricopeptide repeat; IPR011990: Tetratricopeptide-like helical domain; GO:0005515 MF: protein binding; PF01535; PF13812; PF13041; IPR002885; IPR011990; GO:0005515
b003530	1B	359.903	391.573	31.6702	163	TraesCS1B01G210900	383.801	383.804	-	26S proteasome regulatory subunit family protein	PF01399: PCI domain; IPR000717: Proteasome component (PCI) domain; IPR011991: Winged helix-turn-helix DNA-binding domain; GO:0005515 MF: protein binding; PF01399; IPR000717; IPR011991; GO:0005515
b003530	1B	359.903	391.573	31.6702	163	TraesCS1B01G211000	384.056	384.057	-	Ubiquinone/menaquinone biosynthesis C-methyltransferase UbiE	PF08241: Methyltransferase domain; IPR013216: Methyltransferase type 11; IPR029063: S-adenosyl-L-methionine-dependent methyltransferase; GO:0008152 BP: metabolic process;GO:0008168 MF: methyltransferase activity; PF08241; IPR013216; IPR029063; GO:0008152; GO:0008168
b003530	1B	359.903	391.573	31.6702	163	TraesCS1B01G211100	384.296	384.298	-	Antiholin-like protein lrgB	PF04172: LrgB-like family; IPR007300: CidB/LrgB family; PF04172; IPR007300
b003530	1B	359.903	391.573	31.6702	163	TraesCS1B01G211200	384.299	384.301	-	Choline-phosphate cytidylyltransferase	PF01467: Cytidylyltransferase-like; IPR004821: Cytidyltransferase-like domain; IPR014729: Rossmann-like alpha/beta/alpha sandwich fold; GO:0003824 MF: catalytic activity;GO:0009058 BP: biosynthetic process; PF01467; IPR004821; IPR014729; GO:0003824; GO:0009058
b003530	1B	359.903	391.573	31.6702	163	TraesCS1B01G211300	384.336	384.34	-	4-coumarate--CoA ligase family protein	PF00501: AMP-binding enzyme; PF13193: AMP-binding enzyme C-terminal domain; IPR000873: AMP-dependent synthetase/ligase; IPR020845: AMP-binding, conserved site; IPR025110: AMP-binding enzyme C-terminal domain; GO:0003824 MF: catalytic activity;GO:0008152 BP: metabolic process; PF00501; PF13193; IPR000873; IPR020845; IPR025110; GO:0003824; GO:0008152
b003530	1B	359.903	391.573	31.6702	163	TraesCS1B01G211400	384.497	384.502	-	ERD (Early-responsive to dehydration stress) family protein	PF13967: Late exocytosis, associated with Golgi transport; PF14703: Cytosolic domain of 10TM putative phosphate transporter; PF02714: Calcium-dependent channel, 7TM region, putative phosphate; IPR003864: Calcium-dependent channel, 7TM region, putative phosphate; IPR015943: WD40/YVTN repeat-like-containing domain; IPR027815: 10TM putative phosphate transporter, cytosolic domain; IPR032880: Calcium…
b003530	1B	359.903	391.573	31.6702	163	TraesCS1B01G211500	385.029	385.03	+	B3 domain-containing protein	PF02362: B3 DNA binding domain; IPR003340: B3 DNA binding domain; IPR015300: DNA-binding pseudobarrel domain; GO:0003677 MF: DNA binding; PF02362; IPR003340; IPR015300; GO:0003677
b003530	1B	359.903	391.573	31.6702	163	TraesCS1B01G211600	385.16	385.163	+	Protein kinase family protein	PF00069: Protein kinase domain; PF07714: Protein tyrosine kinase; IPR000719: Protein kinase domain; IPR001245: Serine-threonine/tyrosine-protein kinase, catalytic domain; IPR008266: Tyrosine-protein kinase, active site; IPR008271: Serine/threonine-protein kinase, active site; IPR011009: Protein kinase-like domain; GO:0004672 MF: protein kinase activity;GO:0005524 MF: ATP binding;GO:0006468 BP: pr…
b003530	1B	359.903	391.573	31.6702	163	TraesCS1B01G211700	385.164	385.167	+	Cytochrome P450 family protein	PF00067: Cytochrome P450; IPR001128: Cytochrome P450; IPR002401: Cytochrome P450, E-class, group I; IPR017972: Cytochrome P450, conserved site; GO:0005506 MF: iron ion binding;GO:0016705 MF: oxidoreductase activity, acting on paired donors, with incorporation or reduction of molecular oxygen;GO:0020037 MF: heme binding;GO:0055114 BP: oxidation-reduction process; PF00067; IPR001128; IPR002401; IPR…
b003530	1B	359.903	391.573	31.6702	163	TraesCS1B01G211800	385.17	385.174	-	Sugar transporter family protein	PF00083: Sugar (and other) transporter; IPR003663: Sugar/inositol transporter; IPR005828: Major facilitator, sugar transporter-like; IPR005829: Sugar transporter, conserved site; IPR020846: Major facilitator superfamily domain; GO:0005215 MF: transporter activity;GO:0016020 CC: membrane;GO:0016021 CC: integral component of membrane;GO:0022857 MF: transmembrane transporter activity;GO:0022891 MF: …
b003530	1B	359.903	391.573	31.6702	163	TraesCS1B01G211900	385.213	385.216	-	NADH dehydrogenase [ubiquinone] 1 alpha subcomplex subunit 12	PF05071: NADH ubiquinone oxidoreductase subunit NDUFA12; IPR007763: NADH dehydrogenase [ubiquinone] 1 alpha subcomplex subunit 12; GO:0008137 MF: NADH dehydrogenase (ubiquinone) activity;GO:0009055 MF: electron carrier activity;GO:0016020 CC: membrane; PF05071; IPR007763; GO:0008137; GO:0009055; GO:0016020
b003530	1B	359.903	391.573	31.6702	163	TraesCS1B01G212000	385.296	385.297	+	WRKY family transcription factor	PF03106: WRKY DNA -binding domain; IPR003657: WRKY domain; GO:0003700 MF: transcription factor activity, sequence-specific DNA binding;GO:0006355 BP: regulation of transcription, DNA-templated;GO:0043565 MF: sequence-specific DNA binding; PF03106; IPR003657; GO:0003700; GO:0006355; GO:0043565
b003530	1B	359.903	391.573	31.6702	163	TraesCS1B01G212100	385.298	385.301	-	50S ribosomal protein L35	PF01632: Ribosomal protein L35; IPR001706: Ribosomal protein L35, non-mitochondrial; IPR021137: Ribosomal protein L35; GO:0003735 MF: structural constituent of ribosome;GO:0005622 CC: intracellular;GO:0005840 CC: ribosome;GO:0006412 BP: translation; PF01632; IPR001706; IPR021137; GO:0003735; GO:0005622; GO:0005840; GO:0006412
b003530	1B	359.903	391.573	31.6702	163	TraesCS1B01G212200	385.645	385.648	+	Peptide transporter	PF00854: POT family; IPR000109: Proton-dependent oligopeptide transporter family; IPR020846: Major facilitator superfamily domain; GO:0005215 MF: transporter activity;GO:0006810 BP: transport;GO:0016020 CC: membrane; PF00854; IPR000109; IPR020846; GO:0005215; GO:0006810; GO:0016020
b003530	1B	359.903	391.573	31.6702	163	TraesCS1B01G212300	385.655	385.656	+	Peptide transporter	PF00854: POT family; IPR000109: Proton-dependent oligopeptide transporter family; GO:0005215 MF: transporter activity;GO:0006810 BP: transport;GO:0016020 CC: membrane; PF00854; IPR000109; GO:0005215; GO:0006810; GO:0016020
b003530	1B	359.903	391.573	31.6702	163	TraesCS1B01G212400	385.657	385.659	+	Peptide transporter	PF00854: POT family; IPR000109: Proton-dependent oligopeptide transporter family; IPR020846: Major facilitator superfamily domain; GO:0005215 MF: transporter activity;GO:0006810 BP: transport;GO:0016020 CC: membrane; PF00854; IPR000109; IPR020846; GO:0005215; GO:0006810; GO:0016020
b003530	1B	359.903	391.573	31.6702	163	TraesCS1B01G212500	386.159	386.161	+	ADP-ribosylation factor, putative, expressed	PF00025: ADP-ribosylation factor family; IPR005225: Small GTP-binding protein domain; IPR006689: Small GTPase superfamily, ARF/SAR type; IPR024156: Small GTPase superfamily, ARF type; IPR027417: P-loop containing nucleoside triphosphate hydrolase; GO:0005525 MF: GTP binding;GO:0005622 CC: intracellular;GO:0007264 BP: small GTPase mediated signal transduction; PF00025; IPR005225; IPR006689; IPR024…
b003530	1B	359.903	391.573	31.6702	163	TraesCS1B01G212600	386.162	386.163	+	RmlC-like cupins superfamily protein	PF05899: Protein of unknown function (DUF861); IPR008579: Domain of unknown function DUF861, cupin-3; IPR011051: RmlC-like cupin domain; IPR014710: RmlC-like jelly roll fold; PF05899; IPR008579; IPR011051; IPR014710
b003530	1B	359.903	391.573	31.6702	163	TraesCS1B01G212700	386.198	386.199	-	RING/U-box protein	PF13923: Zinc finger, C3HC4 type (RING finger); IPR001841: Zinc finger, RING-type; IPR013083: Zinc finger, RING/FYVE/PHD-type; IPR017907: Zinc finger, RING-type, conserved site; GO:0005515 MF: protein binding;GO:0008270 MF: zinc ion binding; PF13923; IPR001841; IPR013083; IPR017907; GO:0005515; GO:0008270
b003530	1B	359.903	391.573	31.6702	163	TraesCS1B01G212800	386.263	386.268	-	Kinase-like protein	PF00069: Protein kinase domain; IPR000719: Protein kinase domain; IPR008271: Serine/threonine-protein kinase, active site; IPR011009: Protein kinase-like domain; IPR017441: Protein kinase, ATP binding site; GO:0004672 MF: protein kinase activity;GO:0005524 MF: ATP binding;GO:0006468 BP: protein phosphorylation; PF00069; IPR000719; IPR008271; IPR011009; IPR017441; GO:0004672; GO:0005524; GO:0006468
b003530	1B	359.903	391.573	31.6702	163	TraesCS1B01G212900	386.517	386.52	+	stress response protein	PF12874: Zinc-finger of C2H2 type; PF12874
b003530	1B	359.903	391.573	31.6702	163	TraesCS1B01G213000	386.616	386.617	+
b003530	1B	359.903	391.573	31.6702	163	TraesCS1B01G213100	386.792	386.794	+	Urea-proton symporter DUR3	PF00474: Sodium:solute symporter family; IPR001734: Sodium/solute symporter; GO:0005215 MF: transporter activity;GO:0006810 BP: transport;GO:0016020 CC: membrane;GO:0055085 BP: transmembrane transport; PF00474; IPR001734; GO:0005215; GO:0006810; GO:0016020; GO:0055085
b003530	1B	359.903	391.573	31.6702	163	TraesCS1B01G213200	387.298	387.303	+	Ankyrin repeat family protein	PF12796: Ankyrin repeats (3 copies); IPR002110: Ankyrin repeat; IPR020683: Ankyrin repeat-containing domain; GO:0005515 MF: protein binding; PF12796; IPR002110; IPR020683; GO:0005515
b003530	1B	359.903	391.573	31.6702	163	TraesCS1B01G213300	387.303	387.306	+	ATP-dependent Clp protease proteolytic subunit	PF00574: Clp protease; IPR001907: ATP-dependent Clp protease proteolytic subunit; IPR023562: Clp protease proteolytic subunit /Translocation-enhancing protein TepA; IPR029045: ClpP/crotonase-like domain; IPR033135: ClpP, histidine active site; GO:0004252 MF: serine-type endopeptidase activity;GO:0006508 BP: proteolysis; PF00574; IPR001907; IPR023562; IPR029045; IPR033135; GO:0004252; GO:0006508
b003530	1B	359.903	391.573	31.6702	163	TraesCS1B01G213400	387.307	387.308	-	zinc finger B-box protein
b003530	1B	359.903	391.573	31.6702	163	TraesCS1B01G213500	387.429	387.43	-	DNA-directed RNA polymerase subunit beta
b003530	1B	359.903	391.573	31.6702	163	TraesCS1B01G213600	388.009	388.011	+	S-adenosyl-L-methionine-dependent methyltransferases superfamily protein	PF03141: Putative S-adenosyl-L-methionine-dependent methyltransferase; IPR004159: Putative S-adenosyl-L-methionine-dependent methyltransferase; IPR029063: S-adenosyl-L-methionine-dependent methyltransferase; GO:0008168 MF: methyltransferase activity; PF03141; IPR004159; IPR029063; GO:0008168
b003530	1B	359.903	391.573	31.6702	163	TraesCS1B01G213700	388.011	388.023	-	DNA replication and repair recF	IPR008979: Galactose-binding domain-like; IPR016024: Armadillo-type fold; GO:0005488 MF: binding; IPR008979; IPR016024; GO:0005488
b003530	1B	359.903	391.573	31.6702	163	TraesCS1B01G213800	388.145	388.147	-	CASP-like protein	PF04535: Domain of unknown function (DUF588); IPR006702: Domain of unknown function DUF588; PF04535; IPR006702
b003530	1B	359.903	391.573	31.6702	163	TraesCS1B01G213900	388.382	388.385	+	Phosphatidylinositol transfer protein	PF03765: CRAL/TRIO, N-terminal domain; PF00650: CRAL/TRIO domain; IPR001251: CRAL-TRIO lipid binding domain; IPR009038: GOLD domain; IPR011074: CRAL/TRIO, N-terminal domain; GO:0006810 BP: transport;GO:0016021 CC: integral component of membrane; PF03765; PF00650; IPR001251; IPR009038; IPR011074; GO:0006810; GO:0016021
b003530	1B	359.903	391.573	31.6702	163	TraesCS1B01G214000	388.757	388.774	-	N-alpha-acetyltransferase 25, NatB auxiliary subunit	PF09797: N-acetyltransferase B complex (NatB) non catalytic subunit; IPR011990: Tetratricopeptide-like helical domain; IPR019183: N-acetyltransferase B complex, non-catalytic subunit; IPR019734: Tetratricopeptide repeat; GO:0005515 MF: protein binding; PF09797; IPR011990; IPR019183; IPR019734; GO:0005515
b003530	1B	359.903	391.573	31.6702	163	TraesCS1B01G214100	388.87	388.87	-
b003530	1B	359.903	391.573	31.6702	163	TraesCS1B01G214200	389.008	389.009	+	Expansin-like protein	PF03330: Lytic transglycolase; PF01357: Pollen allergen; IPR002963: Expansin; IPR007112: Expansin/pollen allergen, DPBB domain; IPR007117: Expansin, cellulose-binding-like domain; IPR007118: Expansin/Lol pI; IPR009009: RlpA-like protein, double-psi beta-barrel domain; GO:0005576 CC: extracellular region;GO:0009664 BP: plant-type cell wall organization; PF03330; PF01357; IPR002963; IPR007112; IPR0…
b003530	1B	359.903	391.573	31.6702	163	TraesCS1B01G214300	389.09	389.091	+	Expansin-like protein	PF03330: Lytic transglycolase; PF01357: Pollen allergen; IPR002963: Expansin; IPR007112: Expansin/pollen allergen, DPBB domain; IPR007117: Expansin, cellulose-binding-like domain; IPR007118: Expansin/Lol pI; IPR009009: RlpA-like protein, double-psi beta-barrel domain; GO:0005576 CC: extracellular region;GO:0009664 BP: plant-type cell wall organization; PF03330; PF01357; IPR002963; IPR007112; IPR0…
b003530	1B	359.903	391.573	31.6702	163	TraesCS1B01G214400	389.092	389.094	-	E2 ubiquitin-conjugating-like enzyme	PF00179: Ubiquitin-conjugating enzyme; IPR000608: Ubiquitin-conjugating enzyme E2; IPR016135: Ubiquitin-conjugating enzyme/RWD-like; IPR023313: Ubiquitin-conjugating enzyme, active site; PF00179; IPR000608; IPR016135; IPR023313
b003530	1B	359.903	391.573	31.6702	163	TraesCS1B01G214500	389.213	389.225	-	MADS-box transcription factor	PF00319: SRF-type transcription factor (DNA-binding and dimerisation domain); PF01486: K-box region; IPR002100: Transcription factor, MADS-box; IPR002487: Transcription factor, K-box; GO:0003677 MF: DNA binding;GO:0003700 MF: transcription factor activity, sequence-specific DNA binding;GO:0005634 CC: nucleus;GO:0006355 BP: regulation of transcription, DNA-templated;GO:0046983 MF: protein dimeriza…
b003530	1B	359.903	391.573	31.6702	163	TraesCS1B01G214600	389.553	389.553	+	MADS-box transcription factor	PF00319: SRF-type transcription factor (DNA-binding and dimerisation domain); IPR002100: Transcription factor, MADS-box; GO:0003677 MF: DNA binding;GO:0046983 MF: protein dimerization activity; PF00319; IPR002100; GO:0003677; GO:0046983
b003530	1B	359.903	391.573	31.6702	163	TraesCS1B01G214700	389.735	389.736	+	Protein curvature thylakoid chloroplastic-like	PF14159: CAAD domains of cyanobacterial aminoacyl-tRNA synthetase; IPR025564: Cyanobacterial aminoacyl-tRNA synthetase, CAAD domain; PF14159; IPR025564
b003530	1B	359.903	391.573	31.6702	163	TraesCS1B01G214800	389.943	389.944	+	Peroxidase	PF00141: Peroxidase; IPR000823: Plant peroxidase; IPR002016: Haem peroxidase, plant/fungal/bacterial; IPR010255: Haem peroxidase; IPR019793: Peroxidases heam-ligand binding site; GO:0004601 MF: peroxidase activity;GO:0006979 BP: response to oxidative stress;GO:0020037 MF: heme binding;GO:0055114 BP: oxidation-reduction process; PF00141; IPR000823; IPR002016; IPR010255; IPR019793; GO:0004601; GO:0…
b003530	1B	359.903	391.573	31.6702	163	TraesCS1B01G214900	389.98	389.981	+	Peroxidase	PF00141: Peroxidase; IPR000823: Plant peroxidase; IPR002016: Haem peroxidase, plant/fungal/bacterial; IPR010255: Haem peroxidase; IPR019793: Peroxidases heam-ligand binding site; IPR019794: Peroxidase, active site; GO:0004601 MF: peroxidase activity;GO:0006979 BP: response to oxidative stress;GO:0020037 MF: heme binding;GO:0055114 BP: oxidation-reduction process; PF00141; IPR000823; IPR002016; IP…
b003530	1B	359.903	391.573	31.6702	163	TraesCS1B01G215000	390.38	390.381	-	B3 domain-containing protein	PF02362: B3 DNA binding domain; IPR003340: B3 DNA binding domain; IPR015300: DNA-binding pseudobarrel domain; GO:0003677 MF: DNA binding; PF02362; IPR003340; IPR015300; GO:0003677
b003530	1B	359.903	391.573	31.6702	163	TraesCS1B01G215100	390.467	390.468	+	Heavy metal transport/detoxification protein	PF00403: Heavy-metal-associated domain; IPR006121: Heavy metal-associated domain, HMA; GO:0030001 BP: metal ion transport;GO:0046872 MF: metal ion binding; PF00403; IPR006121; GO:0030001; GO:0046872
b003530	1B	359.903	391.573	31.6702	163	TraesCS1B01G215200	390.617	390.624	+	Tobamovirus multiplication protein 3	PF06454: Protein of unknown function (DUF1084); IPR009457: Domain of unknown function DUF1084; PF06454; IPR009457
b003530	1B	359.903	391.573	31.6702	163	TraesCS1B01G215300	390.708	390.714	-	p-loop containing nucleoside triphosphate hydrolases superfamily protein	PF13086: AAA domain; PF13087: AAA domain; IPR027417: P-loop containing nucleoside triphosphate hydrolase; PF13086; PF13087; IPR027417
b003530	1B	359.903	391.573	31.6702	163	TraesCS1B01G215400	390.879	390.882	-	Protoheme IX farnesyltransferase	PF12274: Protein of unknown function (DUF3615); IPR022059: Protein of unknown function DUF3615; PF12274; IPR022059
b003530	1B	359.903	391.573	31.6702	163	TraesCS1B01G215500	391.067	391.069	+	Myb transcription factor	PF13921: Myb-like DNA-binding domain; IPR001005: SANT/Myb domain; IPR009057: Homeobox domain-like; IPR017930: Myb domain; GO:0003677 MF: DNA binding; PF13921; IPR001005; IPR009057; IPR017930; GO:0003677
b003530	1B	359.903	391.573	31.6702	163	TraesCS1B01G215600	391.071	391.072	-	Pmr5/Cas1p GDSL/SGNH-like acyl-esterase family protein	IPR013830: SGNH hydrolase-type esterase domain; IPR013830
b003530	1B	359.903	391.573	31.6702	163	TraesCS1B01G215700	391.268	391.271	+	Protein PLASTID MOVEMENT IMPAIRED 1	PF10358: N-terminal C2 in EEIG1 and EHBP1 proteins; IPR019448: EEIG1/EHBP1 N-terminal domain; PF10358; IPR019448
b003530	1B	359.903	391.573	31.6702	163	TraesCS1B01G215800	391.572	391.576	+	Monosaccharide-sensing protein 2	PF00083: Sugar (and other) transporter; IPR003663: Sugar/inositol transporter; IPR005828: Major facilitator, sugar transporter-like; IPR005829: Sugar transporter, conserved site; IPR020846: Major facilitator superfamily domain; GO:0005215 MF: transporter activity;GO:0016020 CC: membrane;GO:0016021 CC: integral component of membrane;GO:0022857 MF: transmembrane transporter activity;GO:0022891 MF: …
b005418	4B	89.2942	115.101	25.8072	100	TraesCS4B01G088200	89.2861	89.2944	+	PHD finger alfin-like protein	PF12165: Alfin; PF00628: PHD-finger; IPR001965: Zinc finger, PHD-type; IPR011011: Zinc finger, FYVE/PHD-type; IPR013083: Zinc finger, RING/FYVE/PHD-type; IPR019786: Zinc finger, PHD-type, conserved site; IPR019787: Zinc finger, PHD-finger; IPR021998: Alfin; GO:0005515 MF: protein binding;GO:0006355 BP: regulation of transcription, DNA-templated;GO:0008270 MF: zinc ion binding;GO:0042393 MF: histo…
b005418	4B	89.2942	115.101	25.8072	100	TraesCS4B01G088300	89.3031	89.3043	+	ENTH/ANTH/VHS superfamily protein	PF07651: ANTH domain; IPR008942: ENTH/VHS; IPR011417: AP180 N-terminal homology (ANTH) domain; IPR014712: Phosphoinositide-binding clathrin adaptor, domain 2; GO:0005543 MF: phospholipid binding;GO:0005545 MF: 1-phosphatidylinositol binding;GO:0030136 CC: clathrin-coated vesicle;GO:0030276 MF: clathrin binding;GO:0048268 BP: clathrin coat assembly; PF07651; IPR008942; IPR011417; IPR014712; GO:000…
b005418	4B	89.2942	115.101	25.8072	100	TraesCS4B01G088400	89.3771	89.3874	-	DNA-(apurinic or apyrimidinic site) lyase	PF03372: Endonuclease/Exonuclease/phosphatase family; IPR004808: AP endonuclease 1; IPR005135: Endonuclease/exonuclease/phosphatase; GO:0004518 MF: nuclease activity;GO:0006281 BP: DNA repair; PF03372; IPR004808; IPR005135; GO:0004518; GO:0006281
b005418	4B	89.2942	115.101	25.8072	100	TraesCS4B01G088500	89.3883	89.4061	+	ABC transporter, putative	PF00664: ABC transporter transmembrane region; PF00005: ABC transporter; IPR003439: ABC transporter-like; IPR003593: AAA+ ATPase domain; IPR011527: ABC transporter type 1, transmembrane domain; IPR017871: ABC transporter, conserved site; IPR027417: P-loop containing nucleoside triphosphate hydrolase; GO:0005524 MF: ATP binding;GO:0006810 BP: transport;GO:0016021 CC: integral component of membrane…
b005418	4B	89.2942	115.101	25.8072	100	TraesCS4B01G088600	89.4542	89.4667	-	Serine carboxypeptidase family protein, expressed	PF00450: Serine carboxypeptidase; IPR001563: Peptidase S10, serine carboxypeptidase; IPR029058: Alpha/Beta hydrolase fold; IPR033124: Serine carboxypeptidases, histidine active site; GO:0004185 MF: serine-type carboxypeptidase activity;GO:0006508 BP: proteolysis; PF00450; IPR001563; IPR029058; IPR033124; GO:0004185; GO:0006508
b005418	4B	89.2942	115.101	25.8072	100	TraesCS4B01G088700	89.5027	89.5056	-	Protein phosphatase 2c, putative	PF00481: Protein phosphatase 2C; IPR000222: PPM-type phosphatase, divalent cation binding; IPR001932: PPM-type phosphatase domain; GO:0003824 MF: catalytic activity;GO:0043169 MF: cation binding; PF00481; IPR000222; IPR001932; GO:0003824; GO:0043169
b005418	4B	89.2942	115.101	25.8072	100	TraesCS4B01G088800	89.517	89.5287	-	Non-lysosomal glucosylceramidase	PF12215: beta-glucosidase 2, glycosyl-hydrolase family 116 N-term; PF04685: Glycosyl-hydrolase family 116, catalytic region; IPR006775: Glycosyl-hydrolase family 116, catalytic region; IPR008928: Six-hairpin glycosidase-like; IPR014551: Beta-glucosidase GBA2-type; IPR018247: EF-Hand 1, calcium-binding site; IPR024462: Glycosyl-hydrolase family 116, N-terminal; GO:0003824 MF: catalytic activity;GO…
b005418	4B	89.2942	115.101	25.8072	100	TraesCS4B01G088900	89.9291	89.9296	+	ethylene-responsive transcription factor	PF00847: AP2 domain; IPR001471: AP2/ERF domain; IPR016177: DNA-binding domain; GO:0003677 MF: DNA binding;GO:0003700 MF: transcription factor activity, sequence-specific DNA binding;GO:0006355 BP: regulation of transcription, DNA-templated; PF00847; IPR001471; IPR016177; GO:0003677; GO:0003700; GO:0006355
b005418	4B	89.2942	115.101	25.8072	100	TraesCS4B01G089000	90.4577	90.4603	-	Chlorophyll a/b binding protein domain-containing protein	PF13806: Rieske-like [2Fe-2S] domain; IPR012748: Nitrite reductase [NAD(P)H] small subunit, NirD; IPR017941: Rieske [2Fe-2S] iron-sulphur domain; IPR023329: Chlorophyll a/b binding protein domain; GO:0008942 MF: nitrite reductase [NAD(P)H] activity;GO:0016491 MF: oxidoreductase activity;GO:0042128 BP: nitrate assimilation;GO:0051537 MF: 2 iron, 2 sulfur cluster binding;GO:0055114 BP: oxidation-re…
b005418	4B	89.2942	115.101	25.8072	100	TraesCS4B01G089100	90.5007	90.5068	+	Protein kinase family protein	PF00069: Protein kinase domain; IPR000719: Protein kinase domain; IPR008271: Serine/threonine-protein kinase, active site; IPR011009: Protein kinase-like domain; IPR017441: Protein kinase, ATP binding site; GO:0004672 MF: protein kinase activity;GO:0005524 MF: ATP binding;GO:0006468 BP: protein phosphorylation; PF00069; IPR000719; IPR008271; IPR011009; IPR017441; GO:0004672; GO:0005524; GO:0006468
b005418	4B	89.2942	115.101	25.8072	100	TraesCS4B01G089200	90.5057	90.5067	-	Glucuronoxylan 4-O-methyltransferase	PF04669: Polysaccharide biosynthesis; IPR006514: IRX15/IRX15L/IGXM; IPR021148: Polysaccharide biosynthesis domain; GO:0045492 BP: xylan biosynthetic process; PF04669; IPR006514; IPR021148; GO:0045492
b005418	4B	89.2942	115.101	25.8072	100	TraesCS4B01G089300	90.7099	90.717	+	carboxyl-terminal peptidase, putative (DUF239)	PF03080: Domain of unknown function (DUF239); IPR004314: Neprosin; PF03080; IPR004314
b005418	4B	89.2942	115.101	25.8072	100	TraesCS4B01G089400	90.7203	90.7269	+	Glycine-rich protein
b005418	4B	89.2942	115.101	25.8072	100	TraesCS4B01G089500	90.7276	90.729	+	Chlorophyll a-b binding protein, chloroplastic	PF00504: Chlorophyll A-B binding protein; IPR022796: Chlorophyll A-B binding protein; IPR023329: Chlorophyll a/b binding protein domain; PF00504; IPR022796; IPR023329
b005418	4B	89.2942	115.101	25.8072	100	TraesCS4B01G089600	90.7599	90.7603	+
b005418	4B	89.2942	115.101	25.8072	100	TraesCS4B01G089700	90.892	90.8932	-	Zinc finger-homeodomain protein 1	PF04770: ZF-HD protein dimerisation region; IPR006455: Homeodomain, ZF-HD class; IPR006456: ZF-HD homeobox protein, Cys/His-rich dimerisation domain; IPR009057: Homeobox domain-like; GO:0003677 MF: DNA binding; PF04770; IPR006455; IPR006456; IPR009057; GO:0003677
b005418	4B	89.2942	115.101	25.8072	100	TraesCS4B01G089800	91.1843	91.1849	-	Heat-shock protein, putative	PF00011: Hsp20/alpha crystallin family; IPR002068: Alpha crystallin/Hsp20 domain; IPR008978: HSP20-like chaperone; PF00011; IPR002068; IPR008978
b005418	4B	89.2942	115.101	25.8072	100	TraesCS4B01G089900	91.3274	91.3289	+	lysine ketoglutarate reductase trans-splicing-like protein, putative (DUF707)	PF05212: Protein of unknown function (DUF707); IPR007877: Protein of unknown function DUF707; PF05212; IPR007877
b005418	4B	89.2942	115.101	25.8072	100	TraesCS4B01G090000	91.3286	91.339	-	DNA polymerase III subunit	PF13177: DNA polymerase III, delta subunit; PF12169: DNA polymerase III subunits gamma and tau domain III; IPR008921: DNA polymerase III, clamp loader complex, gamma/delta/delta subunit, C-terminal; IPR012763: DNA polymerase III, subunit gamma/ tau; IPR022754: DNA polymerase III, gamma subunit, domain III; IPR027417: P-loop containing nucleoside triphosphate hydrolase; GO:0003677 MF: DNA binding;…
b005418	4B	89.2942	115.101	25.8072	100	TraesCS4B01G090100	91.7508	91.7559	+	GTPase Der	PF01926: 50S ribosome-binding GTPase; PF14714: KH-domain-like of EngA bacterial GTPase enzymes, C-terminal; IPR005225: Small GTP-binding protein domain; IPR006073: GTP binding domain; IPR015946: K homology domain-like, alpha/beta; IPR016484: GTP-binding protein EngA; IPR027417: P-loop containing nucleoside triphosphate hydrolase; IPR031166: EngA-type guanine nucleotide-binding (G) domain; IPR0328…
b005418	4B	89.2942	115.101	25.8072	100	TraesCS4B01G090200	92.4641	92.4645	+	DUF538 family protein, putative (Protein of unknown function, DUF538)	PF04398: Protein of unknown function, DUF538; IPR007493: Protein of unknown function DUF538; PF04398; IPR007493
b005418	4B	89.2942	115.101	25.8072	100	TraesCS4B01G090300	92.5335	92.5362	-	ATP-dependent Clp protease ATP-binding subunit	PF00004: ATPase family associated with various cellular activities (AAA); PF07724: AAA domain (Cdc48 subfamily); PF10431: C-terminal, D2-small domain, of ClpB protein; IPR001270: ClpA/B family; IPR003593: AAA+ ATPase domain; IPR003959: ATPase, AAA-type, core; IPR019489: Clp ATPase, C-terminal; IPR027417: P-loop containing nucleoside triphosphate hydrolase; GO:0005524 MF: ATP binding; PF00004; PF0…
b005418	4B	89.2942	115.101	25.8072	100	TraesCS4B01G090400	92.5564	92.5576	-	BPS1-like protein (DUF793)	PF03087: Arabidopsis protein of unknown function; IPR004320: Protein of unknown function DUF241, plant; PF03087; IPR004320
b005418	4B	89.2942	115.101	25.8072	100	TraesCS4B01G090500	92.6531	92.6675	-	CCR4-NOT transcription complex subunit 11	PF10155: Uncharacterized conserved protein (DUF2363); IPR019312: CCR4-NOT transcription complex subunit 11; GO:0030014 CC: CCR4-NOT complex; PF10155; IPR019312; GO:0030014
b005418	4B	89.2942	115.101	25.8072	100	TraesCS4B01G090600	92.9509	92.9519	+	Gibberellin receptor GID1a	PF07859: alpha/beta hydrolase fold; IPR013094: Alpha/beta hydrolase fold-3; IPR029058: Alpha/Beta hydrolase fold; GO:0008152 BP: metabolic process;GO:0016787 MF: hydrolase activity; PF07859; IPR013094; IPR029058; GO:0008152; GO:0016787
b005418	4B	89.2942	115.101	25.8072	100	TraesCS4B01G090700	93.288	93.2914	-	PHD finger protein	PF00628: PHD-finger; IPR001965: Zinc finger, PHD-type; IPR011011: Zinc finger, FYVE/PHD-type; IPR013083: Zinc finger, RING/FYVE/PHD-type; IPR019786: Zinc finger, PHD-type, conserved site; IPR019787: Zinc finger, PHD-finger; GO:0005515 MF: protein binding;GO:0008270 MF: zinc ion binding; PF00628; IPR001965; IPR011011; IPR013083; IPR019786; IPR019787; GO:0005515; GO:0008270
b005418	4B	89.2942	115.101	25.8072	100	TraesCS4B01G090800	93.4081	93.4127	-	Protein NRT1/ PTR FAMILY 1.2	PF00854: POT family; IPR000109: Proton-dependent oligopeptide transporter family; IPR020846: Major facilitator superfamily domain; GO:0005215 MF: transporter activity;GO:0006810 BP: transport;GO:0016020 CC: membrane; PF00854; IPR000109; IPR020846; GO:0005215; GO:0006810; GO:0016020
b005418	4B	89.2942	115.101	25.8072	100	TraesCS4B01G090900	93.7327	93.7331	-	VQ motif-containing protein	PF05678: VQ motif; IPR008889: VQ; PF05678; IPR008889
b005418	4B	89.2942	115.101	25.8072	100	TraesCS4B01G091000	93.7397	93.7427	-	Phospholipase D LgRec1	PF03009: Glycerophosphoryl diester phosphodiesterase family; IPR017946: PLC-like phosphodiesterase, TIM beta/alpha-barrel domain; IPR030395: Glycerophosphodiester phosphodiesterase domain; GO:0006629 BP: lipid metabolic process;GO:0008081 MF: phosphoric diester hydrolase activity; PF03009; IPR017946; IPR030395; GO:0006629; GO:0008081
b005418	4B	89.2942	115.101	25.8072	100	TraesCS4B01G091100	93.7705	93.7761	-	Sucrose-phosphate synthase	PF13579: Glycosyl transferase 4-like domain; PF00534: Glycosyl transferases group 1; PF05116: Sucrose-6F-phosphate phosphohydrolase; IPR001296: Glycosyl transferase, family 1; IPR006380: Sucrose-phosphatase, N-terminal; IPR012819: Sucrose phosphate synthase, plant; IPR028098: Glycosyltransferase subfamily 4-like, N-terminal domain; GO:0005985 BP: sucrose metabolic process;GO:0046524 MF: sucrose-p…
b005418	4B	89.2942	115.101	25.8072	100	TraesCS4B01G091200	94.1	94.1011	-	Gibberellin receptor GID1A	PF07859: alpha/beta hydrolase fold; IPR013094: Alpha/beta hydrolase fold-3; IPR029058: Alpha/Beta hydrolase fold; GO:0008152 BP: metabolic process;GO:0016787 MF: hydrolase activity; PF07859; IPR013094; IPR029058; GO:0008152; GO:0016787
b005418	4B	89.2942	115.101	25.8072	100	TraesCS4B01G091300	94.1854	94.1861	-	RING/U-box superfamily protein, putative	PF13639: Ring finger domain; IPR001841: Zinc finger, RING-type; IPR013083: Zinc finger, RING/FYVE/PHD-type; GO:0005515 MF: protein binding;GO:0008270 MF: zinc ion binding; PF13639; IPR001841; IPR013083; GO:0005515; GO:0008270
b005418	4B	89.2942	115.101	25.8072	100	TraesCS4B01G091400	94.2083	94.2135	-	Non-specific serine/threonine protein kinase	PF08263: Leucine rich repeat N-terminal domain; PF13855: Leucine rich repeat; PF00069: Protein kinase domain; IPR000719: Protein kinase domain; IPR001611: Leucine-rich repeat; IPR003591: Leucine-rich repeat, typical subtype; IPR008271: Serine/threonine-protein kinase, active site; IPR011009: Protein kinase-like domain; IPR013210: Leucine-rich repeat-containing N-terminal, plant-type; IPR032675: L…
b005418	4B	89.2942	115.101	25.8072	100	TraesCS4B01G091500	94.7641	94.767	+	Receptor protein kinase, putative	PF08263: Leucine rich repeat N-terminal domain; PF13516: Leucine Rich repeat; PF00560: Leucine Rich Repeat; PF13855: Leucine rich repeat; PF00069: Protein kinase domain; IPR000719: Protein kinase domain; IPR001611: Leucine-rich repeat; IPR003591: Leucine-rich repeat, typical subtype; IPR008271: Serine/threonine-protein kinase, active site; IPR011009: Protein kinase-like domain; IPR013210: Leucine…
b005418	4B	89.2942	115.101	25.8072	100	TraesCS4B01G091600	94.7889	94.7908	-	NBS-LRR disease resistance protein, putative, expressed	PF00931: NB-ARC domain; IPR002182: NB-ARC; IPR011991: Winged helix-turn-helix DNA-binding domain; IPR027417: P-loop containing nucleoside triphosphate hydrolase; IPR032675: Leucine-rich repeat domain, L domain-like; GO:0043531 MF: ADP binding; PF00931; IPR002182; IPR011991; IPR027417; IPR032675; GO:0043531
b005418	4B	89.2942	115.101	25.8072	100	TraesCS4B01G091700	94.823	94.8237	-	ATP synthase subunit b
b005418	4B	89.2942	115.101	25.8072	100	TraesCS4B01G091800	94.9502	94.9508	+	Rpr4901.2
b005418	4B	89.2942	115.101	25.8072	100	TraesCS4B01G091900	95.0692	95.072	+	NBS-LRR disease resistance protein, putative, expressed	PF00931: NB-ARC domain; IPR002182: NB-ARC; IPR011991: Winged helix-turn-helix DNA-binding domain; IPR027417: P-loop containing nucleoside triphosphate hydrolase; IPR032675: Leucine-rich repeat domain, L domain-like; GO:0043531 MF: ADP binding; PF00931; IPR002182; IPR011991; IPR027417; IPR032675; GO:0043531
b005418	4B	89.2942	115.101	25.8072	100	TraesCS4B01G092000	95.0739	95.0786	-	Coatomer subunit beta'-1	PF00400: WD domain, G-beta repeat; IPR000535: Major sperm protein (MSP) domain; IPR001680: WD40 repeat; IPR008962: PapD-like; IPR013783: Immunoglobulin-like fold; IPR015943: WD40/YVTN repeat-like-containing domain; IPR017986: WD40-repeat-containing domain; IPR019775: WD40 repeat, conserved site; IPR020472: G-protein beta WD-40 repeat; GO:0005515 MF: protein binding; PF00400; IPR000535; IPR001680;…
b005418	4B	89.2942	115.101	25.8072	100	TraesCS4B01G092100	95.0993	95.1006	-
b005418	4B	89.2942	115.101	25.8072	100	TraesCS4B01G092200	95.1081	95.1095	-	Protein kinase family protein	PF00069: Protein kinase domain; IPR000719: Protein kinase domain; IPR008271: Serine/threonine-protein kinase, active site; IPR011009: Protein kinase-like domain; IPR017441: Protein kinase, ATP binding site; GO:0004672 MF: protein kinase activity;GO:0005524 MF: ATP binding;GO:0006468 BP: protein phosphorylation; PF00069; IPR000719; IPR008271; IPR011009; IPR017441; GO:0004672; GO:0005524; GO:0006468
b005418	4B	89.2942	115.101	25.8072	100	TraesCS4B01G092300	95.207	95.2078	-	40S ribosomal protein S23-2
b005418	4B	89.2942	115.101	25.8072	100	TraesCS4B01G092400	95.2167	95.2187	-	Receptor-like protein kinase	PF00069: Protein kinase domain; IPR000719: Protein kinase domain; IPR008271: Serine/threonine-protein kinase, active site; IPR011009: Protein kinase-like domain; IPR017441: Protein kinase, ATP binding site; GO:0004672 MF: protein kinase activity;GO:0005524 MF: ATP binding;GO:0006468 BP: protein phosphorylation; PF00069; IPR000719; IPR008271; IPR011009; IPR017441; GO:0004672; GO:0005524; GO:0006468
b005418	4B	89.2942	115.101	25.8072	100	TraesCS4B01G092500	95.3162	95.319	-	receptor kinase 1	PF00069: Protein kinase domain; IPR000719: Protein kinase domain; IPR008271: Serine/threonine-protein kinase, active site; IPR011009: Protein kinase-like domain; IPR017441: Protein kinase, ATP binding site; GO:0004672 MF: protein kinase activity;GO:0005524 MF: ATP binding;GO:0006468 BP: protein phosphorylation; PF00069; IPR000719; IPR008271; IPR011009; IPR017441; GO:0004672; GO:0005524; GO:0006468
b005418	4B	89.2942	115.101	25.8072	100	TraesCS4B01G092600	95.3435	95.3491	+	Disease resistance protein RPM1	PF00931: NB-ARC domain; IPR002182: NB-ARC; IPR011991: Winged helix-turn-helix DNA-binding domain; IPR027417: P-loop containing nucleoside triphosphate hydrolase; IPR032675: Leucine-rich repeat domain, L domain-like; GO:0043531 MF: ADP binding; PF00931; IPR002182; IPR011991; IPR027417; IPR032675; GO:0043531
b005418	4B	89.2942	115.101	25.8072	100	TraesCS4B01G092700	95.3655	95.3677	+	receptor kinase 1	PF00069: Protein kinase domain; IPR000719: Protein kinase domain; IPR008271: Serine/threonine-protein kinase, active site; IPR011009: Protein kinase-like domain; IPR017441: Protein kinase, ATP binding site; GO:0004672 MF: protein kinase activity;GO:0005524 MF: ATP binding;GO:0006468 BP: protein phosphorylation; PF00069; IPR000719; IPR008271; IPR011009; IPR017441; GO:0004672; GO:0005524; GO:0006468
b005418	4B	89.2942	115.101	25.8072	100	TraesCS4B01G092800	95.37	95.3707	-	Late embryogenesis abundant protein
b005418	4B	89.2942	115.101	25.8072	100	TraesCS4B01G092900	95.373	95.3745	-	receptor kinase 1	PF00069: Protein kinase domain; IPR000719: Protein kinase domain; IPR008271: Serine/threonine-protein kinase, active site; IPR011009: Protein kinase-like domain; IPR017441: Protein kinase, ATP binding site; GO:0004672 MF: protein kinase activity;GO:0005524 MF: ATP binding;GO:0006468 BP: protein phosphorylation; PF00069; IPR000719; IPR008271; IPR011009; IPR017441; GO:0004672; GO:0005524; GO:0006468
b005418	4B	89.2942	115.101	25.8072	100	TraesCS4B01G093000	95.4465	95.4478	-	Serpin	PF00079: Serpin (serine protease inhibitor); IPR023796: Serpin domain; PF00079; IPR023796
b005418	4B	89.2942	115.101	25.8072	100	TraesCS4B01G093100	95.6615	95.6648	-	NBS-LRR disease resistance protein family-1	PF00931: NB-ARC domain; IPR002182: NB-ARC; IPR011991: Winged helix-turn-helix DNA-binding domain; IPR027417: P-loop containing nucleoside triphosphate hydrolase; IPR032675: Leucine-rich repeat domain, L domain-like; GO:0043531 MF: ADP binding; PF00931; IPR002182; IPR011991; IPR027417; IPR032675; GO:0043531
b005418	4B	89.2942	115.101	25.8072	100	TraesCS4B01G093200	95.6699	95.6763	+	protein kinase family protein	PF00931: NB-ARC domain; PF00069: Protein kinase domain; IPR000719: Protein kinase domain; IPR002182: NB-ARC; IPR008271: Serine/threonine-protein kinase, active site; IPR011009: Protein kinase-like domain; IPR011991: Winged helix-turn-helix DNA-binding domain; IPR017441: Protein kinase, ATP binding site; IPR027417: P-loop containing nucleoside triphosphate hydrolase; IPR032675: Leucine-rich repeat…
b005418	4B	89.2942	115.101	25.8072	100	TraesCS4B01G093300	95.7182	95.719	-	Beta-1,3-N-Acetylglucosaminyltransferase family protein, putative
b005418	4B	89.2942	115.101	25.8072	100	TraesCS4B01G093400	95.8563	95.8576	-	HECT ubiquitin protein ligase family protein KAK	PF07762: Protein of unknown function (DUF1618); IPR011676: Domain of unknown function DUF1618; PF07762; IPR011676
b005418	4B	89.2942	115.101	25.8072	100	TraesCS4B01G093500	95.8586	95.8618	-	Neutral/alkaline invertase	PF12899: Alkaline and neutral invertase; IPR008928: Six-hairpin glycosidase-like; IPR024746: Glycosyl hydrolase family 100; GO:0003824 MF: catalytic activity;GO:0033926 MF: glycopeptide alpha-N-acetylgalactosaminidase activity; PF12899; IPR008928; IPR024746; GO:0003824; GO:0033926
b005418	4B	89.2942	115.101	25.8072	100	TraesCS4B01G093600	96.1866	96.1929	+	RING-finger E3 ubiquitin ligase, putative	PF13639: Ring finger domain; IPR001841: Zinc finger, RING-type; IPR013083: Zinc finger, RING/FYVE/PHD-type; GO:0005515 MF: protein binding;GO:0008270 MF: zinc ion binding; PF13639; IPR001841; IPR013083; GO:0005515; GO:0008270
b005418	4B	89.2942	115.101	25.8072	100	TraesCS4B01G093700	96.2711	96.2725	-	Transcription factor, putative	PF03634: TCP family transcription factor; IPR005333: Transcription factor, TCP; IPR017887: Transcription factor TCP subgroup; PF03634; IPR005333; IPR017887
b005418	4B	89.2942	115.101	25.8072	100	TraesCS4B01G093800	96.4431	96.4434	-	G-type lectin S-receptor-like Serine/Threonine-kinase	PF13456: Reverse transcriptase-like; PF13456
b005418	4B	89.2942	115.101	25.8072	100	TraesCS4B01G093900	96.6304	96.6322	+	Serpin	PF00079: Serpin (serine protease inhibitor); IPR023796: Serpin domain; PF00079; IPR023796
b005418	4B	89.2942	115.101	25.8072	100	TraesCS4B01G094000	96.6365	96.6387	+	B3 domain-containing protein	PF02362: B3 DNA binding domain; IPR003340: B3 DNA binding domain; IPR015300: DNA-binding pseudobarrel domain; GO:0003677 MF: DNA binding; PF02362; IPR003340; IPR015300; GO:0003677
b005418	4B	89.2942	115.101	25.8072	100	TraesCS4B01G094100	96.64	96.6414	-	Pentatricopeptide repeat-containing protein, putative	PF13041: PPR repeat family; PF01535: PPR repeat; IPR002885: Pentatricopeptide repeat; PF13041; PF01535; IPR002885
b005418	4B	89.2942	115.101	25.8072	100	TraesCS4B01G094200	96.6422	96.6499	-	Protein TPLATE	IPR011989: Armadillo-like helical; IPR016024: Armadillo-type fold; GO:0005488 MF: binding; IPR011989; IPR016024; GO:0005488
b005418	4B	89.2942	115.101	25.8072	100	TraesCS4B01G094300	96.6424	96.6427	+	Homoserine/homoserine lactone efflux protein
b005418	4B	89.2942	115.101	25.8072	100	TraesCS4B01G094400	96.8733	96.8803	+	Transducin/WD-like repeat-protein	PF00400: WD domain, G-beta repeat; IPR001680: WD40 repeat; IPR015943: WD40/YVTN repeat-like-containing domain; IPR017986: WD40-repeat-containing domain; GO:0005515 MF: protein binding; PF00400; IPR001680; IPR015943; IPR017986; GO:0005515
b005418	4B	89.2942	115.101	25.8072	100	TraesCS4B01G094500	96.9275	96.933	+	RNA-binding protein	PF00076: RNA recognition motif. (a.k.a. RRM, RBD, or RNP domain); PF14327: Hinge domain of cleavage stimulation factor subunit 2; PF14304: Transcription termination and cleavage factor C-terminal; IPR000504: RNA recognition motif domain; IPR025742: Cleavage stimulation factor subunit 2, hinge domain; IPR026896: Transcription termination and cleavage factor, C-terminal domain; GO:0003676 MF: nucle…
b005418	4B	89.2942	115.101	25.8072	100	TraesCS4B01G094600	96.9347	96.9429	-	ATP-dependent RNA helicase family protein	PF00270: DEAD/DEAH box helicase; PF00271: Helicase conserved C-terminal domain; PF13234: rRNA-processing arch domain; PF08148: DSHCT (NUC185) domain; IPR001650: Helicase, C-terminal; IPR011545: DEAD/DEAH box helicase domain; IPR012961: ATP-dependent RNA helicase Ski2, C-terminal; IPR014001: Helicase superfamily 1/2, ATP-binding domain; IPR016438: ATP-dependent RNA helicase Ski2; IPR018247: EF-Han…
b005418	4B	89.2942	115.101	25.8072	100	TraesCS4B01G094700	97.0705	97.0756	+	O-fucosyltransferase family protein	PF10250: GDP-fucose protein O-fucosyltransferase; IPR019378: GDP-fucose protein O-fucosyltransferase; PF10250; IPR019378
b005418	4B	89.2942	115.101	25.8072	100	TraesCS4B01G094800	97.1254	97.1257	-	Dual oxidase 2
b005418	4B	89.2942	115.101	25.8072	100	TraesCS4B01G094900	97.246	97.249	-	Cyclic nucleotide-gated channel	PF00520: Ion transport protein; PF00027: Cyclic nucleotide-binding domain; IPR000595: Cyclic nucleotide-binding domain; IPR003938: Potassium channel, voltage-dependent, EAG/ELK/ERG; IPR005821: Ion transport domain; IPR014710: RmlC-like jelly roll fold; IPR018490: Cyclic nucleotide-binding-like; GO:0005216 MF: ion channel activity;GO:0005249 MF: voltage-gated potassium channel activity;GO:0006811 …
b005418	4B	89.2942	115.101	25.8072	100	TraesCS4B01G095000	97.5404	97.541	+	arginine N-methyltransferase, putative (DUF688)
b005418	4B	89.2942	115.101	25.8072	100	TraesCS4B01G095100	97.9227	97.9244	-	F-box family protein	PF00646: F-box domain; IPR001810: F-box domain; GO:0005515 MF: protein binding; PF00646; IPR001810; GO:0005515
b005418	4B	89.2942	115.101	25.8072	100	TraesCS4B01G095200	98.6957	98.6994	-	ABC transporter G family member	PF00005: ABC transporter; PF01061: ABC-2 type transporter; IPR003439: ABC transporter-like; IPR003593: AAA+ ATPase domain; IPR013525: ABC-2 type transporter; IPR027417: P-loop containing nucleoside triphosphate hydrolase; GO:0005524 MF: ATP binding;GO:0016020 CC: membrane;GO:0016887 MF: ATPase activity; PF00005; PF01061; IPR003439; IPR003593; IPR013525; IPR027417; GO:0005524; GO:0016020; GO:00168…
b005418	4B	89.2942	115.101	25.8072	100	TraesCS4B01G095300	99.0406	99.0413	+	Late embryogenesis abundant (LEA) hydroxyproline-rich glycoprotein	IPR013783: Immunoglobulin-like fold; IPR013783
b005418	4B	89.2942	115.101	25.8072	100	TraesCS4B01G095400	99.0488	99.0497	+	Late embryogenesis abundant (LEA) hydroxyproline-rich glycoprotein	IPR013783: Immunoglobulin-like fold; IPR013783
b005418	4B	89.2942	115.101	25.8072	100	TraesCS4B01G095500	99.075	99.0753	-	calpain-type cysteine protease family
b005418	4B	89.2942	115.101	25.8072	100	TraesCS4B01G095600	99.0816	99.0821	-	Dirigent protein	PF03018: Dirigent-like protein; IPR004265: Plant disease resistance response protein; PF03018; IPR004265
b005418	4B	89.2942	115.101	25.8072	100	TraesCS4B01G095700	99.2653	99.2658	-	Dirigent protein	PF03018: Dirigent-like protein; IPR004265: Plant disease resistance response protein; PF03018; IPR004265
b005418	4B	89.2942	115.101	25.8072	100	TraesCS4B01G095800	99.4273	99.428	-
b005418	4B	89.2942	115.101	25.8072	100	TraesCS4B01G095900	99.4355	99.4378	+	F-box family protein	IPR001810: F-box domain; GO:0005515 MF: protein binding; IPR001810; GO:0005515
b005418	4B	89.2942	115.101	25.8072	100	TraesCS4B01G096000	99.5941	99.5947	+	Dirigent protein	PF03018: Dirigent-like protein; IPR004265: Plant disease resistance response protein; PF03018; IPR004265
b005418	4B	89.2942	115.101	25.8072	100	TraesCS4B01G096100	99.9574	99.9603	-	DUF668 family protein	PF11961: Domain of unknown function (DUF3475); PF05003: Protein of unknown function (DUF668); IPR007700: Protein of unknown function DUF668; IPR021864: Protein of unknown function DUF3475; PF11961; PF05003; IPR007700; IPR021864
b005418	4B	89.2942	115.101	25.8072	100	TraesCS4B01G096200	99.9648	99.9694	-	Receptor-type tyrosine-protein phosphatase	PF00102: Protein-tyrosine phosphatase; IPR000242: PTP type protein phosphatase; IPR000387: Tyrosine specific protein phosphatases domain; IPR003595: Protein-tyrosine phosphatase, catalytic; IPR029021: Protein-tyrosine phosphatase-like; GO:0004725 MF: protein tyrosine phosphatase activity;GO:0006470 BP: protein dephosphorylation;GO:0016311 BP: dephosphorylation;GO:0016791 MF: phosphatase activity;…
b005418	4B	89.2942	115.101	25.8072	100	TraesCS4B01G096300	100.011	100.011	-	CAP-gly domain linker
b005418	4B	89.2942	115.101	25.8072	100	TraesCS4B01G096400	100.313	100.324	+	ATP-dependent RNA helicase RhlB	PF04851: Type III restriction enzyme, res subunit; PF00271: Helicase conserved C-terminal domain; IPR001650: Helicase, C-terminal; IPR006935: Helicase/UvrB, N-terminal; IPR014001: Helicase superfamily 1/2, ATP-binding domain; IPR027417: P-loop containing nucleoside triphosphate hydrolase; GO:0003677 MF: DNA binding;GO:0005524 MF: ATP binding;GO:0016787 MF: hydrolase activity; PF04851; PF00271; IP…
b005418	4B	89.2942	115.101	25.8072	100	TraesCS4B01G096500	100.576	100.578	+	MYB transcription factor	PF00249: Myb-like DNA-binding domain; IPR001005: SANT/Myb domain; IPR009057: Homeobox domain-like; IPR017930: Myb domain; GO:0003677 MF: DNA binding; PF00249; IPR001005; IPR009057; IPR017930; GO:0003677
b005418	4B	89.2942	115.101	25.8072	100	TraesCS4B01G096600	100.845	100.85	+	Transmembrane 9 superfamily member	PF02990: Endomembrane protein 70; IPR004240: Nonaspanin (TM9SF); IPR020846: Major facilitator superfamily domain; GO:0016021 CC: integral component of membrane; PF02990; IPR004240; IPR020846; GO:0016021
b005418	4B	89.2942	115.101	25.8072	100	TraesCS4B01G096700	100.938	100.953	+	Protein ZINC INDUCED FACILITATOR-LIKE 1	PF07690: Major Facilitator Superfamily; IPR011701: Major facilitator superfamily; IPR020846: Major facilitator superfamily domain; GO:0016021 CC: integral component of membrane;GO:0055085 BP: transmembrane transport; PF07690; IPR011701; IPR020846; GO:0016021; GO:0055085
b005418	4B	89.2942	115.101	25.8072	100	TraesCS4B01G096800	101.008	101.008	+	SPOC domain / Transcription elongation factor S-II protein
b005418	4B	89.2942	115.101	25.8072	100	TraesCS4B01G096900	101.264	101.268	+	MLO-like protein	PF03094: Mlo family; IPR004326: Mlo-related protein; GO:0006952 BP: defense response;GO:0016021 CC: integral component of membrane; PF03094; IPR004326; GO:0006952; GO:0016021
b005418	4B	89.2942	115.101	25.8072	100	TraesCS4B01G097000	101.297	101.3	+	Fe/S biogenesis protein nfuA	PF01106: NifU-like domain; IPR001075: NIF system FeS cluster assembly, NifU, C-terminal; GO:0005506 MF: iron ion binding;GO:0016226 BP: iron-sulfur cluster assembly;GO:0051536 MF: iron-sulfur cluster binding; PF01106; IPR001075; GO:0005506; GO:0016226; GO:0051536
b005418	4B	89.2942	115.101	25.8072	100	TraesCS4B01G097100	101.304	101.307	+	Short-chain dehydrogenase/reductase family protein	PF00106: short chain dehydrogenase; IPR002347: Short-chain dehydrogenase/reductase SDR; IPR016040: NAD(P)-binding domain; PF00106; IPR002347; IPR016040
b005418	4B	89.2942	115.101	25.8072	100	TraesCS4B01G097200	101.775	101.779	+	Methylsterol monooxygenase 1-2	PF04116: Fatty acid hydroxylase superfamily; IPR006694: Fatty acid hydroxylase; GO:0005506 MF: iron ion binding;GO:0008610 BP: lipid biosynthetic process;GO:0016491 MF: oxidoreductase activity;GO:0055114 BP: oxidation-reduction process; PF04116; IPR006694; GO:0005506; GO:0008610; GO:0016491; GO:0055114
b005418	4B	89.2942	115.101	25.8072	100	TraesCS4B01G097300	101.938	101.938	-	Aldolase-type TIM barrel family protein	PF05097: Protein of unknown function (DUF688); IPR007789: Protein of unknown function DUF688; PF05097; IPR007789
b005418	4B	89.2942	115.101	25.8072	100	TraesCS4B01G097400	101.96	101.977	-	WD40 repeat-like protein	PF12937: F-box-like; IPR001680: WD40 repeat; IPR001810: F-box domain; IPR015943: WD40/YVTN repeat-like-containing domain; IPR017986: WD40-repeat-containing domain; GO:0005515 MF: protein binding; PF12937; IPR001680; IPR001810; IPR015943; IPR017986; GO:0005515
b005418	4B	89.2942	115.101	25.8072	100	TraesCS4B01G097500	102.386	102.388	+	SWI/SNF complex subunit SWI3C	PF04433: SWIRM domain; PF00249: Myb-like DNA-binding domain; IPR001005: SANT/Myb domain; IPR007526: SWIRM domain; IPR009057: Homeobox domain-like; IPR011991: Winged helix-turn-helix DNA-binding domain; IPR017884: SANT domain; GO:0003677 MF: DNA binding;GO:0005515 MF: protein binding; PF04433; PF00249; IPR001005; IPR007526; IPR009057; IPR011991; IPR017884; GO:0003677; GO:0005515
b005418	4B	89.2942	115.101	25.8072	100	TraesCS4B01G097600	102.392	102.408	+	SWI/SNF complex subunit SWI3C	PF16495: SWIRM-associated region 1; IPR032451: SMARCC, C-terminal; PF16495; IPR032451
b005418	4B	89.2942	115.101	25.8072	100	TraesCS4B01G097700	102.457	102.457	-	ATP-dependent Clp protease ATP-binding subunit ClpX	PF13456: Reverse transcriptase-like; IPR012337: Ribonuclease H-like domain; GO:0003676 MF: nucleic acid binding; PF13456; IPR012337; GO:0003676
b005418	4B	89.2942	115.101	25.8072	100	TraesCS4B01G097800	102.46	102.468	+	U-box domain-containing protein	PF00514: Armadillo/beta-catenin-like repeat; PF00168: C2 domain; IPR000008: C2 domain; IPR000225: Armadillo; IPR011989: Armadillo-like helical; IPR016024: Armadillo-type fold; GO:0005488 MF: binding;GO:0005515 MF: protein binding; PF00514; PF00168; IPR000008; IPR000225; IPR011989; IPR016024; GO:0005488; GO:0005515
b005418	4B	89.2942	115.101	25.8072	100	TraesCS4B01G097900	102.487	102.489	-	Heavy metal-associated protein	PF00403: Heavy-metal-associated domain; IPR006121: Heavy metal-associated domain, HMA; GO:0030001 BP: metal ion transport;GO:0046872 MF: metal ion binding; PF00403; IPR006121; GO:0030001; GO:0046872
b005418	4B	89.2942	115.101	25.8072	100	TraesCS4B01G098000	103.004	103.007	+	Aspartic proteinase Asp1	PF14543: Xylanase inhibitor N-terminal; PF14541: Xylanase inhibitor C-terminal; IPR001969: Aspartic peptidase, active site; IPR021109: Aspartic peptidase domain; IPR032799: Xylanase inhibitor, C-terminal; IPR032861: Xylanase inhibitor, N-terminal; IPR033121: Peptidase family A1 domain; GO:0004190 MF: aspartic-type endopeptidase activity;GO:0006508 BP: proteolysis; PF14543; PF14541; IPR001969; IPR…
b005418	4B	89.2942	115.101	25.8072	100	TraesCS4B01G098100	103.011	103.013	+	Aspartic proteinase Asp1	PF14543: Xylanase inhibitor N-terminal; PF14541: Xylanase inhibitor C-terminal; IPR001969: Aspartic peptidase, active site; IPR021109: Aspartic peptidase domain; IPR032799: Xylanase inhibitor, C-terminal; IPR032861: Xylanase inhibitor, N-terminal; IPR033121: Peptidase family A1 domain; GO:0004190 MF: aspartic-type endopeptidase activity;GO:0006508 BP: proteolysis; PF14543; PF14541; IPR001969; IPR…
b005418	4B	89.2942	115.101	25.8072	100	TraesCS4B01G098200	103.055	103.056	-	NAC domain-containing protein, putative	PF02365: No apical meristem (NAM) protein; IPR003441: NAC domain; GO:0003677 MF: DNA binding;GO:0006355 BP: regulation of transcription, DNA-templated; PF02365; IPR003441; GO:0003677; GO:0006355
b005418	4B	89.2942	115.101	25.8072	100	TraesCS4B01G098300	103.524	103.528	+	Aldehyde dehydrogenase	PF00171: Aldehyde dehydrogenase family; IPR012394: Aldehyde dehydrogenase NAD(P)-dependent; IPR015590: Aldehyde dehydrogenase domain; IPR016161: Aldehyde/histidinol dehydrogenase; IPR016162: Aldehyde dehydrogenase N-terminal domain; GO:0004030 MF: aldehyde dehydrogenase [NAD(P)+] activity;GO:0006081 BP: cellular aldehyde metabolic process;GO:0008152 BP: metabolic process;GO:0016491 MF: oxidoreduc…
b005418	4B	89.2942	115.101	25.8072	100	TraesCS4B01G098400	103.555	103.558	+	carboxyl-terminal peptidase (DUF239)	PF03080: Domain of unknown function (DUF239); IPR004314: Neprosin; PF03080; IPR004314
b005418	4B	89.2942	115.101	25.8072	100	TraesCS4B01G098500	103.772	103.775	+	S-adenosyl-L-methionine-dependent methyltransferases superfamily protein	PF03141: Putative S-adenosyl-L-methionine-dependent methyltransferase; IPR004159: Putative S-adenosyl-L-methionine-dependent methyltransferase; IPR029063: S-adenosyl-L-methionine-dependent methyltransferase; GO:0008168 MF: methyltransferase activity; PF03141; IPR004159; IPR029063; GO:0008168
b005418	4B	89.2942	115.101	25.8072	100	TraesCS4B01G098600	103.89	103.891	-	Pre-mRNA splicing factor, putative	IPR011990: Tetratricopeptide-like helical domain; GO:0005515 MF: protein binding; IPR011990; GO:0005515
b005418	4B	89.2942	115.101	25.8072	100	TraesCS4B01G098700	104.005	104.005	-	Pre-mRNA splicing factor, putative	IPR011990: Tetratricopeptide-like helical domain; GO:0005515 MF: protein binding; IPR011990; GO:0005515
b005418	4B	89.2942	115.101	25.8072	100	TraesCS4B01G098800	104.131	104.132	-	Pre-mRNA splicing factor, putative	IPR011990: Tetratricopeptide-like helical domain; GO:0005515 MF: protein binding; IPR011990; GO:0005515
b005418	4B	89.2942	115.101	25.8072	100	TraesCS4B01G098900	104.313	104.336	-	Kinase family protein	PF12436: ICP0-binding domain of Ubiquitin-specific protease 7; PF00069: Protein kinase domain; PF04564: U-box domain; IPR000719: Protein kinase domain; IPR003613: U box domain; IPR011009: Protein kinase-like domain; IPR013083: Zinc finger, RING/FYVE/PHD-type; IPR024729: Ubiquitin carboxyl-terminal hydrolase 7, ICP0-binding domain; GO:0004672 MF: protein kinase activity;GO:0004842 MF: ubiquitin-pr…
b005418	4B	89.2942	115.101	25.8072	100	TraesCS4B01G099000	104.331	104.332	-	Amino acid dehydrogenase family protein
b005418	4B	89.2942	115.101	25.8072	100	TraesCS4B01G099100	104.337	104.339	+	Proteasome subunit beta type	PF00227: Proteasome subunit; IPR001353: Proteasome, subunit alpha/beta; IPR016050: Proteasome beta-type subunit, conserved site; IPR023333: Proteasome B-type subunit; IPR029055: Nucleophile aminohydrolases, N-terminal; GO:0004175 MF: endopeptidase activity;GO:0004298 MF: threonine-type endopeptidase activity;GO:0005839 CC: proteasome core complex;GO:0051603 BP: proteolysis involved in cellular pr…
b005418	4B	89.2942	115.101	25.8072	100	TraesCS4B01G099200	104.342	104.343	+	Pre-mRNA splicing factor, putative	IPR011990: Tetratricopeptide-like helical domain; GO:0005515 MF: protein binding; IPR011990; GO:0005515
b005418	4B	89.2942	115.101	25.8072	100	TraesCS4B01G099300	104.741	104.742	-	RING/U-box superfamily protein	PF13639: Ring finger domain; IPR001841: Zinc finger, RING-type; IPR013083: Zinc finger, RING/FYVE/PHD-type; GO:0005515 MF: protein binding;GO:0008270 MF: zinc ion binding; PF13639; IPR001841; IPR013083; GO:0005515; GO:0008270
b005418	4B	89.2942	115.101	25.8072	100	TraesCS4B01G099400	104.746	104.746	-	Cytoplasmic aconitate hydratase
b005418	4B	89.2942	115.101	25.8072	100	TraesCS4B01G099500	104.809	104.81	+	GATA transcription factor	PF00320: GATA zinc finger; IPR000679: Zinc finger, GATA-type; IPR013088: Zinc finger, NHR/GATA-type; GO:0003700 MF: transcription factor activity, sequence-specific DNA binding;GO:0006355 BP: regulation of transcription, DNA-templated;GO:0008270 MF: zinc ion binding;GO:0043565 MF: sequence-specific DNA binding; PF00320; IPR000679; IPR013088; GO:0003700; GO:0006355; GO:0008270; GO:0043565
b005418	4B	89.2942	115.101	25.8072	100	TraesCS4B01G099600	105.002	105.005	+	WD-repeat protein, putative	PF00400: WD domain, G-beta repeat; IPR001680: WD40 repeat; IPR015943: WD40/YVTN repeat-like-containing domain; IPR017986: WD40-repeat-containing domain; IPR019775: WD40 repeat, conserved site; IPR020472: G-protein beta WD-40 repeat; GO:0005515 MF: protein binding; PF00400; IPR001680; IPR015943; IPR017986; IPR019775; IPR020472; GO:0005515
b005418	4B	89.2942	115.101	25.8072	100	TraesCS4B01G099700	105.332	105.333	-	Sphingoid base hydroxylase 2	PF04116: Fatty acid hydroxylase superfamily; IPR006694: Fatty acid hydroxylase; GO:0005506 MF: iron ion binding;GO:0008610 BP: lipid biosynthetic process;GO:0016491 MF: oxidoreductase activity;GO:0055114 BP: oxidation-reduction process; PF04116; IPR006694; GO:0005506; GO:0008610; GO:0016491; GO:0055114
b005418	4B	89.2942	115.101	25.8072	100	TraesCS4B01G099800	105.336	105.344	-	DNA ligase 1	PF00533: BRCA1 C Terminus (BRCT) domain; PF12738: twin BRCT domain; IPR001357: BRCT domain; PF00533; PF12738; IPR001357
b005418	4B	89.2942	115.101	25.8072	100	TraesCS4B01G099900	105.35	105.354	-	Protein kinase family protein, putative, expressed	PF00582: Universal stress protein family; PF00069: Protein kinase domain; IPR000719: Protein kinase domain; IPR006016: UspA; IPR008271: Serine/threonine-protein kinase, active site; IPR011009: Protein kinase-like domain; IPR014729: Rossmann-like alpha/beta/alpha sandwich fold; IPR017441: Protein kinase, ATP binding site; GO:0004672 MF: protein kinase activity;GO:0005524 MF: ATP binding;GO:0006468…
b005418	4B	89.2942	115.101	25.8072	100	TraesCS4B01G100000	105.701	105.713	+	Protein translocase subunit SecA	PF07517: SecA DEAD-like domain; PF01043: SecA preprotein cross-linking domain; PF07516: SecA Wing and Scaffold domain; IPR000185: Protein translocase subunit SecA; IPR011115: SecA DEAD-like, N-terminal; IPR011116: SecA Wing/Scaffold; IPR011130: SecA preprotein, cross-linking domain; IPR014018: SecA motor DEAD; IPR020937: SecA conserved site; IPR027417: P-loop containing nucleoside triphosphate hy…
b005418	4B	89.2942	115.101	25.8072	100	TraesCS4B01G100100	105.957	105.96	+	Phytoalexin-deficient 4-1 protein	PF01764: Lipase (class 3); IPR002921: Fungal lipase-like domain; IPR029058: Alpha/Beta hydrolase fold; GO:0006629 BP: lipid metabolic process; PF01764; IPR002921; IPR029058; GO:0006629
b005418	4B	89.2942	115.101	25.8072	100	TraesCS4B01G100200	105.961	105.962	-	F-box family protein	PF12937: F-box-like; IPR001810: F-box domain; GO:0005515 MF: protein binding; PF12937; IPR001810; GO:0005515
b005418	4B	89.2942	115.101	25.8072	100	TraesCS4B01G100300	106.033	106.037	-	Cytochrome P450 protein	PF00067: Cytochrome P450; IPR001128: Cytochrome P450; IPR002401: Cytochrome P450, E-class, group I; IPR017972: Cytochrome P450, conserved site; GO:0005506 MF: iron ion binding;GO:0016705 MF: oxidoreductase activity, acting on paired donors, with incorporation or reduction of molecular oxygen;GO:0020037 MF: heme binding;GO:0055114 BP: oxidation-reduction process; PF00067; IPR001128; IPR002401; IPR…
b005418	4B	89.2942	115.101	25.8072	100	TraesCS4B01G100400	106.048	106.049	-	F-box family protein	IPR001810: F-box domain; GO:0005515 MF: protein binding; IPR001810; GO:0005515
b005418	4B	89.2942	115.101	25.8072	100	TraesCS4B01G100500	106.058	106.06	-	F-box family protein	PF00646: F-box domain; IPR001810: F-box domain; IPR011042: Six-bladed beta-propeller, TolB-like; GO:0005515 MF: protein binding; PF00646; IPR001810; IPR011042; GO:0005515
b005418	4B	89.2942	115.101	25.8072	100	TraesCS4B01G100600	106.226	106.229	-	50S ribosomal protein L19, putative	PF01245: Ribosomal protein L19; IPR001857: Ribosomal protein L19; IPR008991: Translation protein SH3-like domain; GO:0003735 MF: structural constituent of ribosome;GO:0005622 CC: intracellular;GO:0005840 CC: ribosome;GO:0006412 BP: translation; PF01245; IPR001857; IPR008991; GO:0003735; GO:0005622; GO:0005840; GO:0006412
b005418	4B	89.2942	115.101	25.8072	100	TraesCS4B01G100700	106.232	106.233	+	Rubredoxin	IPR024934: Rubredoxin-like domain; GO:0005506 MF: iron ion binding; IPR024934; GO:0005506
b005418	4B	89.2942	115.101	25.8072	100	TraesCS4B01G100800	106.491	106.493	-	Amino acid permease	PF01490: Transmembrane amino acid transporter protein; IPR013057: Amino acid transporter, transmembrane domain; PF01490; IPR013057
b005418	4B	89.2942	115.101	25.8072	100	TraesCS4B01G100900	106.785	106.786	-	pleiotropic drug resistance 2
b005418	4B	89.2942	115.101	25.8072	100	TraesCS4B01G101000	106.82	106.821	-	WEB family protein
b005418	4B	89.2942	115.101	25.8072	100	TraesCS4B01G101100	106.823	106.825	+	Leucine-rich repeat receptor-like protein kinase family protein, putative	PF13516: Leucine Rich repeat; PF13855: Leucine rich repeat; PF00560: Leucine Rich Repeat; IPR001611: Leucine-rich repeat; IPR003591: Leucine-rich repeat, typical subtype; IPR032675: Leucine-rich repeat domain, L domain-like; GO:0005515 MF: protein binding; PF13516; PF13855; PF00560; IPR001611; IPR003591; IPR032675; GO:0005515
b005418	4B	89.2942	115.101	25.8072	100	TraesCS4B01G101200	106.855	106.86	-	magnesium transporter NIPA (DUF803)	PF05653: Magnesium transporter NIPA; IPR008521: Magnesium transporter NIPA; GO:0015095 MF: magnesium ion transmembrane transporter activity;GO:0015693 BP: magnesium ion transport;GO:0016021 CC: integral component of membrane; PF05653; IPR008521; GO:0015095; GO:0015693; GO:0016021
b005418	4B	89.2942	115.101	25.8072	100	TraesCS4B01G101300	106.97	106.971	+	1,8-cineole synthase 1, chloroplastic
b005418	4B	89.2942	115.101	25.8072	100	TraesCS4B01G101400	106.972	106.977	-	B3 domain-containing protein	PF02362: B3 DNA binding domain; IPR003340: B3 DNA binding domain; IPR015300: DNA-binding pseudobarrel domain; GO:0003677 MF: DNA binding; PF02362; IPR003340; IPR015300; GO:0003677
b005418	4B	89.2942	115.101	25.8072	100	TraesCS4B01G101500	107.236	107.239	+	Chaperone protein dnaJ	PF00226: DnaJ domain; PF11926: Domain of unknown function (DUF3444); IPR001623: DnaJ domain; IPR024593: Domain of unknown function DUF3444; PF00226; PF11926; IPR001623; IPR024593
b005418	4B	89.2942	115.101	25.8072	100	TraesCS4B01G101600	107.451	107.457	+	transmembrane protein (DUF616)	PF04765: Protein of unknown function (DUF616); IPR006852: Protein of unknown function DUF616; PF04765; IPR006852
b005418	4B	89.2942	115.101	25.8072	100	TraesCS4B01G101700	107.457	107.459	-	Protein BPS1, chloroplastic
b005418	4B	89.2942	115.101	25.8072	100	TraesCS4B01G101800	107.647	107.65	-	Protein disulfide-isomerase	PF00085: Thioredoxin; PF13848: Thioredoxin-like domain; IPR005788: Disulphide isomerase; IPR005792: Protein disulphide isomerase; IPR012336: Thioredoxin-like fold; IPR013766: Thioredoxin domain; IPR017937: Thioredoxin, conserved site; GO:0005783 CC: endoplasmic reticulum;GO:0016853 MF: isomerase activity;GO:0045454 BP: cell redox homeostasis; PF00085; PF13848; IPR005788; IPR005792; IPR012336; IPR…
b005418	4B	89.2942	115.101	25.8072	100	TraesCS4B01G101900	107.658	107.665	-	TOM1-like protein 2	PF00790: VHS domain; PF03127: GAT domain; IPR002014: VHS domain; IPR004152: GAT domain; IPR008942: ENTH/VHS; IPR014645: Target of Myb protein 1; GO:0005622 CC: intracellular;GO:0006886 BP: intracellular protein transport; PF00790; PF03127; IPR002014; IPR004152; IPR008942; IPR014645; GO:0005622; GO:0006886
b005418	4B	89.2942	115.101	25.8072	100	TraesCS4B01G102000	107.753	107.754	+	Aspartic proteinase nepenthesin-1	PF14543: Xylanase inhibitor N-terminal; PF14541: Xylanase inhibitor C-terminal; IPR021109: Aspartic peptidase domain; IPR032799: Xylanase inhibitor, C-terminal; IPR032861: Xylanase inhibitor, N-terminal; IPR033121: Peptidase family A1 domain; PF14543; PF14541; IPR021109; IPR032799; IPR032861; IPR033121
b005418	4B	89.2942	115.101	25.8072	100	TraesCS4B01G102100	108.08	108.08	+	Acetyl-CoA decarbonylase/synthase complex subunit beta
b005418	4B	89.2942	115.101	25.8072	100	TraesCS4B01G102200	108.346	108.352	+	Uridine kinase	PF00485: Phosphoribulokinase / Uridine kinase family; PF14681: Uracil phosphoribosyltransferase; IPR000764: Uridine kinase-like; IPR006083: Phosphoribulokinase/uridine kinase; IPR027417: P-loop containing nucleoside triphosphate hydrolase; IPR029057: Phosphoribosyltransferase-like; GO:0005524 MF: ATP binding;GO:0008152 BP: metabolic process;GO:0016301 MF: kinase activity; PF00485; PF14681; IPR000…
b005418	4B	89.2942	115.101	25.8072	100	TraesCS4B01G102300	108.354	108.357	-	patatin-like phospholipase domain protein
b005418	4B	89.2942	115.101	25.8072	100	TraesCS4B01G102400	108.649	108.651	+	Nucleoside diphosphate kinase	PF00334: Nucleoside diphosphate kinase; IPR001564: Nucleoside diphosphate kinase; IPR023005: Nucleoside diphosphate kinase, active site; GO:0004550 MF: nucleoside diphosphate kinase activity;GO:0006165 BP: nucleoside diphosphate phosphorylation;GO:0006183 BP: GTP biosynthetic process;GO:0006228 BP: UTP biosynthetic process;GO:0006241 BP: CTP biosynthetic process; PF00334; IPR001564; IPR023005; GO…
b005418	4B	89.2942	115.101	25.8072	100	TraesCS4B01G102500	108.664	108.665	+	Monooxygenase, FAD-binding protein	PF01494: FAD binding domain; IPR002938: FAD-binding domain; IPR023753: FAD/NAD(P)-binding domain; GO:0016491 MF: oxidoreductase activity;GO:0055114 BP: oxidation-reduction process;GO:0071949 MF: FAD binding; PF01494; IPR002938; IPR023753; GO:0016491; GO:0055114; GO:0071949
b005418	4B	89.2942	115.101	25.8072	100	TraesCS4B01G102600	108.67	108.672	-	Histone deacetylase	PF00850: Histone deacetylase domain; IPR000286: Histone deacetylase superfamily; IPR003084: Histone deacetylase; IPR023801: Histone deacetylase domain; GO:0004407 MF: histone deacetylase activity;GO:0016575 BP: histone deacetylation; PF00850; IPR000286; IPR003084; IPR023801; GO:0004407; GO:0016575
b005418	4B	89.2942	115.101	25.8072	100	TraesCS4B01G102700	109.045	109.046	+	NAC domain protein	PF02365: No apical meristem (NAM) protein; IPR003441: NAC domain; GO:0003677 MF: DNA binding;GO:0006355 BP: regulation of transcription, DNA-templated; PF02365; IPR003441; GO:0003677; GO:0006355
b005418	4B	89.2942	115.101	25.8072	100	TraesCS4B01G102800	109.047	109.049	-	F-box family protein	PF00646: F-box domain; IPR001810: F-box domain; IPR032675: Leucine-rich repeat domain, L domain-like; GO:0005515 MF: protein binding; PF00646; IPR001810; IPR032675; GO:0005515
b005418	4B	89.2942	115.101	25.8072	100	TraesCS4B01G102900	109.052	109.053	-	Pentatricopeptide repeat-containing protein, putative	PF01535: PPR repeat; PF13041: PPR repeat family; IPR002885: Pentatricopeptide repeat; IPR011990: Tetratricopeptide-like helical domain; GO:0005515 MF: protein binding; PF01535; PF13041; IPR002885; IPR011990; GO:0005515
b005418	4B	89.2942	115.101	25.8072	100	TraesCS4B01G103000	109.219	109.221	+	UDP-N-acetylglucosamine--N-acetylmuramyl-(pentapeptide) pyrophosphoryl-undecaprenol N-acetylglucosamine transferase	PF06925: Monogalactosyldiacylglycerol (MGDG) synthase; PF04101: Glycosyltransferase family 28 C-terminal domain; IPR007235: Glycosyl transferase, family 28, C-terminal; IPR009695: Diacylglycerol glucosyltransferase, N-terminal; GO:0009247 BP: glycolipid biosynthetic process;GO:0016758 MF: transferase activity, transferring hexosyl groups; PF06925; PF04101; IPR007235; IPR009695; GO:0009247; GO:001…
b005418	4B	89.2942	115.101	25.8072	100	TraesCS4B01G103100	109.222	109.223	+	Acetyltransferase, GNAT family protein, expressed	PF13302: Acetyltransferase (GNAT) domain; IPR000182: GNAT domain; IPR016181: Acyl-CoA N-acyltransferase; GO:0008080 MF: N-acetyltransferase activity; PF13302; IPR000182; IPR016181; GO:0008080
b005418	4B	89.2942	115.101	25.8072	100	TraesCS4B01G103200	109.23	109.232	-	Aspartic proteinase Asp1	PF14543: Xylanase inhibitor N-terminal; PF14541: Xylanase inhibitor C-terminal; IPR021109: Aspartic peptidase domain; IPR032799: Xylanase inhibitor, C-terminal; IPR032861: Xylanase inhibitor, N-terminal; IPR033121: Peptidase family A1 domain; PF14543; PF14541; IPR021109; IPR032799; IPR032861; IPR033121
b005418	4B	89.2942	115.101	25.8072	100	TraesCS4B01G103300	109.314	109.316	-	F-box family protein	IPR001810: F-box domain; IPR032675: Leucine-rich repeat domain, L domain-like; GO:0005515 MF: protein binding; IPR001810; IPR032675; GO:0005515
b005418	4B	89.2942	115.101	25.8072	100	TraesCS4B01G103400	109.4	109.404	+	Aspartic proteinase Asp1	PF14543: Xylanase inhibitor N-terminal; PF14541: Xylanase inhibitor C-terminal; IPR021109: Aspartic peptidase domain; IPR032799: Xylanase inhibitor, C-terminal; IPR032861: Xylanase inhibitor, N-terminal; IPR033121: Peptidase family A1 domain; PF14543; PF14541; IPR021109; IPR032799; IPR032861; IPR033121
b005418	4B	89.2942	115.101	25.8072	100	TraesCS4B01G103500	109.405	109.407	-	F-box family protein	IPR032675: Leucine-rich repeat domain, L domain-like; IPR032675
b005418	4B	89.2942	115.101	25.8072	100	TraesCS4B01G103600	109.789	109.791	+	F-box family protein	PF00646: F-box domain; IPR001810: F-box domain; IPR032675: Leucine-rich repeat domain, L domain-like; GO:0005515 MF: protein binding; PF00646; IPR001810; IPR032675; GO:0005515
b005418	4B	89.2942	115.101	25.8072	100	TraesCS4B01G103700	109.825	109.829	-	Transcription elongation factor SPT5	PF03439: Early transcription elongation factor of RNA pol II, NGN section; IPR001574: Ribosome-inactivating protein; IPR005100: Transcription elongation factor Spt5, NGN domain; IPR006645: NusG, N-terminal; GO:0006355 BP: regulation of transcription, DNA-templated;GO:0017148 BP: negative regulation of translation;GO:0030598 MF: rRNA N-glycosylase activity; PF03439; IPR001574; IPR005100; IPR006645…
b005418	4B	89.2942	115.101	25.8072	100	TraesCS4B01G103800	109.921	109.923	+	cDNA clone:J013058P10, full insert sequence
b005418	4B	89.2942	115.101	25.8072	100	TraesCS4B01G103900	109.926	109.927	-	Mitochondrial transcription termination factor-like	PF02536: mTERF; IPR003690: Transcription termination factor, mitochondrial/chloroplastic; GO:0003690 MF: double-stranded DNA binding;GO:0006355 BP: regulation of transcription, DNA-templated; PF02536; IPR003690; GO:0003690; GO:0006355
b005418	4B	89.2942	115.101	25.8072	100	TraesCS4B01G104000	110.229	110.23	+	FAD-binding Berberine family protein	PF01565: FAD binding domain; PF08031: Berberine and berberine like; IPR006094: FAD linked oxidase, N-terminal; IPR012951: Berberine/berberine-like; IPR016166: FAD-binding, type 2; IPR016167: FAD-binding, type 2, subdomain 1; IPR016169: CO dehydrogenase flavoprotein-like, FAD-binding, subdomain 2; GO:0003824 MF: catalytic activity;GO:0016491 MF: oxidoreductase activity;GO:0016614 MF: oxidoreductas…
b005418	4B	89.2942	115.101	25.8072	100	TraesCS4B01G104100	110.282	110.283	-	Coiled-coil domain-containing protein 18, putative isoform 1
b005418	4B	89.2942	115.101	25.8072	100	TraesCS4B01G104200	110.405	110.405	-	Aconitate hydratase 1
b005418	4B	89.2942	115.101	25.8072	100	TraesCS4B01G104300	110.703	110.714	+	Transcriptional corepressor SEUSS	PF01803: LIM-domain binding protein; PF01803
b005418	4B	89.2942	115.101	25.8072	100	TraesCS4B01G104400	111.037	111.045	+	Transcriptional corepressor SEUSS	PF01803: LIM-domain binding protein; IPR011990: Tetratricopeptide-like helical domain; GO:0005515 MF: protein binding; PF01803; IPR011990; GO:0005515
[truncated: 400 more rows]
