# Supplementary material for: A pennycress transparent testa 8 knockout mutant has drastic changes in seed coat anatomy and chemical compositions
Source: J Exp Bot. 2026 Feb 13;77(7):2106–34. doi: 10.1093/jxb/erag078 (PMC13022552; doi:10.1093/jxb/erag078)
Supplement: erag078_Supplementary_Data [file erag078_supplementary_data.zip › jexbot316228-file002.xlsx]

## Sheet: Table of contents+README
Table of contents
Supplementary Tab.S1. Consecutive incubation steps for seed sample dehydration, clearing, and paraffin embedding. Seed samples were placed in plastic embedding cassettes and the incubation was done in glass beakers covered with aluminum foil.
Supplementary Tab.S2. Consecutive incubation steps for seed paraffin section deparaffinization and rehydration before histological staining. The paraffin sections were rehydrated to the same water content as the staining solution to be used.
Supplementary Tab.S3: RP (A) and HILIC (B) separation gradients for LC-MS metabolomics. MPA - mobile phase A, MPB - mobile phase B.
Supplementary Tab.S4: Metabolite annotations and relative abundances detected under RP positive mode.
Supplementary Tab.S5: Metabolite annotations and relative abundances detected under RP negative mode.
Supplementary Tab.S6: Metabolite annotations and relative abundances detected under HILIC positive mode.
Supplementary Tab.S7: Metabolite annotations and relative abundances detected under HILIC negative mode.
Supplementary Tab.S8: ANOVA test results comparing relative metabolite abundances under RP positive mode of developing (d27) and mature (mat) tt8-2bp vs. wild-type NETs.
Supplementary Tab.S9: ANOVA test results comparing relative metabolite abundances under RP negative mode of developing (d27) and mature (mat) tt8-2bp vs. wild-type NETs.
Supplementary Tab.S10: ANOVA test results comparing relative metabolite abundances under HILIC positive mode of developing (d27) and mature (mat) tt8-2bp vs. wild-type NETs.
Supplementary Tab.S11: ANOVA test results comparing relative metabolite abundances under HILIC negative mode of developing (d27) and mature (mat) tt8-2bp vs. wild-type NETs.
Supplementary Tab.S12: Complete list of DE metabolites in NETs of tt8-2bp vs. wild-type NETs.
Supplementary Tab.S13: DE metabolites belonging to flavonoids and annotations of flavonoid subclasses.
Supplementary Tab.S14: DE metabolites belonging to phenylpropanoids and whether they are involved in lignin synthesis.
Supplementary Tab. S15. Summary of integrated histochemical results of key metabolite classes in wild-Type vs. tt8-2bp seed coats.
Supplementary Tab. S16. Two-tailed student's t-test results comparing areas of embryos and whole seeds (tt8-2bp vs. wild-type) measured from images taken using seed paraffin sections.
README
Below are the definition and description of different columns in Supplementary Tab. S3-6
Column Names	Column Description
m/z	Mass to charge ratio
RT [min]	Retention Time in minutes
Name	Metabolite ID
Tags	Notes
Standardized name	Refmet nomenclature
Exact mass	Exact mass of assigned compound
Super class	Super class of assigned compound
Main class	Main class of assigned compound
Sub class	Sub class of assigned compound
Pubchem CID	Pubchem ID
KEGG_ID	KEGG ID
Formula	Molecular formula for metabolite
Annot. DeltaMass [ppm]	Difference between assigned and expected m/z
Reference Ion	Ion adduct information
R1_blank1, R2_blank2, R3_blank3	Black controls (80:20 methanol:water, v/v)
R4_mat_WT1_NETs, R5_mat_WT2_NETs, R6_mat_WT3_NETs, R7_mat_WT4_NETs, R8_mat_WT5_NETs	non-embryonic tissue metabolite samples of mature wild-type seeds
R9_mat_tt8_1_NETs, R10_mat_tt8_2_NETs, R11_mat_tt8_3_NETs, R12_mat_tt8_4_NETs, R13_mat_tt8_5_NETs	non-embryonic tissue metabolite samples of mature tt8-2bp seeds
R14_d27_WT1_NETs, R15_d27_WT2_NETs, R16_d27_WT3_NETs, R17_d27_WT4_NETs, R18_d27_WT5_NETs	non-embryonic tissue metabolite samples of developing (27 DAP) wild-type seeds
R19_d27_tt8_1_NETs, R20_d27_tt8_2_NETs, R21_d27_tt8_3_NETs, R22_d27_tt8_4_NETs, R23_d27_tt8_5_NETs	non-embryonic tissue metabolite samples of developing (27 DAP) tt8-2bp seeds

## Sheet: Supplementary Tab.S1
	Solution	Time
Sample dehydration	60% ethanol	1 hour
	80% ethanol	1 hour
	95% ethanol	1 hour
	100% ethanol	1 hour
	100% ethanol	Overnight
Sample clearing and embedding	100% xylenes	1 hour
	100% xylenes	1.5 hour
	Melted paraffin (56-60 ºC)	1 hour
	Melted paraffin (56-60 ºC)	2 hour

## Sheet: Supplementary Tab.S2
Solution	Time
100% xylenes	5 minutes
100% xylenes	5 minutes
100% ethanol	3 minutes
100% ethanol	3 minutes
95% ethanol	3 minutes
70% ethanol	3 minutes
50% ethanol	3 minutes
Deionized water	3 minutes

## Sheet: Supplementary Tab.S3
Supplemental Tab. S3: RP (A) and HILIC (B) separation gradients for LC-MS metabolomics. MPA - mobile phase A, MPB - mobile phase B.
A							B
Time (min)	% MPA	% MPB	Flow rate (mL/min)				Time (min)	% MPA	% MPB	Flow rate (mL/min)
0	90	10	0.4				0	5	95	0.3
2	90	10	0.4				6	63	37	0.3
11	10	90	0.4				7	63	37	0.3
12	10	90	0.4				7.1	5	95	0.3
12.5	10	90	0.5				7.2	5	95	0.5
13.5	90	10	0.5				9.5	5	95	0.5
14	90	10	0.5				9.7	5	95	0.3
14.5	90	10	0.4				12	5	95	0.3
16	90	10	0.4

## Sheet: Supplementary Tab.S4
m/z	RT [min]	Name	Confidence levels	Tags	Standardized name	Super class	Main class	Sub class	Pubchem CID	KEGG_ID	INCHI_KEY	Formula	Annotation MW	Annot. DeltaMass [ppm]	Reference Ion	R1_blank1_RPPos	R2_blank2_RPPos	R3_blank3_RPPos	R4_mat_WT1_NETs_RPPos	R5_mat_WT2_NETs_RPPos	R6_mat_WT3_NETs_RPPos	R7_mat_WT4_NETs_RPPos	R8_mat_WT5_NETs_RPPos	R9_mat_tt8_1_NETs_RPPos	R10_mat_tt8_2_NETs_RPPos	R11_mat_tt8_3_NETs_RPPos	R12_mat_tt8_4_NETs_RPPos	R13_mat_tt8_5_NETs_RPPos	R14_d27_WT1_NETs_RPPos	R15_d27_WT2_NETs_RPPos	R16_d27_WT3_NETs_RPPos	R17_d27_WT4_NETs_RPPos	R18_d27_WT5_NETs_RPPos	R19_d27_tt8_1_NETs_RPPos	R20_d27_tt8_2_NETs_RPPos	R21_d27_tt8_3_NETs_RPPos	R22_d27_tt8_4_NETs_RPPos	R23_d27_tt8_5_NETs_RPPos
145.049	0.995	3-Hydroxyadipic acid 3,6-lactone	CL1	Confirmed ID (HIgh Confidence)	3-Hydroxyadipic acid 3,6-lactone	Fatty Acyls	Fatty acids	Dicarboxylic acids	194109		BWEICTHJUIJQPH-UHFFFAOYSA-N	C6 H8 O4	144.042	-1.3	[M+H]+1	5.19706e+06	2.45146e+06	2.42991e+06	8.46273e+07	1.58233e+08	8.9941e+07	8.77384e+07	7.02123e+07	7.85818e+07	1.2601e+08	1.27514e+08	1.42244e+08	1.15929e+08	1.73268e+08	1.6247e+08	1.57365e+08	1.18676e+08	1.76114e+08	2.68746e+08	1.71662e+08	1.88577e+08	1.76554e+08	2.21562e+08
138.055	2.396	4-Aminobenzoic acid	CL1	Confirmed ID (HIgh Confidence)	p-Aminobenzoic acid	Benzenoids	Benzenes	Aminobenzoic acids	978	C00568	ALYNCZNDIQEVRV-UHFFFAOYSA-N	C7 H7 N O2	137.048	-0.02	[M+H]+1	567789	499910	503224	999106	869068	1.24372e+06	943791	1.02817e+06	1.50797e+08	1.04202e+08	8.16694e+07	8.10941e+07	9.13894e+07	4.46497e+06	4.36216e+06	4.09619e+06	4.05282e+06	3.96165e+06	1.7413e+07	1.57676e+07	1.57404e+07	1.62205e+07	1.68818e+07
146.092	0.97	4-Guanidinobutyric acid	CL1	Confirmed ID (HIgh Confidence)	4-Guanidinobutanoic acid	Organic nitrogen compounds	Guanidines	Guanidines	500	C01035	TUHVEAJXIMEOSA-UHFFFAOYSA-N	C5 H11 N3 O2	145.085	-1.56	[M+H]+1	64355.1	81840	55650.1	2.83123e+07	3.9048e+07	4.57841e+07	3.92567e+07	3.28914e+07	8.71103e+07	1.22663e+08	7.13414e+07	1.17023e+08	1.41679e+08	1.01548e+07	8.14414e+06	8.85138e+06	6.23822e+06	8.7715e+06	2.0381e+07	1.96096e+07	2.08746e+07	2.18106e+07	2.22875e+07
184.06	1.274	4-Pyridoxic acid	CL1	Confirmed ID (HIgh Confidence)	4-Pyridoxic acid	Alkaloids	Pyridine alkaloids	Nicotinic acid alkaloids	6723	C00847	HXACOUQIXZGNBF-UHFFFAOYSA-N	C8 H9 N O4	183.053	-1.17	[M+H]+1	19976	19725.1	19006.4	4.90061e+06	2.31425e+06	4.56012e+06	5.547e+06	4.26989e+06	83395.9	316579	187321	188712	202255	1.06755e+06	1.29481e+06	788928	675124	901838	752469	838058	812715	1.03024e+06	916488
298.095	1.378	5'-Methylthioadenosine	CL1	Confirmed ID (HIgh Confidence)	5'-Methylthioadenosine	Nucleic acids	Purines	Purine ribonucleosides	439176	C00170	WUUGFSXJNOTRMR-IOSLPCCCSA-N	C11 H15 N5 O3 S	297.09	-5.64	[M+H]+1	30868.7	31008.7	30042.5	1.16369e+06	728626	781237	656658	574518	930232	513569	1.49204e+06	627203	360740	7.51607e+07	5.73722e+07	6.26798e+07	5.9634e+07	5.86321e+07	2.01366e+07	1.83265e+07	1.37257e+07	1.94778e+07	1.74247e+07
130.05	0.978	5-Oxoproline	CL1	Confirmed ID (HIgh Confidence)	Pyroglutamic acid	Organic acids	Amino acids and peptides	Amino acids	7405	C01879	ODHCTXKNWHHXJC-VKHMYHEASA-N	C5 H7 N O3	129.043	-1.72	[M+H]+1	263753	599568	583932	7.28487e+06	1.33954e+07	1.09279e+07	8.19649e+06	7.12801e+06	1.30533e+06	799178	1.55626e+07	706032	4.79702e+06	6.9098e+07	5.36077e+07	4.42928e+07	4.59591e+07	6.55002e+07	1.53319e+08	1.06021e+08	8.19408e+07	9.80151e+07	1.19954e+08
401.34	14.837	7-Ketocholesterol	CL1	Confirmed ID (HIgh Confidence)	7-Oxo-cholesterol	Sterol Lipids	Sterols	Oxysterols	91474		YIKKMWSQVKJCOP-ABXCMAEBSA-N	C27 H44 O2	400.334	-3.66	[M+H]+1	56861.7	56354	54853.2	6.11187e+06	6.36049e+06	6.66624e+06	6.57675e+06	6.471e+06	1.47922e+07	1.48888e+07	1.1975e+07	1.22337e+07	1.35976e+07	1.89641e+06	1.86431e+06	1.61877e+06	1.80606e+06	1.84323e+06	2.88425e+06	3.20854e+06	3.52666e+06	3.36282e+06	3.81539e+06
204.123	1.034	Acetyl-L-carnitine	CL1	Confirmed ID (HIgh Confidence)	CAR 2:0	Fatty Acyls	Fatty esters	Acyl carnitines	18230		RDHQFKQIGNGIED-QMMMGPOBSA-N	C9 H17 N O4	203.116	-0.94	[M+H]+1	1.11015e+06	666139	651712	734483	2.25609e+06	2.45585e+06	1.861e+06	2.75191e+06	1.29918e+07	1.1368e+07	7.67501e+06	1.15653e+07	1.58577e+07	7.18998e+06	6.19062e+06	7.56544e+06	1.41745e+06	7.25313e+06	2.00012e+07	3.24796e+07	2.8537e+07	3.02038e+07	3.43563e+07
136.062	0.964	Adenine	CL1	Confirmed ID (HIgh Confidence)	Adenine	Nucleic acids	Purines	Aminopurines	190	C00147	GFFGJBXGBJISGV-UHFFFAOYSA-N	C5 H5 N5	135.054	-0.78	[M+H]+1	118481	140935	39189.6	7.92807e+07	4.85228e+07	5.97594e+07	5.58397e+07	6.44591e+07	1.5668e+08	1.08912e+08	9.14681e+07	9.41522e+07	1.01148e+08	1.17116e+08	1.16617e+08	9.14436e+07	7.61424e+07	1.14465e+08	1.8849e+08	1.64145e+08	1.53903e+08	1.66151e+08	1.81905e+08
268.103	1.003	Adenosine	CL1	Confirmed ID (HIgh Confidence)	Adenosine	Nucleic acids	Purines	Purine ribonucleosides	60961	C00212	OIRDTQYFTABQOQ-KQYNXXCUSA-N	C10 H13 N5 O4	267.097	-4.95	[M+H]+1	44564.7	46711.8	37272.8	1.43216e+07	3.2877e+07	1.5135e+07	1.94287e+07	2.16309e+07	9.98557e+06	1.4339e+07	9.08761e+06	1.26268e+07	1.16678e+07	6.14398e+07	5.15535e+07	4.88348e+07	4.53997e+07	5.85876e+07	2.00029e+07	1.7751e+07	2.1946e+07	1.87292e+07	2.23211e+07
348.068	1.015	Adenosine-Monophosphate	CL1	Confirmed ID (HIgh Confidence)	AMP	Nucleic acids	Purines	Purine rNMP	6083	C00020	UDMBCSSLTHHNCD-KQYNXXCUSA-N	C10 H14 N5 O7 P	347.063	-6.07	[M+H]+1	67447.4	57810.6	55222.3	2.04133e+06	2.34742e+06	1.74446e+06	2.71813e+06	2.55157e+06	1.10636e+06	1.98193e+06	2.47725e+06	2.84935e+06	2.22538e+06	9.31223e+06	8.10646e+06	7.6162e+06	1.08028e+07	1.12854e+07	1.32505e+07	6.28676e+06	5.79738e+06	6.85606e+06	6.5179e+06
131.129	0.867	Agmatine	CL1	Confirmed ID (HIgh Confidence)	Agmatine	Alkaloids	Ornithine alkaloids	Polyamines	199	C00179	QYPPJABKJHAVHS-UHFFFAOYSA-N	C5 H14 N4	130.122	-2.19	[M+H]+1	152807	59069.7	35976.4	127584	349869	227504	64628.4	129566	2.69725e+07	5.9116e+07	6.95593e+07	4.70581e+07	5.15441e+07	892734	405799	335640	357065	766746	1.5209e+07	2.5849e+07	1.62753e+07	2.05842e+07	2.56988e+07
90.0548	0.974	Alanine	CL1	Confirmed ID (HIgh Confidence)	Alanine	Organic acids	Amino acids and peptides	Amino acids	5950	C00041	QNAYBMKLOCPYGJ-REOHCLBHSA-N	C3 H7 N O2	89.0477	-2.07	[M+H]+1	547052	242355	336116	6.2124e+06	1.48323e+07	1.40203e+07	8.37247e+06	1.00657e+07	6.5153e+06	8.85264e+06	1.38701e+07	1.52401e+07	9.56784e+06	2.36166e+07	1.29635e+07	1.10364e+07	1.22736e+07	1.85053e+07	5.06704e+07	3.46073e+07	3.09495e+07	3.63406e+07	3.98582e+07
203.139	1.415	Alanyl-Leucine	CL1	Confirmed ID (HIgh Confidence)	Ala-Leu	Organic acids	Amino acids and peptides	Dipeptides	96801		RDIKFPRVLJLMER-BQBZGAKWSA-N	C9 H18 N2 O3	202.132	-0.63	[M+H]+1	27214.2	26760.9	26827.5	1.83245e+06	2.80743e+06	1.37766e+06	1.37346e+06	1.75477e+06	1.77491e+06	2.44088e+06	1.04711e+06	1.53238e+06	1.25133e+06	2.35826e+06	1.18028e+06	1.60755e+06	725989	1.03915e+06	6.05579e+06	7.10354e+06	5.31784e+06	7.06049e+06	8.054e+06
175.119	0.898	Arginine	CL1	Confirmed ID (HIgh Confidence)	Arginine	Organic acids	Amino acids and peptides	Amino acids	6322	C00062	ODKSFYDXXFIFQN-BYPYZUCNSA-N	C6 H14 N4 O2	174.112	-1.1	[M+H]+1	23485.4	23019.3	23377.1	270623	478722	478123	300388	485975	2.29106e+06	2.00535e+06	2.52444e+06	1.66462e+06	1.61665e+06	315499	146992	109857	155005	159118	1.91935e+06	2.19044e+06	1.88072e+06	1.64075e+06	2.15458e+06
133.06	0.98	Asparagine	CL1	Confirmed ID (HIgh Confidence)	Asparagine	Organic acids	Amino acids and peptides	Amino acids	6267	C00152	DCXYFEDJOCDNAF-REOHCLBHSA-N	C4 H8 N2 O3	132.053	-2.27	[M+H]+1	94359.5	38139.1	34987.3	6.37323e+06	1.83527e+07	1.86912e+07	7.83026e+06	9.44963e+06	5.95915e+06	1.54135e+07	2.00434e+07	2.08301e+07	1.28603e+07	7.00151e+06	3.82232e+06	5.36577e+06	3.53925e+06	9.93902e+06	3.86425e+07	2.31526e+07	2.10983e+07	2.65087e+07	2.61066e+07
134.044	0.986	Aspartic Acid	CL1	Confirmed ID (HIgh Confidence)	Aspartic acid	Organic acids	Amino acids and peptides	Amino acids	5960	C00049	CKLJMWTZIZZHCS-REOHCLBHSA-N	C4 H7 N O4	133.038	-2.46	[M+H]+1	68889	66230.5	67180.6	3.64043e+06	4.96566e+06	3.50638e+06	1.75073e+06	2.74729e+06	725872	2.47332e+06	4.62209e+06	3.57031e+06	2.58936e+06	1.14033e+07	1.92816e+07	8.9495e+06	9.99886e+06	1.1984e+07	1.67528e+07	1.00699e+07	8.16457e+06	1.13378e+07	1.01748e+07
285.075	8.832	Biochanin A	CL1	Confirmed ID (HIgh Confidence)	Biochanin A	Polyketides	Flavonoids	Isoflavonoids	5280373	C00814	WUADCCWRTIWANL-UHFFFAOYSA-N	C16 H12 O5	284.068	-4.38	[M+H]+1	26157.4	26180.6	25671.1	741399	540875	568288	632911	493391	9.27559e+06	1.24905e+07	8.94727e+06	9.74716e+06	1.12798e+07	1.08031e+06	989343	957597	772364	961951	9.02684e+06	1.44443e+07	1.44041e+07	1.33622e+07	1.62655e+07
151.112	7.605	Carvone	CL1	Confirmed ID (HIgh Confidence)	Carvone	Prenol Lipids	Isoprenoids	C10 isoprenoids	439570	C01767	ULDHMXUKGWMISQ-SECBINFHSA-N	C10 H14 O	150.104	-0.62	[M+H]+1	734054	812997	758168	1.44446e+07	1.03534e+07	1.0981e+07	1.16266e+07	1.07621e+07	1.17547e+06	1.92885e+06	1.77344e+06	989727	2.03472e+06	8.68278e+06	9.93476e+06	9.23573e+06	8.38487e+06	9.51306e+06	1.64629e+06	1.742e+06	1.65032e+06	1.73618e+06	2.31522e+06
291.085	2.016	Catechin	CL1	Confirmed ID (HIgh Confidence)	Catechin	Polyketides	Flavonoids	Flavans, Flavanols and Leucoanthocyanidins	9064	C06562	PFTAWBLQPZVEMU-DZGCQCFKSA-N	C15 H14 O6	290.079	-5.5	[M+H]+1	1.34795e+06	1.43912e+06	1.2269e+06	6.20955e+07	8.85617e+07	4.88163e+07	7.17273e+07	5.46507e+07	865993	217680	1.99337e+08	125945	181605	2.22381e+10	2.21188e+10	2.07217e+10	2.23829e+10	2.25694e+10	119212	118911	117634	118004	118911
149.06	6.313	Cinnamic acid	CL1	Confirmed ID (HIgh Confidence)	trans-Cinnamic acid	Organic acids	Phenylpropanoids	Cinnamic acids	444539	C00423	WBYWAXJHAXSJNI-VOTSOKGWSA-N	C9 H8 O2	148.052	-0.05	[M+H]+1	319618	295743	291094	6.01784e+06	5.62673e+06	5.25623e+06	5.10734e+06	6.21774e+06	1.59028e+06	4.05122e+06	3.88362e+06	3.49409e+06	2.89433e+06	1.38251e+06	1.52869e+06	1.51159e+06	1.22024e+06	1.63875e+06	1.79155e+06	2.89268e+06	1.9778e+06	2.71072e+06	1.88664e+06
215.016	1.127	Citric acid	CL1	Confirmed ID (HIgh Confidence)	Citric acid	Organic acids	TCA acids	TCA acids	311	C00158	KRKNYBCHXYNGOX-UHFFFAOYSA-N	C6 H8 O7	192.027	-1.53	[M+Na]+1	114457	48020.8	38438.4	1.39868e+08	4.87875e+07	8.34224e+07	6.71978e+07	1.42746e+08	7.33088e+07	1.86918e+08	3.74048e+07	1.1287e+08	4.35258e+07	1.06202e+08	9.25772e+07	1.3032e+08	1.00907e+08	1.29402e+08	6.83593e+07	7.31454e+07	4.84518e+07	6.87754e+07	5.71888e+07
213.148	7.957	Dihydrojasmonic acid	CL1	Confirmed ID (HIgh Confidence)	-	Fatty Acyls	Octadecanoids	Jasmonic acids	-	-	-	C12 H20 O3	212.141	-0.95	[M+H]+1	1.13449e+06	419148	1.36589e+06	1.55354e+06	1.26247e+06	1.99341e+06	1.7554e+06	1.45921e+06	709663	870758	928094	776872	1.21181e+06	5.63947e+06	5.81343e+06	2.04263e+06	7.56704e+06	2.21294e+06	1.12181e+06	2.91715e+06	2.85977e+06	1.81848e+06	1.66479e+06
335.292	14.318	Docosatrienoic acid	CL1	Confirmed ID (HIgh Confidence)	Docosatrienoic acid	Fatty Acyls	Fatty acids	Unsaturated FA				C22 H38 O2	334.287	-6.33	[M+H]+1	35063.6	56448.4	35482.3	3.3863e+06	5.27574e+06	4.57692e+06	4.51708e+06	3.1263e+06	3.33893e+06	7.14315e+06	6.35577e+06	5.71705e+06	6.6565e+06	565536	479342	464004	606430	541455	2.93458e+06	1.67388e+06	2.03192e+06	961317	852218
283.262	13.983	Elaidate	CL1	Confirmed ID (HIgh Confidence)	Elaidic acid	Fatty Acyls	Fatty acids	Unsaturated FA	637517	C01712	ZQPPMHVWECSIRJ-MDZDMXLPSA-N	C18 H34 O2	282.256	-4.77	[M+H]+1	373006	405829	232686	3.4762e+06	4.23028e+06	4.5112e+06	4.03401e+06	3.83111e+06	2.88275e+06	3.30575e+06	3.77559e+06	2.83114e+06	3.09897e+06	2.34017e+06	2.32713e+06	1.89463e+06	2.32464e+06	2.35607e+06	1.11571e+07	1.33823e+07	1.15706e+07	6.89439e+06	1.32379e+07
291.085	1.121	Epicatechin	CL1	Confirmed ID (HIgh Confidence)	Epicatechin	Polyketides	Flavonoids	Flavans, Flavanols and Leucoanthocyanidins	72276	C09727	PFTAWBLQPZVEMU-UKRRQHHQSA-N	C15 H14 O6	290.079	-5.47	[M+H]+1	160142	145356	115995	8.32292e+06	1.21671e+07	7.83963e+06	9.63126e+06	6.79325e+06	378293	569508	1.22533e+07	603921	115633	2.04033e+09	2.12532e+09	1.80214e+09	2.12692e+09	2.21681e+09	372609	256826	202556	246616	289563
195.065	6.028	Ferulic acid	CL1	Confirmed ID (HIgh Confidence)	trans-Ferulic acid	Organic acids	Phenylpropanoids	Cinnamic acids	445858	C01494	KSEBMYQBYZTDHS-HWKANZROSA-N	C10 H10 O4	194.058	-0.25	[M+H]+1	47947.5	49045.6	48260.1	1.17791e+07	7.7735e+06	1.06297e+07	9.8545e+06	9.93462e+06	643207	781489	733805	772634	1.12745e+06	2.97354e+06	2.95954e+06	2.64487e+06	2.76364e+06	2.54368e+06	2.53098e+06	1.99148e+06	1.9395e+06	2.02133e+06	2.06897e+06
139	1.269	Fumaric acid	CL1	Confirmed ID (HIgh Confidence)	Fumaric acid	Organic acids	TCA acids	TCA acids	444972	C00122	VZCYOOQTPOCHFL-OWOJBTEDSA-N	C4 H4 O4	116.011	0.48	[M+H]+1	28077.1	27724.3	26714.1	1.15674e+07	1.00874e+07	6.92673e+06	8.06292e+06	1.1925e+07	5.75735e+06	1.085e+07	4.6771e+06	6.49383e+06	4.55545e+06	1.79434e+07	1.50595e+07	1.70114e+07	1.56177e+07	1.41497e+07	1.32781e+07	1.1191e+07	6.47353e+06	1.11542e+07	8.3887e+06
261.143	1.544	Gamma-glutamylleucine	CL1	Confirmed ID (HIgh Confidence)	gamma-Glutamylleucine	Organic acids	Amino acids and peptides	Dipeptides	151023		MYFMARDICOWMQP-YUMQZZPRSA-N	C11 H20 N2 O5	260.137	-4.16	[M+H]+1	32400.1	31117.9	32261.4	1.41962e+06	1.48951e+06	1.71643e+06	1.09572e+06	1.27448e+06	334740	512883	71092.6	93212.3	284380	98790.3	82622.7	710578	242790	93331.3	419431	1.91885e+06	1.61475e+06	1.76542e+06	2.16644e+06
279.231	12.794	Gamma-Linolenate	CL1	Confirmed ID (HIgh Confidence)	gamma-Linolenic acid	Fatty Acyls	Fatty acids	Unsaturated FA	5280933	C06426	VZCCETWTMQHEPK-QNEBEIHSSA-N	C18 H30 O2	278.225	-4.84	[M+H]+1	89745.8	131749	55652.2	6.84738e+06	7.89553e+06	9.29388e+06	7.30015e+06	7.14562e+06	4.28661e+06	6.33755e+06	7.68719e+06	3.98034e+06	4.12431e+06	7.8115e+06	7.93415e+06	7.61795e+06	7.09717e+06	8.61273e+06	1.65201e+07	1.67538e+07	1.62019e+07	1.63634e+07	1.71864e+07
148.06	0.985	Glutamic acid	CL1	Confirmed ID (HIgh Confidence)	Glutamic acid	Organic acids	Amino acids and peptides	Amino acids	33032	C00025	WHUUTDBJXJRKMK-VKHMYHEASA-N	C5 H9 N O4	147.053	-1.68	[M+H]+1	460537	513873	453961	3.06292e+07	9.04392e+07	4.90047e+07	3.80071e+07	2.84154e+07	8.52437e+06	1.94949e+07	3.24314e+07	3.47898e+07	2.0727e+07	1.73268e+08	1.28502e+08	1.16488e+08	1.13534e+08	1.76114e+08	2.68746e+08	1.73537e+08	1.12502e+08	1.76554e+08	1.84971e+08
147.076	0.977	Glutamine	CL1	Confirmed ID (HIgh Confidence)	Glutamine	Organic acids	Amino acids and peptides	Amino acids	5961	C00064	ZDXPYRJPNDTMRX-VKHMYHEASA-N	C5 H10 N2 O3	146.069	-1.34	[M+H]+1	230343	282417	264680	8.92927e+06	7.24993e+06	6.69246e+06	4.97811e+06	4.13714e+06	4.24988e+06	8.33619e+06	3.42343e+07	1.13363e+07	7.84234e+06	1.37701e+08	1.03191e+08	8.46663e+07	9.09363e+07	1.23582e+08	2.43556e+08	1.48944e+08	1.2026e+08	1.38662e+08	1.66975e+08
303.251	12.365	Glycerol-Myristate	CL1	Confirmed ID (HIgh Confidence)	MG 14:0	Glycerolipids	Monoradylglycerols	MAG				C17 H34 O4	302.246	-5.5	[M+H]+1	596973	1.83657e+06	2.45871e+06	9.5034e+06	1.04072e+07	8.13515e+06	8.32863e+06	1.60491e+07	8.42994e+06	8.11281e+06	6.83155e+06	7.73771e+06	7.3093e+06	8.47341e+06	9.13757e+06	9.5338e+06	7.39145e+06	7.9014e+06	78785.6	6.58082e+06	2.06839e+06	8.13431e+06	9.15167e+06
258.109	0.984	Glycerophosphocholine	CL1	Confirmed ID (HIgh Confidence)	sn-Glycero-3-phosphocholine	Organic acids	Organic phosphoric acids	Organic phosphoric acids	657272		SUHOQUVVVLNYQR-MRVPVSSYSA-N	C8 H20 N O6 P	257.103	-4.58	[M+H]+1	25150.9	25110.6	24583	8.52442e+06	1.54418e+07	6.55792e+06	8.86309e+06	7.67361e+06	2.96608e+06	1.0764e+07	5.12895e+06	4.81147e+06	4.14876e+06	1.35198e+08	1.37033e+08	1.00316e+08	1.17538e+08	1.52785e+08	9.01817e+06	1.01923e+07	1.36266e+07	9.27868e+06	1.1447e+07
173.021	1.126	Glycerophosphoric acid	CL1	Confirmed ID (HIgh Confidence)	sn-Glycero-3-phosphate	Organic acids	Organic phosphoric acids	Organic phosphoric acids	439162	C00093	AWUCVROLDVIAJX-GSVOUGTGSA-N	C3 H9 O6 P	172.014	-0.66	[M+H]+1	39644.8	40295.2	39292.7	367206	803891	351572	307763	359227	346203	1.30438e+06	968332	765256	491772	1.35124e+07	1.66109e+07	9.98161e+06	1.01194e+07	1.18716e+07	3.47844e+06	1.86033e+06	1.04153e+06	1.70291e+06	1.63083e+06
189.123	1.022	Glycylleucine	CL1	Confirmed ID (HIgh Confidence)	Gly-Leu	Organic acids	Amino acids and peptides	Dipeptides	92843	C02155	DKEXFJVMVGETOO-LURJTMIESA-N	C8 H16 N2 O3	188.116	-1.62	[M+H]+1	38152.5	37991	66694.2	3.23749e+06	3.32492e+06	2.27557e+06	2.197e+06	2.93426e+06	2.65351e+06	2.93778e+06	1.54407e+06	2.47915e+06	2.05315e+06	3.79889e+06	2.86834e+06	2.78278e+06	2.0638e+06	2.10076e+06	8.31842e+06	9.60252e+06	7.3328e+06	8.33266e+06	9.81135e+06
152.056	0.984	Guanine	CL1	Confirmed ID (HIgh Confidence)	Guanine	Nucleic acids	Purines	Hypoxanthines	135398634	C00242	UYTPUPDQBNUYGX-UHFFFAOYSA-N	C5 H5 N5 O	151.049	-1.35	[M+H]+1	25198.8	25158.4	24629.9	1.318e+07	9.78715e+06	9.90109e+06	1.12862e+07	11777255	1.26146e+07	5.57958e+06	3.79965e+06	4.05715e+06	5202736	1.3013e+07	1.04767e+07	1.30999e+07	4.03571e+06	5.44844e+06	1.44107e+07	1.55179e+07	1.39415e+07	1.5945e+07	1.47419e+07
284.097	1.03	Guanosine	CL1	Confirmed ID (HIgh Confidence)	Guanosine	Nucleic acids	Purines	Purine ribonucleosides	135398635	C00387	NYHBQMYGNKIUIF-UUOKFMHZSA-N	C10 H13 N5 O5	283.092	-5.56	[M+H]+1	23445.3	23458.8	23317.3	3.52504e+06	4.38417e+06	3.43731e+06	2.26154e+06	2.78368e+06	8.31803e+06	5.54064e+06	2.67806e+06	3.85527e+06	4.03936e+06	8.97063e+06	7.28114e+06	6.47022e+06	7.57006e+06	1.06362e+07	3.18013e+06	3.55852e+06	2.93639e+06	2.63758e+06	2.7388e+06
156.077	0.907	Histidine	CL1	Confirmed ID (HIgh Confidence)	Histidine	Organic acids	Amino acids and peptides	Amino acids	6274	C00135	HNDVDQJCIGZPNO-YFKPBYRVSA-N	C6 H9 N3 O2	155.069	-0.89	[M+H]+1	162382	124083	110871	105810	177364	223916	139560	98050.9	4.27019e+06	2.9629e+06	4.07418e+06	2.80858e+06	2.19483e+06	1.86897e+06	895681	1.29016e+06	1.67165e+06	1.83019e+06	4.25142e+06	2.63579e+06	2.20482e+06	2.6467e+06	2.34173e+06
118.031	1.261	Homocysteine Thiolactone	CL1	Confirmed ID (HIgh Confidence)	L-Homocysteine thiolactone	Organic acids	Organic acids	Carbothioic S-lactones	134505		KIWQWJKWBHZMDT-VKHMYHEASA-N	C4 H7 N O S	117.025	-5.73	[M+H]+1	1.21727e+06	1.13055e+06	1.01129e+06	4.54336e+08	1.23305e+09	3.88778e+08	4.45274e+08	3.04345e+08	3.45582e+08	4.44221e+08	4.55844e+08	5.202e+08	5.11581e+08	9.43303e+08	6.83917e+08	6.75057e+08	7.21115e+08	6.63594e+08	1.4938e+09	1.4843e+09	1.78493e+09	1.61172e+09	1.64735e+09
176.071	6.73	Indole-3-Acetate	CL1	Confirmed ID (HIgh Confidence)	Indoleacetic acid	Alkaloids	Tryptophan alkaloids	Indoleacetic acids	802	C00954	SEOVTRFCIGRIMH-UHFFFAOYSA-N	C10 H9 N O2	175.063	-0.08	[M+H]+1	62726.4	23212.5	52561.5	31777.2	70360.5	47554.9	77566.4	106616	48117	67249.5	31007	94413.5	37713.9	70630.9	89669.9	162662	48150.4	116478	31019.2	29356	31103.2	30381	32314.1
146.06	6.456	Indole-3-aldehyde	CL1	Confirmed ID (HIgh Confidence)	1H-Indole-3-carboxaldehyde	Alkaloids	Tryptophan alkaloids	Simple indole alkaloids	10256	C08493	OLNJUISKUQQNIM-UHFFFAOYSA-N	C9 H7 N O	145.053	-0.49	[M+H]+1	146138	128998	139790	1.74221e+07	1.53488e+07	1.63712e+07	1.61726e+07	1.67975e+07	9.69594e+06	1.35438e+07	1.34836e+07	1.18329e+07	1.10655e+07	1.14921e+06	1.36268e+06	862488	670175	1.16092e+06	989246	1.46091e+06	1.50891e+06	1.38549e+06	1.69816e+06
162.091	6.054	Indole-3-Ethanol	CL1	Confirmed ID (HIgh Confidence)	Tryptophanol	Alkaloids	Tryptophan alkaloids	Simple indole alkaloids	10685	C00955	MBBOMCVGYCRMEA-UHFFFAOYSA-N	C10 H11 N O	161.084	-0.06	[M+H]+1	27139.3	27740.4	27591.9	38231.4	113106	35482.5	34323	33844.1	40857	86514.5	66027.4	104555	109559	417265	317239	482819	308890	474997	139755	125812	61728.1	80682.7	110337
188.071	7.454	Indoleacrylic acid_1	CL1	Confirmed ID (HIgh Confidence)	Indoleacrylic acid	Alkaloids	Tryptophan alkaloids	Simple indole alkaloids	15030923	C21283	SXOUIMVOMIGLHO-AATRIKPKSA-N	C11 H9 N O2	187.063	-0.24	[M+H]+1	23978.6	24037.4	24422.6	106753	239244	289274	192687	156207	3.04854e+06	1.62126e+06	1.39539e+06	1.07851e+06	2.12096e+06	112786	83054.2	99711.1	121832	131188	191004	308072	304379	266527	377478
254.138	1.395	Isobutyryl-L-carnitine	CL1	Confirmed ID (HIgh Confidence)	CAR 3:0;2Me	Fatty Acyls	Fatty esters	Acyl carnitines	10177002		LRCNOZRCYBNMEP-UHFFFAOYSA-N	C11 H21 N O4	231.147	5.63	[M+Na]+1	34075.2	33507.5	38758.6	2.41953e+07	4.54007e+07	3.57009e+07	3.32958e+07	3.4671e+07	3.08713e+08	5.02058e+08	4.97267e+08	5.47104e+08	4.41008e+08	1.58701e+08	1.55431e+08	1.48567e+08	1.417e+08	2.35285e+08	7.86848e+08	8.63173e+08	6.90732e+08	7.43144e+08	9.51675e+08
132.102	1.271	Isoleucine/leucine	CL1	Confirmed ID (HIgh Confidence)	Leucine/Isoleucine	Organic acids	Amino acids and peptides	Amino acids				C6 H13 N O2	131.095	-1.78	[M+H]+1	635616	650805	457941	3.1725e+07	3.12486e+07	2.48425e+07	3.48292e+07	2.45759e+07	1.99582e+07	3.26358e+07	2.26757e+07	2.34688e+07	1.71097e+07	1.00064e+08	8.69138e+07	8.39332e+07	8.02283e+07	7.94656e+07	1.42176e+08	1.47256e+08	9.45353e+07	1.30501e+08	1.76888e+08
317.064	7.703	Isorhamnetin	CL1	Confirmed ID (HIgh Confidence)	Isorhamnetin	Polyketides	Flavonoids	Flavones and Flavonols	15817847		IZQSVPBOUDKVDZ-UHFFFAOYSA-N	C16 H12 O7	316.058	-5.47	[M+H]+1	23749.3	24581.8	23419	240944	186028	181043	199062	290936	27926	27387.9	122047	27595.4	28054.5	3.07493e+07	2.68157e+07	2.77541e+07	2.37667e+07	2.93283e+07	26690.4	27031.6	27185.8	27223.3	27175.3
190.05	2.044	Kynurenic acid	CL1	Confirmed ID (HIgh Confidence)	Kynurenic acid	Alkaloids	Anthranilic acid alkaloids	Acridone alkaloids	3845	C01717	HCZHHEIFKROPDY-UHFFFAOYSA-N	C10 H7 N O3	189.043	-1.05	[M+H]+1	50402.9	52143.8	52447.3	663779	1.20965e+06	928593	840099	793002	179785	199835	132706	213518	150800	1.74109e+06	1.9404e+06	1.43543e+06	1.82964e+06	1.79305e+06	456934	375301	260645	289216	337758
229.154	1.043	Leucylproline	CL1	Confirmed ID (HIgh Confidence)	Leu-Pro	Organic acids	Amino acids and peptides	Dipeptides	80817		VTJUNIYRYIAIHF-IUCAKERBSA-N	C11 H20 N2 O3	228.147	-3.9	[M+H]+1	34564.2	34584.2	34134.1	2.52482e+07	2.04613e+07	1.73507e+07	2.59913e+07	2.13216e+07	917540	1.42108e+06	2.14804e+06	1.42536e+06	1.35841e+06	8.7732e+06	8.96436e+06	7.57511e+06	6.37798e+06	8.64768e+06	5.07355e+06	4.45831e+06	3.37115e+06	4.27899e+06	4.90317e+06
219.134	1.35	Leucyl-Serine	CL1	Confirmed ID (HIgh Confidence)	Leu-Ser	Organic acids	Amino acids and peptides	Dipeptides	6992130		XGDCYUQSFDQISZ-BQBZGAKWSA-N	C9 H18 N2 O4	218.127	-1.83	[M+H]+1	26617.3	27106.4	26840.8	1.67943e+06	2.07816e+06	1.39599e+06	1.33154e+06	2.0752e+06	1.90973e+06	2.51446e+06	1.81218e+06	1.64661e+06	1.44069e+06	2.02525e+06	1.38026e+06	1.81755e+06	920142	1.04285e+06	6.30466e+06	6.97708e+06	5.03067e+06	6.55586e+06	7.39512e+06
281.246	13.362	Linoleic acid	CL1	Confirmed ID (HIgh Confidence)	Linoleic acid	Fatty Acyls	Fatty acids	Unsaturated FA	5280450	C01595	OYHQOLUKZRVURQ-HZJYTTRNSA-N	C18 H32 O2	280.24	-4.91	[M+H]+1	727656	158617	741260	5.06569e+06	4.63729e+06	6.04359e+06	4.6991e+06	3.25637e+06	2.81776e+06	604517	4.81455e+06	2.69321e+06	2.9804e+06	2.24603e+06	2.71554e+06	2.67752e+06	2.55014e+06	2.59034e+06	7.19639e+06	4.27041e+06	7.80793e+06	4.92185e+06	5.84918e+06
243.087	6.553	Lumichrome	CL1	Confirmed ID (HIgh Confidence)	Lumichrome	Organoheterocyclic compounds	Alloxazines and isoalloxazines	Flavins	5326566	C01727	ZJTJUVIJVLLGSP-UHFFFAOYSA-N	C12 H10 N4 O2	242.08	-2.94	[M+H]+1	23107.8	23139.5	23460.1	678976	503571	587766	633804	734180	2.07584e+06	2.88292e+06	2.22514e+06	2.46211e+06	2.47751e+06	635747	495479	518760	448691	572923	3.06743e+06	2.95794e+06	2.87703e+06	2.92186e+06	3.37596e+06
684.251	0.969	Sugars-Tetrasaccharides	CL1	Confirmed ID (HIgh Confidence)	-	Carbohydrates	Oligosaccharides	Oligosaccharides	439639	C02052	LUEWUZLMQUOBSB-AYQJAVFRSA-N	C24 H42 O21	666.222	-6.23	[M+NH4]+1	35609.9	32531.8	30780.9	1.91572e+07	3.06604e+07	2.75483e+07	2.67039e+07	2.03355e+07	1.46093e+07	2.60141e+07	1.87087e+07	2.72805e+07	1.8949e+07	4.71957e+07	3.35645e+07	3.27262e+07	4.33463e+07	4.76041e+07	4.25811e+07	4.46859e+07	4.29662e+07	4.30377e+07	4.50832e+07
166.053	0.986	Methionine sulfoxide	CL1	Confirmed ID (HIgh Confidence)	Methionine sulfoxide	Organic acids	Amino acids and peptides	Amino acids	10062737		QEFRNWWLZKMPFJ-ZXPFJRLXSA-N	C5 H11 N O3 S	165.046	-1.03	[M+H]+1	28108.3	28063.2	27473.6	2.84586e+06	4.60804e+06	2.31264e+06	2.44515e+06	3.35386e+06	1.44617e+06	2.01089e+06	1.7325e+06	1.59935e+06	1.28557e+06	3.58131e+06	3.54945e+06	2.16608e+06	2.15604e+06	2.21205e+06	6.90362e+06	8.99358e+06	6.7621e+06	7.81909e+06	9.77641e+06
190.086	8.024	Methyl indole-3-acetate	CL1	Confirmed ID (HIgh Confidence)	Indole-3-methyl acetate	Alkaloids	Tryptophan alkaloids	Indoleacetic acids	74706		KTHADMDGDNYQRX-UHFFFAOYSA-N	C11 H11 N O2	189.079	-0.25	[M+H]+1	22708.5	22665.8	23757.4	26957.1	25757.5	26102	26445.7	26757.6	24919.2	26832	25047.1	26481.4	25093.8	59409	74874	51151.8	75338.7	68125.3	33146.8	36415.7	42433.1	30231.8	63688.2
273.075	7.576	Naringenin	CL1	Confirmed ID (HIgh Confidence)	Naringenin	Polyketides	Flavonoids	Flavanones	439246	C00509	FTVWIRXFELQLPI-ZDUSSCGKSA-N	C15 H12 O5	272.068	-3.87	[M+H]+1	22196.2	22713.6	22425.3	3.95756e+06	3.40568e+06	3.16925e+06	4.13048e+06	3.5541e+06	1.66909e+06	1.27942e+06	1.36152e+06	1.39651e+06	1.74362e+06	3.53361e+06	3.43732e+06	3.4339e+06	2.55384e+06	3.25653e+06	1.19187e+06	2.13253e+06	2.203e+06	2.44119e+06	2.23398e+06
124.039	1.258	Nicotinic acid	CL1	Confirmed ID (HIgh Confidence)	Nicotinic acid	Alkaloids	Pyridine alkaloids	Nicotinic acid alkaloids	938	C00253	PVNIIMVLHYAWGP-UHFFFAOYSA-N	C6 H5 N O2	123.032	-3.14	[M+H]+1	2.83837e+06	2.82731e+06	2.88575e+06	7.49533e+06	1.31812e+07	1.43162e+07	8.25476e+06	6.14646e+06	2.01319e+07	2.31651e+07	3.9545e+06	2.10853e+07	1.33145e+07	1.43669e+07	1.52286e+07	1.43109e+07	1.24397e+07	1.41292e+07	1.35626e+07	1.44544e+07	1.42416e+07	1.14959e+07	1.31913e+07
288.216	6.675	Octanoyl-L-Carnitine	CL1	Confirmed ID (HIgh Confidence)	CAR 8:0	Fatty Acyls	Fatty esters	Acyl carnitines	11953814	C02838	CXTATJFJDMJMIY-CYBMUJFWSA-N	C15 H29 N O4	287.21	-4.21	[M+H]+1	21151.4	21079.3	20875.7	995247	545517	464180	783092	580545	8.44049e+06	5.89555e+06	4.79005e+06	4.94002e+06	6.10142e+06	120844	293852	156637	329162	54789.5	1.1166e+06	831973	868561	940165	846859
282.278	13.34	Oleamide	CL1	Confirmed ID (HIgh Confidence)	Oleamide	Fatty Acyls	Fatty amides	Primary amides	5283387		FATBGEAMYMYZAF-KTKRTIGZSA-N	C18 H35 N O	281.272	-4.92	[M+H]+1	2.24978e+06	8.88752e+06	7.16594e+06	7.20508e+07	6.87121e+07	7.77253e+07	8.22084e+07	7.917e+07	1.42938e+08	1.1209e+08	1.32721e+08	1.21287e+08	1.3265e+08	9.13149e+06	3.31614e+07	1.40405e+07	6.43102e+07	1.28896e+07	6.34638e+06	9.57906e+06	1.44002e+07	1.85332e+07	1.41144e+07
220.117	1.332	Pantothenic acid (VitaminB5)	CL1	Confirmed ID (HIgh Confidence)	Pantothenic acid	Organic acids	Amino acids and peptides	Amino acids	6613		GHOKWGTUZJEAQD-ZETCQYMHSA-N	C9 H17 N O5	219.111	-2.22	[M+H]+1	100873	47552.2	31734.1	3.08185e+06	7.04239e+06	4.71149e+06	6.64989e+06	3.55885e+06	356098	746945	988401	941268	744428	8.86008e+06	9.18849e+06	5.32278e+06	6.35797e+06	7.67129e+06	7.67968e+06	5.87445e+06	3.46338e+06	5.70258e+06	7.92574e+06
121.064	11.352	Phenylacetaldehyde	CL1	Confirmed ID (HIgh Confidence)	Phenylacetaldehyde	Organic acids	Phenylpropanoids	Cinnamic acids	998	C00601	DTUQWGWMVIHBKE-UHFFFAOYSA-N	C8 H8 O	120.058	-4.7	[M+H]+1	252761	252770	266605	1.79558e+07	1.92484e+07	1.91673e+07	1.99613e+07	1.88821e+07	2.25944e+07	1.30215e+06	843904	817128	1.05169e+06	2.05513e+06	1.57329e+06	1.83786e+06	654140	632922	335740	7.48593e+06	8.12443e+06	6.96326e+06	9.33195e+06
166.086	1.303	Phenylalanine	CL1	Confirmed ID (HIgh Confidence)	Phenylalanine	Organic acids	Amino acids and peptides	Amino acids	6140	C00079	COLNVLDHVKWLRT-QMMMGPOBSA-N	C9 H11 N O2	165.079	-0.33	[M+H]+1	100080	143892	157995	1.38952e+08	1.73626e+08	1.07623e+08	1.55581e+08	1.26387e+08	9.69269e+07	1.04713e+08	8.98268e+07	1.24775e+08	8.1165e+07	1.08008e+08	9.92517e+07	8.22064e+07	9.52362e+07	8.65266e+07	3.95829e+08	3.83773e+08	2.60646e+08	3.32435e+08	4.66017e+08
184.073	0.991	Phosphorylcholine	CL1	Confirmed ID (HIgh Confidence)	Choline phosphate	Organic nitrogen compounds	Cholines	Cholines	135437		YHHSONZFOIEMCP-UHFFFAOYSA-N	C5 H14 N O4 P	183.066	-1.47	[M+H]+1	29665.3	29617.7	28995.5	5.93481e+06	5.1182e+06	2.70764e+06	3.71993e+06	3.03315e+06	479684	662825	3.35929e+06	823200	669534	6.96052e+07	5.83649e+07	4.51599e+07	5.06729e+07	7.41292e+07	2.26588e+07	2.10838e+07	8.27895e+06	1.89711e+07	1.86015e+07
147.113	0.895	Pipecolic acid/Homoproline	CL1	Confirmed ID (HIgh Confidence)	Pipecolic acid	Organic acids	Amino acids and peptides	Amino acids	439227	C00408	HXEACLLIILLPRG-YFKPBYRVSA-N	C6 H11 N O2	129.079	-1.79	[M+NH4]+1	25021.3	24524.8	24722.3	111004	156230	116782	69030.7	98878.1	1.10919e+06	860335	1.20829e+06	680971	653462	68060.4	44488.8	117042	37292.6	68910.5	815576	613405	775834	733866	537197
116.07	0.999	Proline	CL1	Confirmed ID (HIgh Confidence)	Proline	Organic acids	Amino acids and peptides	Amino acids	145742	C00148	ONIBWKKTOPOVIA-BYPYZUCNSA-N	C5 H9 N O2	115.063	-5.81	[M+H]+1	827114	934158	766375	4.64444e+07	4.00151e+07	3.56515e+07	2.77369e+07	3.11584e+07	1.49819e+07	3.65826e+07	2.91951e+07	4.43063e+07	5.03841e+07	4.12582e+07	2.71028e+07	1.72907e+07	2.03515e+07	3.32355e+07	9.6645e+08	5.54928e+08	4.0334e+08	4.57796e+08	6.4766e+08
170.081	0.996	Pyridoxine	CL1	Confirmed ID (HIgh Confidence)	Pyridoxine	Alkaloids	Pyridine alkaloids	Nicotinic acid alkaloids	1054	C00314	LXNHXLLTXMVWPM-UHFFFAOYSA-N	C8 H11 N O3	169.074	-1.21	[M+H]+1	23618.5	23580.7	23085.3	2.33887e+07	1.16575e+07	1.22483e+07	1.43963e+07	1.30055e+07	2.05686e+06	2.53981e+06	2.36661e+06	1.77886e+06	2.92641e+06	7.25546e+07	7.69058e+07	7.66775e+07	6.90891e+07	9.95805e+07	7.89803e+06	7.09773e+06	9.50129e+06	6.33029e+06	7.32621e+06
303.048	7.116	Quercetin	CL1	Confirmed ID (HIgh Confidence)	Quercetin	Polyketides	Flavonoids	Flavones and Flavonols	5280343	C00389	REFJWTPEDVJJIY-UHFFFAOYSA-N	C15 H10 O7	302.043	-4.9	[M+H]+1	23500.5	23111.3	22885.7	26867.4	26162.9	27056.3	27784.9	26976.5	27126.1	27569.8	26670.4	26964.2	26881.2	1.01074e+06	945788	1.07424e+06	1.11516e+06	1.1509e+06	27471.6	27742.8	27557.7	27440.7	27977.6
106.049	0.972	Serine	CL1	Confirmed ID (HIgh Confidence)	Serine	Organic acids	Amino acids and peptides	Amino acids	5951	C00065	MTCFGRXMJLQNBG-REOHCLBHSA-N	C3 H7 N O3	105.043	-5.05	[M+H]+1	170125	164847	157236	1.7482e+06	2.34832e+06	3.51178e+06	1.80783e+06	3.75309e+06	1.33345e+06	1.79381e+06	2.35644e+06	1.57156e+06	1.13743e+06	13334159	7.36452e+06	8.04627e+06	7.63704e+06	8.96293e+06	2.48678e+07	1.81613e+07	1.32748e+07	1.71659e+07	1.85489e+07
225.075	6.04	Sinapic acid	CL1	Confirmed ID (HIgh Confidence)	Sinapic acid	Organic acids	Phenylpropanoids	Cinnamic acids	637775	C00482	PCMORTLOPMLEFB-ONEGZZNKSA-N	C11 H12 O5	224.068	-1.75	[M+H]+1	38960.1	48122	39231.6	1.34939e+06	1.43229e+06	1.6538e+06	1.50709e+06	1.1216e+06	1.16404e+06	1.05376e+06	1.04201e+06	420644	1.80681e+06	9.30399e+06	7.34763e+06	6.4954e+06	6.40328e+06	1.10861e+07	1.04029e+06	758586	794340	867535	869859
146.165	0.795	Spermidine	CL1	Confirmed ID (HIgh Confidence)	Spermidine	Alkaloids	Ornithine alkaloids	Polyamines	1102	C00315	ATHGHQPFGPMSJY-UHFFFAOYSA-N	C7 H19 N3	145.158	-1.29	[M+H]+1	38160.4	38897.5	38043.5	167563	48231.7	114436	48319.8	46970.6	78039.5	133132	123608	101909	91321.9	176389	203380	105938	176565	253722	115346	115493	94222.6	134937	202138
302.304	9.932	Sphinganine	CL1	Confirmed ID (HIgh Confidence)	Sphinganine	Sphingolipids	Sphingoid bases	Sphinganines	91486	C00836	OTKJDMGTUTTYMP-ZWKOTPCHSA-N	C18 H39 N O2	301.298	-5.26	[M+H]+1	28557.4	30533.2	34309.6	3.00867e+06	5.6616e+06	4.21114e+06	3.0203e+06	3.59637e+06	1.34215e+06	2.44117e+06	2.31941e+06	2.28091e+06	2.74242e+06	2.52669e+06	2.21756e+06	2.15663e+06	2.38825e+06	2.45623e+06	7.52558e+06	8.74144e+06	9.17555e+06	8.4146e+06	9.40176e+06
360.148	1.008	Sugars-Disaccharides	CL1	Confirmed ID (HIgh Confidence)	-	Fatty Acyls	Fatty acyl glycosides	Fatty acyl glycosides	5460935	C19636	RULSWEULPANCDV-PIXUTMIVSA-N	C12 H22 O11	342.116	-6.35	[M+NH4]+1	4.24357e+06	4.79725e+06	3.86083e+06	5.56627e+08	1.1325e+09	6.19313e+08	6.06342e+08	4.43148e+08	5.64184e+08	8.76322e+08	9.1765e+08	1.01573e+09	8.55693e+08	7.72098e+08	8.1944e+08	8.02773e+08	6.85798e+08	9.72157e+08	1.4446e+09	1.19358e+09	1.12172e+09	1.13816e+09	1.22893e+09
261.036	1.116	Sugars-Hexoses-Phosphate	CL1	Confirmed ID (HIgh Confidence)	-	Carbohydrates	Monosaccharides	Hexose phosphates	439198	C00275	NBSCHQHZLSJFNQ-QTVWNMPRSA-N	C6 H13 O9 P	260.03	-4.39	[M+H]+1	37238.4	35770.2	34880.3	1.43388e+06	2.70326e+06	2.83106e+06	2.30879e+06	412025	1.08257e+06	1.84713e+06	2.16401e+06	2.2112e+06	1.07323e+06	9.30028e+06	6.92844e+06	5.6187e+06	4.95627e+06	9.52407e+06	9.53039e+06	6.9496e+06	2.55411e+06	6.34003e+06	5.22319e+06
198.097	1.004	Sugars-Monosaccharides-Hexoses	CL1	Confirmed ID (HIgh Confidence)	-	Carbohydrates	Monosaccharides	Hexoses	5793	C00031	WQZGKKKJIJFFOK-GASJEMHNSA-N	C6 H12 O6	180.063	-1.02	[M+NH4]+1	858095	809264	895623	7.48792e+07	7.6619e+07	5.62004e+07	6.28282e+07	5.78642e+07	5.25264e+07	5.81588e+07	6.95848e+07	6.30099e+07	5.56568e+07	9.79053e+07	1.1925e+08	1.31838e+08	9.55124e+07	1.0281e+08	9.80695e+07	1.11171e+08	9.81126e+07	1.10011e+08	1.22116e+08
522.202	0.996	Sugars-Trisaccharides	CL1	Confirmed ID (HIgh Confidence)	-	Carbohydrates	Oligosaccharides	Oligosaccharides	439242	C00492	MUPFEKGTMRGPLJ-ZQSKZDJDSA-N	C18 H32 O16	504.169	-1.49	[M+NH4]+1	110842	29231.9	28979	1.18112e+07	3.07209e+07	2.06198e+07	1.86954e+07	1.1356e+07	1.08515e+07	2.04096e+07	1.78094e+07	2.59692e+07	1.81239e+07	5.1622e+07	4.3849e+07	4.20156e+07	4.22579e+07	5.36388e+07	5.71919e+07	5.92722e+07	5.77752e+07	5.7233e+07	6.11661e+07
305.064	6.079	Taxifolin	CL1	Confirmed ID (HIgh Confidence)	Taxifolin	Polyketides	Flavonoids	Flavanonols	439533		CXQWRCVTCMQVQX-LSDHHAIUSA-N	C15 H12 O7	304.058	-5.15	[M+H]+1	31436.2	32350.2	31971.4	978468	1.64026e+06	726501	987769	800589	45327.1	42761	116606	42088.9	42561.5	1.90767e+06	2.17515e+06	2.31407e+06	2.01029e+06	2.07053e+06	47724.6	47808.8	45624.2	47897.7	48125.3
120.065	0.98	Threonine	CL1	Confirmed ID (HIgh Confidence)	Threonine	Organic acids	Amino acids and peptides	Amino acids	6288	C00188	AYFVYJQAPQTCCC-GBXIJSLDSA-N	C4 H9 N O3	119.058	-4.96	[M+H]+1	49611.5	57230.3	53660.3	3.87586e+06	6.28821e+06	4.27464e+06	4.06368e+06	4.20858e+06	2.47369e+06	3.19258e+06	4.64208e+06	5.06859e+06	2.67063e+06	3.95184e+07	2.79911e+07	2.54049e+07	2.59013e+07	3.29759e+07	6.92294e+07	4.96828e+07	3.62048e+07	4.27613e+07	5.75299e+07
233.149	1.399	Threoninyl-Leucine	CL1	Confirmed ID (HIgh Confidence)	Thr-Leu	Organic acids	Amino acids and peptides	Dipeptides	7021828		BQBCIBCLXBKYHW-CSMHCCOUSA-N	C10 H20 N2 O4	232.142	-2.88	[M+H]+1	29800.8	29304.4	29377.4	1.25788e+06	1.56613e+06	915703	1.01912e+06	1.12736e+06	1.28489e+06	1.87535e+06	935508	1.06574e+06	997322	1.77178e+06	1.27932e+06	1.70968e+06	732148	1.07496e+06	2.54527e+06	4.08553e+06	3.39652e+06	3.6951e+06	3.98637e+06
127.05	1.273	Thymine	CL1	Confirmed ID (HIgh Confidence)	Thymine	Nucleic acids	Pyrimidines	Other pyrimidines	1135	C00178	RWQNBRDOKXIBIV-UHFFFAOYSA-N	C5 H6 N2 O2	126.043	-3.5	[M+H]+1	14407.8	13997.4	13708.4	1.07211e+07	6.52211e+06	9.17623e+06	1.3904e+07	6.16914e+06	69954.7	86099.4	47859.1	74211.8	49953.6	482945	422228	357917	539619	116897	2.29983e+06	2.22273e+06	2.41388e+06	5.71157e+06	3480573
227.078	1.677	Tryptophan	CL1	Confirmed ID (HIgh Confidence)	Tryptophan	Organic acids	Amino acids and peptides	Amino acids	6305	C00078	QIVBCDIJIAJPQS-VIFPVBQESA-N	C11 H12 N2 O2	204.09	-2.72	[M+Na]+1	57456.4	58329.5	57090.4	1.92312e+06	4.25793e+06	3.9907e+06	2.16835e+06	1.68366e+06	3.50712e+06	6.60296e+06	5.99582e+06	6.04763e+06	5.27764e+06	834612	674785	609292	586761	483955	4.07579e+06	4.77683e+06	4.00026e+06	3.26019e+06	5.61912e+06
182.081	1.037	Tyrosine	CL1	Confirmed ID (HIgh Confidence)	Tyrosine	Organic acids	Amino acids and peptides	Amino acids	6057	C00082	OUYCCCASQSFEME-QMMMGPOBSA-N	C9 H11 N O3	181.074	-0.97	[M+H]+1	131011	89162.2	78205.7	9.25626e+06	5.66696e+06	7.53908e+06	6.03827e+06	1.05475e+07	6.28568e+06	6.43299e+06	5.1544e+06	5.85797e+06	5.02576e+06	3.8454e+06	3.78181e+06	3.89789e+06	781473	3.24775e+06	8.47399e+06	1.29118e+07	1.12164e+07	1.16923e+07	1.68284e+06
325.041	1.12	Uridine Monophosphate	CL1	Confirmed ID (HIgh Confidence)	UMP	Nucleic acids	Pyrimidines	Pyrimidine rNMP	6030	C00105	DJJCXFVJDGTHFX-XVFCMESISA-N	C9 H13 N2 O9 P	324.036	-6.57	[M+H]+1	32747.3	33284.6	32456.5	273398	348774	262777	327032	238176	232139	252372	403637	206996	166272	2.47326e+06	1.65933e+06	1.43378e+06	1.55407e+06	2.25895e+06	2.57205e+06	1.81935e+06	927528	1.80985e+06	1.83745e+06
231.17	1.883	ValylIsoleucine	CL1	Confirmed ID (HIgh Confidence)	Val-Ile	Organic acids	Amino acids and peptides	Dipeptides	7010532		PNVLWFYAPWAQMU-CIUDSAMLSA-N	C11 H22 N2 O3	230.163	-2.92	[M+H]+1	64972.6	63603.5	64977.9	1.99159e+06	1.21263e+06	1.6056e+06	1.69348e+06	2.11458e+06	2.08113e+06	3.3646e+06	1.66294e+06	2.16164e+06	1.86421e+06	3.84168e+06	2.38204e+06	3.54758e+06	1.44426e+06	2.19056e+06	8.37983e+06	3.25376e+06	8.09224e+06	8.93532e+06	1.0259e+07
607.289	14.272	(1S,2S,3aR,4S,5S,9R,11R,13aS)-4,9,11-tris(acetyloxy)-3a-hydroxy-2,5,8,8,12-pentamethyl-1H,2H,3H,3aH,4H,5H,8H,9H,10H,11H,13aH-cyclopenta[12]annulen-1-yl benzoate	CL2	Not in Internal DB. MS/MS match only	-				-	-	-	C33 H44 O9	584.299	2.47	[M+Na]+1	1.02125e+06	2.7497e+06	401394	5.3272e+06	5.53562e+06	3.21209e+06	3.3865e+06	2.3318e+06	1.80687e+06	1.87161e+06	1.98989e+06	716043	408173	1.2471e+07	1.66004e+07	1.33621e+07	1.03897e+07	1.35209e+07	1.14924e+07	4.85608e+06	4.98963e+06	3.72208e+06	4.60253e+06
291.267	7.814	(1S,2S,8aR)-1-[(3Z)-5-hydroxy-3-methylpent-3-en-1-yl]-2,5,5,8a-tetramethyl-decahydronaphthalen-2-ol	CL2	Not in Internal DB. MS/MS match only	-	Benzenoids	Naphthalenes	Naphthalenes	-	-	-	C20 H36 O2	308.272	-0.94	[M+H-H2O]+1	24727.7	24066.1	24077.6	277727	43162.3	31134.2	41852.7	61684	26993.3	28662.9	27613.7	26907.5	27452.9	313569	409557	399422	382137	417117	46007.8	26936.2	97023.9	40083.8	53792.7
330.153	1.465	(2R,3S,4S,5R,6R)-2-(hydroxymethyl)-6-{[(2E)-3-(4-hydroxyphenyl)prop-2-en-1-yl]oxy}oxane-3,4,5-triol	CL2	Not in Internal DB. MS/MS match only	-				-	-	-	C15 H20 O7	312.121	6.13	[M+NH4]+1	34690.5	34297.6	34719.7	39731.5	42925.5	39788.6	40568	40545.8	53484.3	57607.5	49475.3	52811.5	52066.3	116385	115540	346687	100247	298088	120770	51840.1	76417.2	87574.1	54510.5
279.122	7.38	(6E,8E)-3-hydroxy-10-methoxy-4,9-dimethyl-10-oxodeca-6,8-dienoic acid_2	CL2	Not in Internal DB. MS/MS match only	-				-	-	-	C13 H20 O5	256.131	5.02	[M+Na]+1	22428.4	22704.6	22630.7	284589	302660	356378	399914	351317	27689.7	27523.3	26405.6	26551.9	26274.9	611165	725231	646287	733825	705900	61643.5	38138.4	27067.5	27819.5	35054.7
279.122	6.274	(6E,8E)-3-hydroxy-10-methoxy-4,9-dimethyl-10-oxodeca-6,8-dienoic acid_1	CL2	Not in Internal DB. MS/MS match only	-				-	-	-	C13 H20 O5	256.131	5.09	[M+Na]+1	32999.8	33282.7	33087.8	548745	560020	429668	449644	439036	44598.8	45313.6	45065.2	44490.5	44111.9	1.68981e+06	1.41563e+06	1.12529e+06	1.20703e+06	1.90057e+06	235507	216355	169672	193961	312720
237.184	8.369	(E)-4-(5-hydroxy-3-methylpent-3-en-1-yl)-3,5,5-trimethylcyclohex-2-en-1-one	CL2	Not in Internal DB. MS/MS match only	-				-	-	-	C15 H24 O2	236.178	-2.41	[M+H]+1	221282	378482	212996	975514	1.32565e+06	1.20477e+06	1.10679e+06	1.05319e+06	930596	885473	388402	462375	565465	3.53587e+06	3.37794e+06	3.92085e+06	5.19715e+06	4.67018e+06	1.61664e+06	865280	467013	315175	431582
189.091	6.708	(Z)-3-(2-hydroxybutylidene)-4,5-dihydroisobenzofuran-1(3H)-one	CL2	Not in Internal DB. MS/MS match only	-				-	-	-	C12 H14 O3	206.094	5.38	[M+H-H2O]+1	26151.6	25859.4	25460.9	1.15105e+06	785906	921441	863469	795568	471597	618579	590820	624804	511715	2.50872e+06	3.02525e+06	3.26065e+06	3.01634e+06	2.94378e+06	1.79557e+06	2.06516e+06	1.72114e+06	1.78915e+06	2.03928e+06
163.06	1.005	1,6-Anhydro-beta-Glucose	CL2	Not in Internal DB. MS/MS match only	Glucosan	Organoheterocyclic compounds	Oxepanes	Oxepanes	2724705		TWNIBLMWSKIRAT-VFUOTHLCSA-N	C6 H10 O5	162.053	-1.43	[M+H]+1	333272	252116	306242	3.22464e+07	6.25602e+07	3.6111e+07	3.39028e+07	2.60982e+07	2.88731e+07	5.09222e+07	4.42448e+07	5.17399e+07	4.21152e+07	6.61328e+07	6.70669e+07	6.32708e+07	5.60667e+07	8.06607e+07	9.19203e+07	7.98094e+07	6.98911e+07	7.59349e+07	8.79327e+07
522.355	11.814	1-Oleoylglycerophosphocholine	CL2	Not in Internal DB. MS/MS match only	LPC 18:1/0:0	Glycerophospholipids	Glycerophosphocholines	LPC				C26 H52 N O7 P	521.348	-0.89	[M+H]+1	393687	93088.4	58880.5	5.39849e+07	6.95833e+07	6.09996e+07	5.2793e+07	6.04976e+07	1.2754e+08	1.25964e+08	1.11187e+08	1.09681e+08	9.75882e+07	4.64969e+07	4.22194e+07	4.70776e+07	3.2282e+07	4.445e+07	7.10762e+07	8.45745e+07	1.10305e+08	8.66848e+07	9.43304e+07
496.339	11.523	1-Palmitoylglycerophosphocholine_1	CL2	Not in Internal DB. MS/MS match only	LPC 16:0/0:0	Glycerophospholipids	Glycerophosphocholines	LPC	460602	C04230	ASWBNKHCZGQVJV-HSZRJFAPSA-N	C24 H50 N O7 P	495.332	-2.03	[M+H]+1	715244	176132	67772	1.32987e+08	1.37682e+08	1.26155e+08	1.22205e+08	1.1797e+08	2.14286e+08	2.136e+08	1.65016e+08	1.39698e+08	1.54117e+08	1.25643e+08	1.07283e+08	1.20947e+08	8.72935e+07	1.12806e+08	1.45179e+08	1.72515e+08	2.17876e+08	1.70538e+08	1.97996e+08
359.314	14.1	1-Stearoylglycerol	CL2	Not in Internal DB. MS/MS match only	MG 18:0/0:0/0:0	Glycerolipids	Monoradylglycerols	MAG				C21 H42 O4	358.308	-5.28	[M+H]+1	300287	758600	595229	2.21429e+06	1.98914e+06	1.8105e+06	2.10623e+06	3.72855e+06	6.27942e+06	5.08603e+06	4.3255e+06	4.81546e+06	5.0331e+06	2.44825e+06	2.61035e+06	2.43395e+06	2.44278e+06	2.58323e+06	402250	2.83784e+06	2.43619e+06	2.92315e+06	2.72443e+06
186.091	9.729	2,3-dihydro-1H-carbazol-4(9H)-one	CL2	Not in Internal DB. MS/MS match only	-				-	-	-	C12 H11 N O	185.084	-0.41	[M+H]+1	25280.4	26305	24497.7	28727.4	26424	26783.5	26423.2	26410.9	29902	30716.8	28860.9	27940.4	28811.3	150699	150365	148844	151606	94916.9	27078.3	70546	68364.7	59173.9	85076.4
135.08	6.092	2,4-Dimethylbenzaldehyde	CL2	Not in Internal DB. MS/MS match only	-	Benzenoids	Benzaldehydes	Hydroxybenzaldehydes	-	-	-	C9 H10 O	134.073	-1.09	[M+H]+1	170557	200011	183051	1.64541e+06	1.17721e+06	2.79123e+06	1.32568e+06	2.25354e+06	336346	728833	392705	304773	298552	2.56375e+06	1.35849e+06	1.38338e+06	2.69871e+06	1.37818e+06	298717	273757	269258	251782	279224
383.145	6.868	2,5-bis(4-hydroxy-3-methoxyphenyl)-3,4-dimethyloxolan-3-ol	CL2	Not in Internal DB. MS/MS match only	-				-	-	-	C20 H24 O6	360.157	-4.43	[M+Na]+1	23570.9	24115.6	23357.1	107386	72176.9	93449.9	82138.3	52559.1	34078.3	50683.3	36490.2	48657.6	49456.1	142556	111746	133920	153692	145564	884525	442775	655574	673232	569109
188.107	7.971	2-[(Dimethylamino)methylidene]indan-1-one	CL2	Not in Internal DB. MS/MS match only	-				-	-	-	C12 H13 N O	187.1	-0.12	[M+H]+1	25270.2	25309.4	24161.9	29754.2	28213.7	26988.7	35573.1	43387.7	46781.2	40681.3	43409.4	28130.3	33691.1	258899	137183	235253	199446	180192	30998.3	121148	438313	104224	144973
152.016	6.925	2-Hydroxybenzothiazole	CL2	Not in Internal DB. MS/MS match only	-				-	-	-	C7 H5 N O S	151.009	-0.02	[M+H]+1	23002.6	23077.4	149643	688934	692680	583740	857878	736916	657431	548405	669252	476985	758851	1.9361e+06	1.78962e+06	1.88274e+06	2.25083e+06	2.25821e+06	604357	259391	402369	430557	551534
289.09	1.007	Pyranone base + 1Me; O-Hex	CL2	Not in Internal DB. MS/MS match only	-				-	-	-	C12 H16 O8	288.085	-5.73	[M+H]+1	121265	127774	111334	1.98681e+07	4.41388e+07	2.25313e+07	2.23093e+07	1.69681e+07	2.00674e+07	3.51059e+07	3.55536e+07	3.83629e+07	3.1766e+07	3.31237e+07	3.41433e+07	3.73748e+07	2.70089e+07	3.97735e+07	5.39685e+07	4.95282e+07	4.40485e+07	4.52531e+07	4.9518e+07
197.096	10.127	2-Methylbenzophenone	CL2	Not in Internal DB. MS/MS match only	-				-	-	-	C14 H12 O	196.089	-0.04	[M+H]+1	28730.6	27406.4	26460.7	3.75229e+06	2.99816e+06	3.41431e+06	2.65958e+06	3.06767e+06	4.48428e+06	3.54266e+06	2.53819e+06	3.23543e+06	4.38458e+06	7.23908e+06	3.50198e+06	2.76648e+06	4.55397e+06	2.80564e+06	1.03489e+06	2.67807e+06	2.18929e+06	2.27549e+06	1.65567e+06
139.039	1.116	3,4-Dihydroxybenzaldehyde_2	CL2	Not in Internal DB. MS/MS match only	3,4-Dihydroxybenzaldehyde	Benzenoids	Benzaldehydes	Hydroxybenzaldehydes	8768		IBGBGRVKPALMCQ-UHFFFAOYSA-N	C7 H6 O3	138.032	-0.75	[M+H]+1	747969	742349	710377	2.75232e+06	2.70486e+06	2.72036e+06	2.81369e+06	2.47854e+06	1.59952e+06	1.3048e+06	1.4846e+06	731410	1.25535e+06	8.56187e+07	9.08255e+07	7.81234e+07	9.31099e+07	9.8064e+07	4.77477e+06	4.63831e+06	4.40618e+06	1.0162e+06	5.48615e+06
139.039	2.023	3,4-Dihydroxybenzaldehyde_1	CL2	Not in Internal DB. MS/MS match only	3,4-Dihydroxybenzaldehyde	Benzenoids	Benzaldehydes	Hydroxybenzaldehydes	8768		IBGBGRVKPALMCQ-UHFFFAOYSA-N	C7 H6 O3	138.032	-0.75	[M+H]+1	2.60274e+06	2.50112e+06	2.38459e+06	4.76604e+06	7.24151e+06	4.10762e+06	1.22276e+07	4.58092e+06	2.74808e+06	2.53021e+06	1.28902e+07	2.31645e+06	759102	1.09533e+09	1.12959e+09	1.13428e+09	1.1792e+09	1.19333e+09	1.95814e+06	1.94236e+06	1.39882e+06	1.66524e+06	1.62265e+06
380.335	12.526	3,6,9,12-Tetraoxatetracosan-1-ol	CL2	Not in Internal DB. MS/MS match only	-				-	-	-	C20 H42 O5	362.303	-4.69	[M+NH4]+1	3.92398e+06	3.76445e+06	4.05666e+06	1.61082e+07	2.46302e+07	1.84804e+07	1.75647e+07	1.46074e+07	2.02839e+07	2.01135e+07	1.54516e+07	1.75927e+07	1.97438e+07	2.92355e+07	2.4375e+07	2.58276e+07	2.47238e+07	1.98775e+07	9.35153e+06	1.81183e+07	1.10553e+07	1.37055e+07	1.08432e+07
227.2	9.034	3-Hydroxy myristic acid	CL2	Not in Internal DB. MS/MS match only	-	Fatty Acyls	Fatty acids	Long-chain FA	-	-	-	C14 H28 O3	244.204	2.54	[M+H-H2O]+1	327255	316838	317908	364148	342663	348462	1.43754e+06	335680	343432	368673	417215	418301	368764	372727	398120	381153	377373	347719	435949	1.59598e+06	369318	421718	391184
325.226	11.023	4,4'-Bis(diethylamino)benzophenone	CL2	Not in Internal DB. MS/MS match only	-				-	-	-	C21 H28 N2 O	324.22	-5.98	[M+H]+1	30198.8	32267.8	30438.7	219458	162725	148212	267596	173425	384131	613239	159188	178860	195415	184796	1.0175e+06	83384.3	197026	78777.1	1.48589e+06	471606	337800	334563	352748
123.043	2.021	4-Hydroxybenzaldehyde	CL2	Not in Internal DB. MS/MS match only	4-Hydroxybenzaldehyde	Benzenoids	Benzaldehydes	Hydroxybenzaldehydes	126	C00633	RGHHSNMVTDWUBI-UHFFFAOYSA-N	C7 H6 O2	122.037	-5.03	[M+H]+1	2.14481e+06	1.82934e+06	1.67347e+06	3.74501e+06	3.52646e+06	3.62e+06	3.23143e+06	4.8777e+06	1.90832e+06	1.48499e+06	2.78864e+06	1.412e+06	1.46502e+06	1.80902e+08	1.88207e+08	1.82875e+08	1.89273e+08	1.92217e+08	1.40403e+06	1.44524e+06	1.47702e+06	1.3932e+06	1.44529e+06
224.128	1.316	4-Hydroxybenzoylcholine	CL2	Not in Internal DB. MS/MS match only	-				-	-	-	C12 H18 N O3	224.129	-4.95	[M]+	351207	301562	290297	1.08685e+07	1.71703e+07	1.22017e+07	1.2146e+07	1.15781e+07	5.02116e+08	5.53e+08	4.73547e+08	4.97518e+08	5.03781e+08	5.36105e+07	5.68553e+07	6.04551e+07	6.07434e+07	8.35213e+07	5.59907e+08	6.40163e+08	8.01375e+08	5.60031e+08	7.38875e+08
239.106	9.54	4'-Methoxychalcone	CL2	Not in Internal DB. MS/MS match only	-	Polyketides	Flavonoids	Chalcones	-	-	-	C16 H14 O2	238.099	-2.79	[M+H]+1	24785.8	25790.7	25296.1	5.69523e+06	6.40325e+06	5.33572e+06	7.45615e+06	9.43694e+06	4.70731e+06	2.98934e+06	1.43386e+06	1.80788e+06	3.07656e+06	7.18109e+06	6.85536e+06	7.0352e+06	3.8064e+07	4.00154e+07	1.33352e+06	93106.8	143377	354973	457099
161.06	1.926	4-Methylcoumarin	CL2	Not in Internal DB. MS/MS match only	4-Methylcoumarin	Polyketides	Flavonoids	Coumarins	11833		PSGQCCSGKGJLRL-UHFFFAOYSA-N	C10 H8 O2	160.052	-0.5	[M+H]+1	73268.8	73200.1	72601.1	390647	304238	223694	366487	319683	138951	135250	231427	108822	113157	4.43854e+07	4.4657e+07	4.12847e+07	4.54475e+07	5.24051e+07	144908	201990	89156.7	88752.1	94751.3
127.039	0.997	5-Hydroxymethyl-2-furaldehyde	CL2	Not in Internal DB. MS/MS match only	5-Hydroxymethyl-2-furancarboxaldehyde	Organic oxygen compounds	Carbonyl compounds	Aryl-aldehydes	237332	C11101	NOEGNKMFWQHSLB-UHFFFAOYSA-N	C6 H6 O3	126.032	-3.24	[M+H]+1	1.25693e+07	599568	581926	1.03258e+08	1.89774e+08	1.21397e+08	9.73228e+07	9.25182e+07	9.28338e+07	1.42314e+08	1.45901e+08	1.58141e+08	1.2864e+08	2.09059e+08	2.0449e+08	1.94506e+08	1.67858e+08	2.42707e+08	2.9728e+08	2.45117e+08	2.10212e+08	2.25907e+08	2.57875e+08
251.09	1.27	6-(3-hydroxybutan-2-yl)-5-(hydroxymethyl)-4-methoxy-2H-pyran-2-one	CL2	Not in Internal DB. MS/MS match only	Chlamydospordiol	Pyrans	Pyrans	Pyranone	-	-	-	C11 H16 O5	228.1	4.82	[M+Na]+1	22571.2	21928.3	21475.5	1.12677e+06	453692	299798	1.04148e+06	1.03748e+06	3.07618e+06	2.02458e+06	823721	1.07378e+06	2.13725e+06	1.37665e+06	1.50688e+06	1.52436e+06	416631	503662	372061	502143	763756	1.87237e+06	428174
293.21	8.749	8-{(1S,5R)-4-Oxo-5-[(2Z)-2-penten-1-yl]-2-cyclopenten-1-yl}octanoic acid	CL2	Not in Internal DB. MS/MS match only	-	Fatty Acyls	Fatty acids	Cyclic FA	-	-	-	C18 H28 O3	292.204	-4.68	[M+H]+1	30260.6	87979.7	56254.2	3.38906e+06	2.32975e+06	2.73697e+06	2.89304e+06	2.38201e+06	548549	753933	541370	592920	649528	1.02794e+06	1.23819e+06	1.16891e+06	994262	913317	3.19874e+06	4.00065e+06	4.21931e+06	3.90275e+06	4.82342e+06
146.06	1.801	8-Hydroxyquinoline	CL2	Not in Internal DB. MS/MS match only	Quinolin-8-ol	Organoheterocyclic compounds	Hydroxyquinolines	Hydroxyquinolines	1923	C19434	MCJGNVYPOGVAJF-UHFFFAOYSA-N	C9 H7 N O	145.053	-1.02	[M+H]+1	372182	906789	283816	4.35001e+07	3.78333e+07	3.81476e+07	3.88702e+07	3.72655e+07	1.92606e+06	3.376e+06	3.38368e+06	3.09768e+06	2.58983e+06	1.13246e+06	1.46947e+06	1.20616e+06	1.01485e+06	1.00304e+06	572522	905695	662031	729164	834153
293.246	13.973	9(Z),11(E),13(E)-Octadecatrienoic Acid methyl ester	CL2	Not in Internal DB. MS/MS match only	Methyl alpha-eleostearate	Fatty Acyls	Fatty acids	Unsaturated FA	-	-	-	C19 H32 O2	292.24	-5.33	[M+H]+1	29625.4	151057	29430	396831	401878	466149	202569	181507	186547	192215	98217.1	73446.7	98252.7	845854	801150	855080	760070	1.03637e+06	1.70203e+06	1.52334e+06	1.43383e+06	1.04619e+06	1.12514e+06
293.21	10.066	9S,13R-12-Oxophytodienoic acid_1	CL2	Not in Internal DB. MS/MS match only	-				-	-	-	C18 H28 O3	292.204	-5.25	[M+H]+1	33202.4	71124.5	53139	1.6464e+06	1.06319e+06	1.16847e+06	1.12353e+06	1.10216e+06	1.31995e+06	2.08129e+06	3.98651e+06	1.14163e+06	2.86657e+06	3.67192e+06	2.6114e+06	4.11106e+06	1.88741e+06	6.29213e+06	6.47215e+06	6.38034e+06	7.47685e+06	1.10984e+07	8.8181e+06
136.076	5.408	Acetanilide	CL2	Not in Internal DB. MS/MS match only	N-Acetylarylamine	Benzenoids	Anilides	Anilides	904	C07565	FZERHIULMFGESH-UHFFFAOYSA-N	C8 H9 N O	135.068	0.54	[M+H]+1	139485	95083.8	67676.5	1.6616e+06	1.36207e+06	1.2234e+06	1.45946e+06	1.4408e+06	1.08176e+06	1.10635e+06	1.34864e+06	897307	1.16501e+06	4.07713e+06	3.7402e+06	4.14128e+06	3.6589e+06	3.14415e+06	1.40804e+06	2.10424e+06	2.19802e+06	2.29616e+06	2.9854e+06
505.351	14.157	Arjungenin	CL2	Not in Internal DB. MS/MS match only	-	Prenol Lipids	Isoprenoids	C30 isoprenoids	-	-	-	C30 H48 O6	504.345	-1.85	[M+H]+1	35976.2	35460.7	35510.5	3.47326e+06	2.70322e+06	3.36592e+06	4.20135e+06	3.27798e+06	602561	550989	479062	456524	579956	4.1584e+06	4.38044e+06	3.75978e+06	4.14894e+06	4.1251e+06	2.9136e+06	2.19743e+06	1.63325e+06	2.21097e+06	2.39947e+06
304.298	9.804	Benzalkonium	CL2	Not in Internal DB. MS/MS match only	-				-	-	-	C21 H38 N	304.3	-7.1	[M]+	590665	581337	768336	2.22033e+06	966415	749848	1.38499e+06	1.55981e+06	3.02793e+06	2.19809e+06	3.38012e+06	3.95045e+06	1.23399e+06	1.49851e+06	2.97126e+06	789328	2.07101e+06	1.12774e+06	1.9939e+06	2.0778e+06	2.46932e+06	1.96361e+06	3.04361e+06
331.1	1.506	Benzoic acid + 1OMe, O-Hex	CL2	Not in Internal DB. MS/MS match only	-	Benzenoids	Benzenes	Benzoic acids	243	C00180	WPYMKLBDIGXBTP-UHFFFAOYSA-N	C14 H18 O9	330.095	-5.89	[M+H]+1	41988.6	40939.4	41808.8	167976	50732.2	155658	196986	132871	77966.1	81857.6	64936.6	93816.9	81261.9	4.09839e+06	4.35681e+06	3.11941e+06	4.36106e+06	4.71473e+06	3.68746e+06	2.93894e+06	2.87668e+06	2.61575e+06	3.73733e+06
208.133	2.723	Benzoylcholine_2	CL2	Not in Internal DB. MS/MS match only	-				-	-	-	C12 H18 N O2	208.134	-4.08	[M]+	82569.3	420234	178564	6.2028e+06	6.38834e+06	3.27047e+06	3.84356e+06	2.50142e+06	4.27617e+08	4.24914e+08	2.60737e+08	3.08413e+08	3.6979e+08	1.81923e+07	2.10138e+07	1.59918e+07	1.79704e+07	2.24457e+07	1.12596e+08	1.3781e+08	1.43037e+08	1.063e+08	1.64606e+08
208.133	1.084	Benzoylcholine_1	CL2	Not in Internal DB. MS/MS match only	-				-	-	-	C12 H18 N O2	208.134	-4.08	[M]+	77708.4	138405	119692	2.17555e+06	2.42654e+06	1.26383e+06	1.55703e+06	1.19169e+06	1.19381e+08	1.06587e+08	7.40187e+07	9.01672e+07	1.07332e+08	3.93683e+06	4.78573e+06	3.72536e+06	4.52388e+06	5.13482e+06	2.58519e+07	3.88485e+07	4.11084e+07	2.9132e+07	4.17393e+07
219.101	7.337	C13 H14 O3	CL2	Not in Internal DB. MS/MS match only	-				-	-	-	C13 H14 O3	218.094	-1.36	[M+H]+1	23772.9	23749.5	23271.1	1.10174e+07	9.08964e+06	8.95874e+06	1.28877e+07	1.05435e+07	2.45806e+06	3.35038e+06	2.84091e+06	2.66025e+06	3.33035e+06	1.44247e+07	1.58621e+07	1.60495e+07	1.33349e+07	1.20894e+07	7.51925e+06	8.67066e+06	8.98595e+06	7.62914e+06	9.71344e+06
289.069	1.055	C15 H12 O6_1	CL2	Not in Internal DB. MS/MS match only	-				-	-	-	C15 H12 O6	288.063	-5.16	[M+H]+1	38999.8	39022.3	38514.5	1.45008e+06	1.71108e+06	1.84053e+06	2.12467e+06	1.74185e+06	806060	742731	1.43006e+06	627899	730496	4.7096e+07	4.9747e+07	4.80072e+07	5.11824e+07	4.43715e+07	504766	454716	428862	420411	476281
289.069	1.336	C15 H12 O6_2	CL2	Not in Internal DB. MS/MS match only	-				-	-	-	C15 H12 O6	288.063	-4.66	[M+H]+1	74345.6	73411.5	75029.6	1.89566e+06	1.59038e+06	1.79853e+06	2.32889e+06	2.00761e+06	290708	240845	1.58864e+06	190987	181847	4.20169e+07	3.78701e+07	3.91343e+07	3.68595e+07	3.61248e+07	334461	327974	288689	297623	321852
549.124	6.784	C25 H24 O14	CL2	Not in Internal DB. MS/MS match only	-				-	-	-	C25 H24 O14	548.117	-0.3	[M+H]+1	22122.2	21548.1	22263.7	699866	688447	649608	752295	613002	26218.5	26875.9	25587.2	27185.7	27110.8	2.11525e+06	1.88918e+06	2.37909e+06	1.77486e+06	2.26019e+06	348214	318301	150303	334664	179398
107.049	6.656	C7 H6 O	CL2	Not in Internal DB. MS/MS match only	-				-	-	-	C7 H6 O	106.042	-3.09	[M+H]+1	1.06591e+06	97742.5	152706	3.83759e+06	3.32386e+06	3.2028e+06	4.02983e+06	3.42757e+06	1.22231e+06	1.63163e+06	964166	1.38435e+06	1.34447e+06	1.00682e+07	1.26449e+07	1.0941e+07	9.72694e+06	1.11021e+07	1.41377e+06	1.36263e+06	2.19763e+06	1.3111e+06	1.67855e+06
131.049	7.573	C9 H6 O	CL2	Not in Internal DB. MS/MS match only	-				-	-	-	C9 H6 O	130.042	-0.82	[M+H]+1	30209.2	30913.4	30521	1.03125e+06	1.35489e+06	1.01591e+06	731285	782807	1.9483e+06	1.02441e+06	822766	934527	1.39364e+06	1.55576e+06	2.14985e+06	1.60017e+06	2.06944e+06	1.85062e+06	1.62856e+06	1.9427e+06	1.85036e+06	1.89662e+06	2.36951e+06
114.091	2.252	Caprolactam	CL2	Not in Internal DB. MS/MS match only	Epsilon-caprolactam	Organoheterocyclic compounds	Caprolactams	Caprolactams	7768	C06593	JBKVHLHDHHXQEQ-UHFFFAOYSA-N	C6 H11 N O	113.084	-4.61	[M+H]+1	1.04043e+08	7.06667e+07	1.07272e+08	2.80393e+08	3.67198e+08	2.21212e+08	2.19882e+08	2.64985e+08	3.01414e+08	2.51523e+08	2.6641e+08	2.11014e+08	3.59848e+08	3.22919e+08	3.7431e+08	3.52249e+08	3.91241e+08	2.73255e+08	2.27267e+08	2.16045e+08	2.03082e+08	1.81389e+08	2.18651e+08
316.283	7.196	Cer 18:0;2O	CL2	Not in Internal DB. MS/MS match only	Cer 18:0;O2*	Sphingolipids	Ceramides	Cer	-	-	-	C18 H37 N O3	315.277	-5.56	[M+H]+1	19633.9	19800.6	20061.8	119054	117203	120866	103574	98171.5	118481	49110.5	40983.1	23236.6	67551.2	219248	1.36314e+06	1.77938e+06	998885	1.66962e+06	45575.2	51124.4	55089.4	48814	64265.5
331.282	13.2	Ceratodictyol_1	CL2	Not in Internal DB. MS/MS match only	-				-	-	-	C19 H38 O4	330.277	-5.95	[M+H]+1	721894	1.99077e+06	2.41809e+06	3.99397e+06	5.28838e+06	3.98888e+06	4.31654e+06	6.84193e+06	1.69256e+07	1.16374e+07	8.73124e+06	1.07436e+07	9.58699e+06	5.19078e+06	5.34796e+06	6.80899e+06	5.88105e+06	5.16396e+06	411969	6.37237e+06	6.92515e+06	7.34511e+06	8.29667e+06
331.282	10.889	Ceratodictyol_2	CL2	Not in Internal DB. MS/MS match only	-				-	-	-	C19 H38 O4	330.277	-5.79	[M+H]+1	33069.6	35582.2	31801.3	36404.1	34615.6	54801.2	54149.5	33336.4	35704.1	116151	146320	36813.9	35629.2	214342	255769	187939	298226	378484	241944	237314	256205	293025	318740
284.33	10.712	Cetrimonium	CL2	Not in Internal DB. MS/MS match only	-				-	-	-	C19 H41 N	283.324	-4.83	[M+H]+1	853880	1.05374e+06	1.13412e+06	1.26201e+06	1.2174e+06	1.34782e+06	1.90157e+06	1.35187e+06	5.81669e+06	3.91157e+06	5.8291e+06	3.87522e+06	4.83384e+06	2.18462e+06	5.21761e+06	1.59457e+06	2.18988e+07	1.55612e+06	3.98197e+06	4.58158e+06	4.11278e+06	3.79127e+06	4.37233e+06
104.106	0.944	Choline	CL2	Not in Internal DB. MS/MS match only	Choline	Organic nitrogen compounds	Cholines	Cholines	305	C00114	OEYIOHPDSNJKLS-UHFFFAOYSA-N	C5 H13 N O	103.1	-5.06	[M+H]+1	1.16647e+07	1.65948e+07	2.04788e+07	8.50814e+08	8.93935e+08	9.30037e+08	7.23544e+08	7.08545e+08	3.41656e+09	4.1998e+09	3.85574e+09	3.50139e+09	3.55579e+09	2.15856e+09	2.11148e+09	2.08517e+09	1.87702e+09	2.70289e+09	3.59786e+09	3.60324e+09	3.50243e+09	3.37566e+09	3.57481e+09
179.07	6.545	Coniferylaldehyde_1	CL2	Not in Internal DB. MS/MS match only	Coniferyl aldehyde	Organic acids	Phenylpropanoids	Cinnamic acids	5280536	C02666	DKZBBWMURDFHNE-NSCUHMNNSA-N	C10 H10 O3	178.063	-0.52	[M+H]+1	914752	570732	47133.9	2.35179e+07	2.09832e+07	2.10532e+07	2.46413e+07	2.43236e+07	2.2757e+06	3.3266e+06	3.30024e+06	2.98657e+06	2.88281e+06	9.75693e+06	9.79506e+06	9.19734e+06	8.40838e+06	9.67192e+06	4.85301e+06	4.83752e+06	8.95775e+06	4.54168e+06	5.84429e+06
179.07	7.417	Coniferylaldehyde_2	CL2	Not in Internal DB. MS/MS match only	Coniferyl aldehyde	Organic acids	Phenylpropanoids	Cinnamic acids	5280536	C02666	DKZBBWMURDFHNE-NSCUHMNNSA-N	C10 H10 O3	178.063	-0.43	[M+H]+1	30105.8	70090.5	27223.2	2.45222e+06	1.72876e+06	1.85348e+06	2.1748e+06	1.6738e+06	2.84115e+06	2.46788e+06	491204	2.21075e+06	547242	4.60937e+06	4.9576e+06	4.45713e+06	5.39105e+06	4.89283e+06	1.48987e+06	3.19224e+06	2.87678e+06	3.72937e+06	2.39818e+06
417.117	7.16	Daidzin	CL2	Not in Internal DB. MS/MS match only	Daidzein 7-glucoside	Polyketides	Flavonoids	Isoflavonoids	107971	C10216	KYQZWONCHDNPDP-QNDFHXLGSA-N	C21 H20 O9	416.111	-3.22	[M+H]+1	21938.1	22692	22252.5	205609	212617	221378	202915	203483	188415	233537	134234	133970	132203	606532	724545	926773	585157	925423	288368	201635	207245	257499	144821
172.17	8.8	Decanamide	CL2	Not in Internal DB. MS/MS match only	Decanamide	Fatty Acyls	Fatty amides	Primary amides	75347		TUTWLYPCGCUWQI-UHFFFAOYSA-N	C10 H21 N O	171.162	-0.21	[M+H]+1	2.33181e+06	2.45623e+06	2.36447e+06	3.05894e+06	3.25228e+06	3.3406e+06	2.87657e+06	3.20713e+06	4.59878e+06	4.13512e+06	4.89995e+06	4.00723e+06	4.50118e+06	9.02969e+06	9.77927e+06	8.24725e+06	8.29577e+06	6.37198e+06	2.60174e+06	2.73723e+06	3.28077e+06	3.06777e+06	3.29054e+06
381.26	7.408	DG 17:0_1	CL2	Not in Internal DB. MS/MS match only	DG 17:0	Glycerolipids	Diradylglycerols	DAG				C20 H38 O5	358.272	-4.11	[M+Na]+1	33064.9	32705.6	33044	6.11334e+06	4.39898e+06	4.11411e+06	5.64641e+06	4.60822e+06	39886.5	79360.1	39375.1	175096	163152	8.11166e+06	8.1105e+06	7.76328e+06	7.99003e+06	8.44285e+06	1.46172e+06	2.05154e+06	1.66794e+06	1.64348e+06	2.32614e+06
381.26	7.845	DG 17:0_2	CL2	Not in Internal DB. MS/MS match only	DG 17:0	Glycerolipids	Diradylglycerols	DAG				C20 H38 O5	358.272	-4.03	[M+Na]+1	35983.6	36620.8	35777.8	7.29781e+06	5.93226e+06	5.88393e+06	6.92075e+06	6.00613e+06	266546	358774	538567	456658	552351	9.45199e+06	1.16377e+07	1.01985e+07	9.58791e+06	1.22948e+07	1.39397e+06	1.80877e+06	1.15916e+06	1.37097e+06	1.9605e+06
259.189	11.419	Dibutyl hexanedioate	CL2	Not in Internal DB. MS/MS match only	Dibutyl adipate	Fatty Acyls	Fatty esters	Wax diesters	7784	C14253	XTJFFFGAUHQWII-UHFFFAOYSA-N	C14 H26 O4	258.183	-3.86	[M+H]+1	664768	472563	582147	1.69604e+06	1.97818e+06	1.791e+06	1.91676e+06	2.28104e+06	2.4148e+06	2.13214e+06	3.04168e+06	2.07559e+06	2.01087e+06	7.97875e+06	8.57566e+06	8.44121e+06	6.43157e+06	6.27811e+06	1.40928e+06	911138	964459	1.07198e+06	1.42138e+06
438.238	5.99	Dicoumaroyl Spermidine	CL2	Not in Internal DB. MS/MS match only	-	Alkaloids	Ornithine alkaloids	Polyamines	-	-	-	C25 H31 N3 O4	437.231	-2.66	[M+H]+1	26470.3	26283.8	26642.9	423600	678992	566489	515930	453154	131026	161887	196504	196534	126808	1.75771e+06	1.17139e+06	1.243e+06	1.57976e+06	1.44236e+06	6.46013e+06	2.54292e+06	2.26683e+06	2.57816e+06	3.74932e+06
182.19	6.165	Dicyclohexylamine	CL2	Not in Internal DB. MS/MS match only	N,N-Dicyclohexylamine	Organic nitrogen compounds	Cyclohexylamines	Cyclohexylamines	7582	C14686	XBPCUCUWBYBCDP-UHFFFAOYSA-N	C12 H23 N	181.183	-0.11	[M+H]+1	26601.2	27301.8	26059.4	556129	256012	305682	153574	286585	2.27857e+06	124907	122118	136772	106193	2.12843e+06	156135	106138	221327	60099.4	3.36208e+06	110057	152085	165977	118289
326.376	11.059	Didecyldimethylammonium	CL2	Not in Internal DB. MS/MS match only	-				-	-	-	C22 H47 N	325.371	-6.02	[M+H]+1	1.15519e+06	527780	630197	2.25338e+06	797119	1.66613e+06	1.2437e+06	1.42948e+06	3.96794e+06	2.6034e+06	5.38305e+06	1.92991e+06	1.4738e+06	1.08708e+06	3.00787e+06	1.41251e+06	1.94106e+06	1.35223e+06	2.33423e+06	2.66345e+06	2.20037e+06	2.20675e+06	3.11323e+06
223.096	9.008	Diethyl phthalate	CL2	Not in Internal DB. MS/MS match only	Diethyl phthalate	Benzenoids	Benzenes	Hydroxybenzoic acids	6781		FLKPEMZONWLCSK-UHFFFAOYSA-N	C12 H14 O4	222.089	-2.08	[M+H]+1	2.97502e+06	2.70401e+06	2.28243e+06	3.44375e+06	4.19333e+06	5.43543e+06	4.06823e+06	4.51001e+06	5.37692e+06	3.92818e+06	4.36882e+06	3.747e+06	4.1081e+06	8.46804e+06	9.46614e+06	9.25498e+06	9.25014e+06	8.21388e+06	3.26669e+06	3.58937e+06	3.91314e+06	3.75036e+06	3.85638e+06
275.09	6.653	Dihydrochalcone + 4O_1	CL2	Not in Internal DB. MS/MS match only	-	Polyketides	Flavonoids	Chalcones	637760		DQFBYFPFKXHELB-VAWYXSNFSA-N	C15 H14 O5	274.084	-4.23	[M+H]+1	22421.6	22628	23199.5	8.62147e+07	6.9167e+07	6.41133e+07	8.47825e+07	7.04934e+07	365215	306680	1.59424e+06	344774	277447	2.28282e+08	2.91821e+08	2.46687e+08	2.26378e+08	2.55057e+08	247646	392624	312101	286667	358943
275.09	6.089	Dihydrochalcone + 4O_2	CL2	Not in Internal DB. MS/MS match only	-	Polyketides	Flavonoids	Chalcones	-	-	-	C15 H14 O5	274.084	-3.94	[M+H]+1	35992.1	37038.6	35925.9	1.7393e+06	1.08253e+06	2.79344e+06	3.10945e+06	2.80765e+06	129037	158088	145973	210221	244429	4.31887e+06	4.25493e+06	3.26405e+06	4.61661e+06	4.68259e+06	856360	919593	898793	847059	1.01581e+06
275.09	7.562	Dihydrochalcone + 4O_3	CL2	Not in Internal DB. MS/MS match only	-	Polyketides	Flavonoids	Chalcones	-	-	-	C15 H14 O5	274.084	-3.98	[M+H]+1	187257	168468	178410	2.58098e+06	2.41383e+06	2.49649e+06	2.7566e+06	2.95271e+06	222694	101061	62563.5	102074	42267.7	1.06012e+06	1.16581e+06	1.16851e+06	942343	785499	178198	211434	223358	253387	282349
301.069	7.634	Diosmetin	CL2	Not in Internal DB. MS/MS match only	Diosmetin	Polyketides	Flavonoids	Flavones and Flavonols	5281612	C10038	MBNGWHIJMBWFHU-UHFFFAOYSA-N	C16 H12 O6	300.063	-5.34	[M+H]+1	24836.5	24615.8	24591	1.06553e+08	1.02449e+08	9.96346e+07	1.08337e+08	9.62806e+07	1.97027e+06	2.959e+06	2.81258e+06	3.27047e+06	2.7442e+06	8.19193e+07	8.34919e+07	7.84494e+07	7.64881e+07	7.97381e+07	2.13052e+07	1.68817e+07	1.17944e+07	1.62547e+07	1.57525e+07
170.096	9.988	Diphenylamine	CL2	Not in Internal DB. MS/MS match only	Diphenylamine	Benzenoids	Anilines	Anilines	11487	C11016	DMBHHRLKUKUOEG-UHFFFAOYSA-N	C12 H11 N	169.089	-0.22	[M+H]+1	25768	27642.6	25024.4	495151	516369	433553	440923	499382	334026	407111	435457	341398	381087	1.53332e+06	1.55176e+06	1.51819e+06	1.0802e+06	1.08793e+06	294057	595146	626111	641585	835816
219.057	6.721	Diphenylphosphinic acid	CL2	Not in Internal DB. MS/MS match only	-				-	-	-	C12 H11 O2 P	218.05	-1.37	[M+H]+1	71753.8	28388.5	27520.3	577168	1.41589e+06	59858.7	581668	267800	298829	317710	548591	250668	1.79845e+06	276911	1.35671e+06	112221	97719	38269.1	108029	167063	218991	79719.7	279996
772.262	6.529	Disinapic acid + O-Hex-Hex	CL2	Not in Internal DB. MS/MS match only	-	Organic acids	Phenylpropanoids	Cinnamic acids	-	-	-	C34 H42 O19	754.232	-5.26	[M+NH4]+1	26633.2	26510.5	26682.6	320695	1.02488e+06	655691	502382	670128	34810.3	35268.5	33372.8	35959	33899.6	1.07921e+06	785884	628108	860373	881135	194536	100030	109163	179816	66487.1
445.119	14.805	Dodecamethylcyclohexasiloxane	CL2	Not in Internal DB. MS/MS match only	-				-	-	-	C12 H36 O6 Si6	444.113	-3.26	[M+H]+1	174169	106700	58410.4	576672	557101	508721	533909	526969	588808	598117	504641	604592	668599	668293	1.10765e+06	1.21917e+06	2.04245e+06	1.72231e+06	96907.1	134404	207461	244290	199008
231.159	8.17	Dodecanedioic acid	CL2	Not in Internal DB. MS/MS match only	Dodecanedioic acid	Fatty Acyls	Fatty acids	Dicarboxylic acids	12736	C02678	TVIDDXQYHWJXFK-UHFFFAOYSA-N	C12 H22 O4	230.152	-1.95	[M+H]+1	769379	459930	197646	233418	190220	284592	222147	297732	1.19457e+07	1.39932e+07	1.87963e+07	1.33048e+07	1.0967e+07	160702	1.03975e+06	314755	285314	274293	558843	127879	157726	318762	145441
271.059	1.32	Emodin	CL2	Not in Internal DB. MS/MS match only	-	Polyketides	Aromatic polyketides	Anthracenes and phenanthrenes	-	-	-	C15 H10 O5	270.053	-4.37	[M+H]+1	269969	538600	125059	188360	204847	182837	136236	657703	229137	152893	475970	104168	99182.8	3.85999e+06	3.4494e+06	2.45725e+06	2.88136e+06	5.19608e+06	129329	178883	157456	162329	175544
451.123	6.472	Eriodictyol-7-O-glucoside	CL2	Not in Internal DB. MS/MS match only	Eriodictyol 7-glucoside	Polyketides	Flavonoids	Flavanones	22524386		RAFHNDRXYHOLSH-SFTVRKLSSA-N	C21 H22 O11	450.116	-2.34	[M+H]+1	87289.8	27339.2	26511.8	40999.6	49051.1	34605.8	35364.4	84915.1	36866.3	36386.8	36314.2	59387.3	50978.4	601682	478550	1.07807e+06	494484	40356.1	60141.1	77527.8	39694.2	39572.4	151919
279.041	9.126	Ethyl 3-{[2-(aminocarbonyl)-3-thienyl]amino}-3-oxopropanoate	CL2	Not in Internal DB. MS/MS match only	-				-	-	-	C10 H12 N2 O4 S	256.052	-1.61	[M+Na]+1	24803.8	25611.8	24638.1	83365.2	105353	89952.5	104061	120916	126968	60535.3	58249.3	44875	60519.8	974519	146298	646978	803823	650192	89114.1	165472	92554.8	144407	141740
456.336	10.76	Ethyl violet	CL2	Not in Internal DB. MS/MS match only	-				-	-	-	C31 H41 N3	455.33	-3.4	[M+H]+1	29333.9	30337.8	27347.3	32058.4	30047.9	31631.4	30617.4	29841.1	224434	136419	36859.8	33676.4	53430.2	35598.5	32399.5	33770.7	31777	35766.5	49198.7	378818	195424	50857.3	294751
348.273	7.955	FA 18:1;3O	CL2	Not in Internal DB. MS/MS match only	FA 18:1;O3*	Fatty Acyls	Fatty acids	Oxidized FA	-	-	-	C18 H34 O5	330.241	-4.94	[M+NH4]+1	94303.7	54493.9	31478.8	1.38992e+07	1.1233e+07	1.11558e+07	1.23952e+07	1.19332e+07	3.3538e+06	4.87795e+06	3.85378e+06	2.26676e+06	3.67311e+06	758778	4.05086e+06	3.33885e+06	3.00667e+06	3.83653e+06	5.67963e+06	7.45218e+06	7.04644e+06	7.0087e+06	8.37666e+06
295.225	11.115	FA 18:3;1O_1	CL2	Not in Internal DB. MS/MS match only	FA 18:3;O*	Fatty Acyls	Fatty acids	Oxidized FA	-	-	-	C18 H30 O3	294.219	-5.73	[M+H]+1	3.51943e+06	909827	202302	1.20051e+08	1.17662e+08	1.21477e+08	1.20978e+08	1.23155e+08	5.31581e+07	8.37446e+07	7.81864e+07	1.75681e+07	6.62202e+07	9.64928e+06	9.90618e+06	1.02071e+07	8.82552e+06	9.42872e+06	6.26207e+07	6.95525e+07	7.66309e+07	7.60556e+07	8.33028e+07
295.225	11.441	FA 18:3;1O_2	CL2	Not in Internal DB. MS/MS match only	FA 18:3;O*	Fatty Acyls	Fatty acids	Oxidized FA	-	-	-	C18 H30 O3	294.219	-5.33	[M+H]+1	789701	765442	1.20049e+06	7.96651e+07	6.77927e+07	8.89016e+07	8.53125e+07	7.52874e+07	4.44516e+07	7.31865e+07	6.91972e+07	6.30867e+07	6.2575e+07	3.17085e+07	2.91463e+07	3.39359e+07	2.33718e+07	3.96736e+07	3.8575e+07	4.87855e+07	6.07106e+07	4.36002e+07	4.70944e+07
435.128	6.745	Flavanone + 2O, O-Hex	CL2	Not in Internal DB. MS/MS match only	-	Polyketides	Flavonoids	Flavanones	439652		ZONYXWQDUYMKFB-HNNXBMFYSA-N	C21 H22 O10	434.121	-2.26	[M+H]+1	24121	24104.8	24607.9	3.91848e+06	3.79758e+06	3.12687e+06	4.5589e+06	3.70558e+06	165810	29213.9	100395	28476.7	248244	1.9418e+07	1.90858e+07	2.12116e+07	2.47588e+07	2.03609e+07	32211.6	298824	32298.8	31548.9	31824.2
273.075	6.02	Flavanone + 3O_1	CL2	Not in Internal DB. MS/MS match only	-	Polyketides	Flavonoids	Flavanones	439652		ZONYXWQDUYMKFB-HNNXBMFYSA-N	C15 H12 O5	272.068	-3.78	[M+H]+1	31478.9	31282.3	31207.4	1.71242e+07	1.57946e+07	1.44532e+07	1.7529e+07	1.52041e+07	84836.4	49732.8	49923.5	45512.8	54432.4	2.34122e+07	2.3893e+07	2.30708e+07	2.32382e+07	2.38259e+07	99684	118221	80432.6	131261	114024
273.075	5.907	Flavanone + 3O_2	CL2	Not in Internal DB. MS/MS match only	-	Polyketides	Flavonoids	Flavanones	439652		ZONYXWQDUYMKFB-HNNXBMFYSA-N	C15 H12 O5	272.068	-3.75	[M+H]+1	38893.7	37689.5	37779.6	9.1011e+06	8.13664e+06	7.24197e+06	8.99564e+06	7.6757e+06	121335	74151.7	71274.2	66124.8	86970.8	1.36358e+07	1.37365e+07	1.39981e+07	1.31545e+07	1.38665e+07	99684	118221	80432.6	131261	114024
435.128	5.79	Flavanone + 3O, C-Hex	CL2	Not in Internal DB. MS/MS match only	-	Polyketides	Flavonoids	Flavanones	439652		ZONYXWQDUYMKFB-HNNXBMFYSA-N	C21 H22 O10	434.121	-2.47	[M+H]+1	46532.8	47195.9	46741.6	2.02873e+06	1.85148e+06	1.72856e+06	2.14367e+06	1.81372e+06	543566	325010	331408	230475	457803	2.54193e+06	2.63345e+06	2.69882e+06	2.7909e+06	2.44505e+06	594959	749658	753482	778172	951430
255.064	8.728	Flavone + 2O	CL2	Not in Internal DB. MS/MS match only	-	Polyketides	Flavonoids	Flavones and Flavonols	10680	C10043	VHBFFQKBGNRLFZ-UHFFFAOYSA-N	C15 H10 O4	254.058	-3.02	[M+H]+1	25734.9	25823.3	25036.4	2.4138e+06	1.85965e+06	1.98181e+06	2.25465e+06	1.88704e+06	2.8628e+06	3.38947e+06	2.71209e+06	2.75497e+06	2.83157e+06	1.48148e+06	1.77677e+06	1.99955e+06	1.28483e+06	1.7429e+06	1.36718e+06	2.59442e+06	2.73201e+06	2.58253e+06	2.75646e+06
463.122	6.523	Flavone + 2O, 1OMe, O-Hex	CL2	Not in Internal DB. MS/MS match only	-	Polyketides	Flavonoids	Flavones and Flavonols	-	-	-	C22 H22 O11	462.116	-2.49	[M+H]+1	25505.3	25387.8	25552.6	7.05389e+06	6.07846e+06	6.26818e+06	7.21921e+06	5.71341e+06	486851	646258	1.1103e+06	475039	593934	2.73027e+07	2.26276e+07	2.49244e+07	2.15961e+07	2.57154e+07	2.68446e+06	2.13918e+06	1.38637e+06	3.56324e+06	1.21754e+06
315.085	8.935	Flavone + 2O, 2OMe	CL2	Not in Internal DB. MS/MS match only	-	Polyketides	Flavonoids	Flavones and Flavonols	-	-	-	C17 H14 O6	314.079	-5.52	[M+H]+1	26435.1	26477.8	25757.6	1.85726e+06	1.26456e+06	1.31366e+06	1.57532e+06	1.2624e+06	66521.2	166009	155095	149465	146057	1.30472e+06	1.32913e+06	1.33466e+06	1.29272e+06	1.2887e+06	398741	370457	285245	357012	427260
433.112	6.485	Flavone + 2O, O-Hex	CL2	Not in Internal DB. MS/MS match only	-	Polyketides	Flavonoids	Flavones and Flavonols	-	-	-	C21 H20 O10	432.106	-2.34	[M+H]+1	28622.4	28848.3	27975.2	1.72264e+06	1.78578e+06	1.71187e+06	1.43807e+06	1.34137e+06	7.74542e+06	4.2e+06	2.94408e+06	3.25358e+06	6.13298e+06	3.16398e+06	2.98462e+06	3.4059e+06	1.97429e+06	2.54364e+06	1.97485e+06	2.30492e+06	2.3681e+06	2.85829e+06	2.56287e+06
463.122	6.139	Flavone + 2O,1OMe, O-Hex	CL2	Not in Internal DB. MS/MS match only	-	Polyketides	Flavonoids	Flavones and Flavonols	-	-	-	C22 H22 O11	462.116	-2.62	[M+H]+1	29377.4	29606.6	28259.3	7.87901e+06	7.61846e+06	6.91933e+06	9.77318e+06	7.23856e+06	124628	271993	517322	472777	318112	1.65481e+07	1.69483e+07	2.00241e+07	2.2464e+07	1.61292e+07	1.21223e+07	6.34091e+06	4.77962e+06	7.40227e+06	9.72358e+06
625.173	6.024	Flavone + 3O, 1MeO, C-Hex-Hex	CL2	Not in Internal DB. MS/MS match only	-	Polyketides	Flavonoids	Flavones and Flavonols	10680	C10043	VHBFFQKBGNRLFZ-UHFFFAOYSA-N	C28 H32 O16	624.169	-5.21	[M+H]+1	24795.4	24819.2	24759.7	38256.8	64277.9	197725	168411	96085.7	37658.9	37707.4	34667.4	35985.9	37182.7	679124	456165	1.02824e+06	588352	851429	601674	244539	152845	234361	159496
271.059	7.535	Flavone + 3O, 1OMe_3	CL2	Not in Internal DB. MS/MS match only	-	Polyketides	Flavonoids	Flavones and Flavonols	-	-	-	C15 H10 O5	270.053	-3.86	[M+H]+1	350668	246668	543783	2.78041e+07	2.1615e+07	2.52897e+07	2.65646e+07	2.1539e+07	2.82354e+07	2.649e+07	1.84029e+07	2.19773e+07	2.76621e+07	7.43456e+06	7.03043e+06	9.49143e+06	4.17012e+06	5.55271e+06	1.68266e+07	2.90139e+07	3.16655e+07	2.67174e+07	3.01043e+07
301.068	7.021	Flavone + 3O, 1OMe_1	CL2	Not in Internal DB. MS/MS match only	-	Polyketides	Flavonoids	Flavones and Flavonols	-	-	-	C16 H12 O6	300.063	-7.74	[M+H]+1	24032.2	23828.5	23574.6	1.04042e+07	8.43954e+06	8.38709e+06	9.93778e+06	8.031e+06	5.86252e+06	8.55931e+06	4.57786e+06	5.26559e+06	6.10724e+06	1.94916e+07	1.90034e+07	1.80826e+07	2.11755e+07	1.52535e+07	8.24775e+06	1.32238e+07	1.26091e+07	1.3703e+07	1.47618e+07
301.069	6.525	Flavone + 3O, 1OMe_4	CL2	Not in Internal DB. MS/MS match only	-	Polyketides	Flavonoids	Flavones and Flavonols	-	-	-	C16 H12 O6	300.063	-5.05	[M+H]+1	27194.3	27069	27244.7	298881	298456	291349	349691	334735	56665.1	401785	63889.9	86971.3	283414	1.7141e+06	1.03991e+06	1.05256e+06	751809	731260	323788	273703	693202	120137	600247
301.069	6.173	Flavone + 3O, 1OMe_5	CL2	Not in Internal DB. MS/MS match only	-	Polyketides	Flavonoids	Flavones and Flavonols	-	-	-	C16 H12 O6	300.063	-4.32	[M+H]+1	25591.4	25292.2	25070.2	33910.8	32826.6	31590.3	43126.3	53697.7	32798.8	35941.9	32262.9	33758.6	35025.9	355546	254378	554859	223762	605627	185231	170194	93367	160119	93117.9
449.107	7.033	Flavone + 3O, 1OMe, O-Hex	CL2	Not in Internal DB. MS/MS match only	-	Polyketides	Flavonoids	Flavones and Flavonols	-	-	-	C21 H20 O11	448.101	-2.28	[M+H]+1	25672.7	25256.9	25217.9	219593	327089	209632	208911	256732	142111	818516	617519	698863	806890	569247	507218	526627	617812	517895	66427.4	72995.1	98639.7	72839.9	160326
331.079	7.589	Flavone + 3O, 2OMe	CL2	Not in Internal DB. MS/MS match only	-	Polyketides	Flavonoids	Flavones and Flavonols	-	-	-	C17 H14 O7	330.074	-6.09	[M+H]+1	23305.3	23848.5	23640.9	1.66876e+06	1.44185e+06	1.46904e+06	1.73463e+06	1.36952e+06	58611.8	73731.2	28242.6	52134.1	28169.2	1.0417e+06	908884	1.20916e+06	982287	1.05106e+06	48233.5	156952	30583.3	85181.4	155706
595.164	5.874	Flavone + 3O, O-Hex-Hex_1	CL2	Not in Internal DB. MS/MS match only	-	Polyketides	Flavonoids	Flavones and Flavonols	-	-	-	C27 H30 O15	594.158	-2.97	[M+H]+1	28764.7	27586.9	27723.2	183880	170767	32250.5	264249	167564	64455.5	56603.7	34257.1	35051	39333.8	621903	92476.3	69555.1	440219	252384	1.37028e+06	769873	742204	911315	684941
595.163	1.562	Flavone + 3O, O-Hex-Hex_2	CL2	Not in Internal DB. MS/MS match only	-	Polyketides	Flavonoids	Flavones and Flavonols	-	-	-	C27 H30 O15	594.158	-3.81	[M+H]+1	54034.3	52782.8	53802.9	992079	1.92182e+06	1.95544e+06	1.00577e+06	844630	2.82967e+06	1.51763e+06	973527	936908	2.35075e+06	2.52794e+06	2.6807e+06	1.90849e+06	2.9313e+06	2.26218e+06	1.23042e+06	1.08164e+06	986358	892280	1.29894e+06
317.064	6.499	Flavone + 4O, 1OMe	CL2	Not in Internal DB. MS/MS match only	-	Polyketides	Flavonoids	Flavones and Flavonols	-	-	-	C16 H12 O7	316.058	-5.31	[M+H]+1	25971.8	25484.1	25659.7	418368	196463	621780	484463	415680	33819.5	33974.7	32496.4	32731.3	34495.4	2.74386e+06	2.39643e+06	2.51627e+06	2.16714e+06	3.17342e+06	41180.7	39696.4	39530.3	39157.1	45527.4
479.118	6.505	Flavone + 4O, 1OMe, O-Hex	CL2	Not in Internal DB. MS/MS match only	-	Polyketides	Flavonoids	Flavones and Flavonols	10680	C10043	VHBFFQKBGNRLFZ-UHFFFAOYSA-N	C22 H22 O12	478.111	-1.37	[M+H]+1	24924.5	24456.4	24892.1	2.95948e+06	2.78352e+06	2.24844e+06	3.43083e+06	3.6088e+06	32041.6	32604.6	669470	33652	33104.3	6.1771e+07	6.69074e+07	6.89167e+07	5.86887e+07	5.35036e+07	39520	51644.5	37936.1	37578	43691.4
465.102	6.056	Flavonol +3O, O-Hex	CL2	Not in Internal DB. MS/MS match only	-	Polyketides	Flavonoids	Flavones and Flavonols	-	-	-	C21 H20 O12	464.095	-1.11	[M+H]+1	26807.1	27520.1	27372.7	71358.4	116970	142019	161476	124424	40532.4	39847.8	38006	38399.8	40158.7	1.31958e+06	1.30764e+06	1.4675e+06	1.53787e+06	1.35767e+06	44352.6	45192	42230.8	42902.2	43191.9
593.274	13.416	Ganoderic Acid F	CL2	Not in Internal DB. MS/MS match only	-	Prenol Lipids	Isoprenoids	C30 isoprenoids	-	-	-	C32 H42 O9	570.283	2.95	[M+Na]+1	71111.2	63877.7	34517.7	443325	242285	270545	296853	142398	231868	278521	260074	211319	248649	3.19868e+06	3.17994e+06	3.98136e+06	2.57287e+06	3.99604e+06	435232	376280	349769	256247	436718
372.242	8.87	Gentian violet	CL2	Not in Internal DB. MS/MS match only	-				-	-	-	C25 H29 N3	371.236	-4.22	[M+H]+1	23963	24340.7	119016	26240.6	25642.1	25092	25582.2	332545	210252	528775	119470	170837	118167	48842	27654.4	25218.5	38745.7	25632.4	2.13443e+06	230596	287657	315399	252701
205.097	1.08	Indoleacrylic acid_2	CL2	Not in Internal DB. MS/MS match only	Indoleacrylic acid	Alkaloids	Tryptophan alkaloids	Simple indole alkaloids	15030923	C21283	SXOUIMVOMIGLHO-AATRIKPKSA-N	C11 H9 N O2	187.063	-1.12	[M+NH4]+1	85412.9	45307.8	36251.5	1.29573e+07	2.20358e+07	2.86934e+07	1.4179e+07	9.7778e+06	1.62022e+07	2.41487e+07	2.33893e+07	3.03057e+07	2.64771e+07	2.09584e+07	2.10058e+07	1.42047e+07	1.73122e+07	1.40734e+07	1.19195e+07	1.66939e+07	1.43259e+07	1.01669e+07	1.78274e+07
269.08	10.248	Isoflavone + 1O, 1OMe	CL2	Not in Internal DB. MS/MS match only	-	Polyketides	Flavonoids	Isoflavonoids				C16 H12 O4	268.074	-3.68	[M+H]+1	28084.7	31038.1	27855.3	7.57877e+06	5.86552e+06	6.81701e+06	6.97617e+06	5.92408e+06	1.01393e+07	1.60508e+07	1.25035e+07	1.18822e+07	1.33567e+07	4.11114e+06	4.74781e+06	4.6082e+06	4.00042e+06	5.61131e+06	5.4611e+06	8.56619e+06	7.7521e+06	7.5843e+06	9.58249e+06
447.127	6.14	Isoflavone + 2O, 1OMe, C-Hex	CL2	Not in Internal DB. MS/MS match only	-	Polyketides	Flavonoids	Isoflavonoids				C22 H22 O10	446.121	-2.87	[M+H]+1	307678	259315	241420	1.18748e+08	1.20465e+08	1.40962e+08	1.19747e+08	1.19629e+08	4.46979e+08	2.6122e+08	1.92618e+08	2.06059e+08	4.2244e+08	5.87406e+07	4.79511e+07	5.33283e+07	4.5111e+07	3.79127e+07	1.50642e+08	2.29234e+08	2.36791e+08	2.4172e+08	3.2351e+08
595.164	6.205	Isoflavone + 2O, 1OMe, O-Hex-Pent_1	CL2	Not in Internal DB. MS/MS match only	-	Polyketides	Flavonoids	Isoflavonoids				C27 H30 O15	594.158	-2.91	[M+H]+1	25405.3	24688.3	25093.5	795052	2.14278e+06	1.05455e+06	1.10377e+06	587683	1.54782e+06	277708	814074	796620	844847	1.31684e+07	9.20114e+06	2.30889e+07	9.42844e+06	2.37625e+07	1.0098e+07	7.61242e+06	4.81205e+06	8.05604e+06	3.36312e+06
595.164	6.717	Isoflavone + 2O, 1OMe, O-Hex-Pent_2	CL2	Not in Internal DB. MS/MS match only	-	Polyketides	Flavonoids	Isoflavonoids				C27 H30 O15	594.158	-2.97	[M+H]+1	25314.2	25031.4	24645.6	1.22045e+07	1.22525e+07	1.194e+07	1.15608e+07	1.03728e+07	9.59156e+06	9.11763e+06	7.13836e+06	1.03303e+07	8.36667e+06	2.11321e+07	1.78059e+07	1.86254e+07	1.69051e+07	1.65893e+07	1.49408e+07	1.45579e+07	1.36898e+07	1.58106e+07	1.52018e+07
503.118	7.405	Isoflavone + 2O, O-MalonylHex	CL2	Not in Internal DB. MS/MS match only	-	Polyketides	Flavonoids	Isoflavonoids				C24 H22 O12	502.111	-1.47	[M+H]+1	21782.4	21545.6	21475.4	27160.7	25301.6	25949.1	26635.2	26204.9	33433.4	33451.6	25411.6	25120	27696.3	121516	119117	105604	95572.9	156930	68202.4	78246.5	48164.2	78500.1	76328.3
565.154	6.651	Isoflavone + 3O, O-Hex	CL2	Not in Internal DB. MS/MS match only	-	Polyketides	Flavonoids	Isoflavonoids				C26 H28 O14	564.148	-2.64	[M+H]+1	22787.4	22997.2	23578.1	30875.9	29652.8	29461.5	32327.9	30872.6	353435	324220	250709	291809	282897	38455.8	46120.5	124239	122487	43900.2	599235	551085	543058	668530	492451
523.217	5.92	Isolariciresinol 9'-beta-D-glucopyranoside	CL2	Not in Internal DB. MS/MS match only	-	Lignans	Aryltetralin lignans	Aryltetralin lignans	160521		OGFXBIXJCWAUCH-KPHUOKFYSA-N	C26 H34 O11	522.21	-0.48	[M+H]+1	34666.7	33706.1	34293.7	365851	553247	417530	456027	388702	128289	84149.7	74387.8	118043	85537.6	1.05131e+06	987302	839671	1.13514e+06	1.17464e+06	1.40832e+06	840413	816238	928739	816640
433.112	6.008	Isovitexin	CL2	Not in Internal DB. MS/MS match only	Isovitexin	Polyketides	Flavonoids	Flavones and Flavonols	24211970		MYXNWGACZJSMBT-VJXVFPJBSA-N	C21 H20 O10	432.106	-2.49	[M+H]+1	74264	89633.3	69741.9	1.52332e+07	1.44427e+07	2.72038e+07	1.76759e+07	1.6959e+07	5.19068e+07	3.12174e+07	2.07417e+07	2.30218e+07	3.7226e+07	6.32275e+06	6.37382e+06	5.53451e+06	3.5567e+06	4.20711e+06	5.87192e+07	6.27251e+07	6.84842e+07	6.22439e+07	7.7772e+07
540.244	5.936	Lariciresinol 4-O-glucoside	CL2	Not in Internal DB. MS/MS match only	-	Lignans	Furanoid lignans	Tetrahydrofuran lignans	332427		MHXCIKYXNYCMHY-AUSJPIAWSA-N	C26 H34 O11	522.21	0.45	[M+NH4]+1	32418.5	32521.6	32069.8	5.31306e+06	2.6345e+06	1.72347e+06	5.66643e+06	5.99778e+06	3.84935e+06	3.20584e+06	2.56858e+06	2.67539e+06	3.7048e+06	1.93384e+07	1.53322e+07	1.39684e+07	1.07174e+07	1.51622e+07	7.73674e+06	6.48704e+06	4.57258e+06	7.90619e+06	6.61634e+06
343.294	8.832	Lauramidopropyl betaine	CL2	Not in Internal DB. MS/MS match only	Lauramidopropyl betaine	Fatty Acyls	Fatty amides	Primary amides	56927888		AWLNSWJVBZROPZ-UHFFFAOYSA-N	C19 H39 N2 O3	343.296	-6.35	[M]+	388088	370924	286303	1.57241e+06	1.1013e+06	1.13028e+06	956782	1.73758e+06	2.30195e+06	1.52324e+06	1.63086e+06	1.55724e+06	1.80907e+06	987275	1.16984e+06	988359	1.31025e+06	1.02006e+06	1.18575e+06	3.31829e+06	2.11041e+06	1.53972e+06	1.95993e+06
134.081	1.003	L-beta-Homothreonine	CL2	Not in Internal DB. MS/MS match only	-				-	-	-	C5 H11 N O3	133.074	-4.5	[M+H]+1	34196.8	65803.3	96609.7	3.2941e+06	3.03181e+06	2.26581e+06	1.56715e+06	1.5693e+06	991467	1.00783e+06	2.20892e+06	1.07923e+06	1.07809e+06	6.45419e+06	5.70091e+06	5.40493e+06	5.10729e+06	6.03769e+06	1.01284e+07	6.19592e+06	5.95518e+06	6.94398e+06	7.40721e+06
324.288	12.235	Linoleoyl ethanolamide_1	CL2	Not in Internal DB. MS/MS match only	Linoleoyl-EA	Fatty Acyls	Fatty amides	NAE	5283446		KQXDGUVSAAQARU-HZJYTTRNSA-N	C20 H37 N O2	323.282	-6.33	[M+H]+1	36802	60435.8	33061.1	2.14477e+07	2.30011e+07	3.31563e+07	2.87649e+07	2.30832e+07	1.17841e+07	2.2077e+07	2.19498e+07	1.12826e+07	1.38607e+07	1.71419e+08	1.91205e+08	1.78877e+08	1.81639e+08	1.55293e+08	6.5496e+08	6.04377e+08	8.20738e+08	5.49285e+08	7.67184e+08
355.282	10.691	Linoleoyl glycerol_1	CL2	Not in Internal DB. MS/MS match only	-	Glycerolipids	Tracylglycerols	TAG	-	-	-	C21 H38 O4	354.277	-5.95	[M+H]+1	40449.6	42667.3	64715.3	722574	304934	320395	545711	420281	918790	1.19028e+06	1.07617e+06	807462	987547	415015	481590	383396	263749	413193	518750	465269	539459	512006	427981
355.282	12.727	Linoleoyl glycerol_2	CL2	Not in Internal DB. MS/MS match only	-	Glycerolipids	Tracylglycerols	TAG	-	-	-	C21 H38 O4	354.277	-5.25	[M+H]+1	408115	464644	143702	1.48126e+06	1.15255e+06	1.31042e+06	1.51051e+06	1.03765e+06	177973	1.46157e+06	1.13582e+06	1.36142e+06	1.58121e+06	4.2167e+06	4.61243e+06	4.66328e+06	3.24078e+06	4.90823e+06	4.9475e+06	5.5113e+06	6.73036e+06	5.60785e+06	5.63031e+06
468.308	10.246	LPC 14:0_1	CL2	Not in Internal DB. MS/MS match only	LPC 14:0	Glycerophospholipids	Glycerophosphocholines	LPC	460604	C04230	VXUOFDJKYGDUJI-OAQYLSRUSA-N	C22 H46 N O7 P	467.301	-1.35	[M+H]+1	36152.5	160999	35644.8	4.41995e+06	3.65187e+06	3.28265e+06	3.21336e+06	2.94103e+06	5.83558e+06	6.76254e+06	5.2813e+06	4.09212e+06	4.26851e+06	1.21497e+06	1.17945e+06	1.52891e+06	1.17933e+06	1.43049e+06	1.9931e+06	2.34056e+06	3.34145e+06	2.63658e+06	2.69786e+06
482.323	10.864	LPC 15:0	CL2	Not in Internal DB. MS/MS match only	LPC 15:0	Glycerophospholipids	Glycerophosphocholines	LPC				C23 H48 N O7 P	481.317	-1.57	[M+H]+1	41367.1	43872.3	39795.6	5.70887e+06	4.01788e+06	4.0021e+06	4.04264e+06	3.52828e+06	6.22125e+06	6.41808e+06	4.49212e+06	4.07364e+06	4.59247e+06	5.65491e+06	5.14855e+06	5.39368e+06	3.87708e+06	5.68054e+06	4.67543e+06	5.80143e+06	7.06031e+06	6.16099e+06	6.78908e+06
480.308	10.157	LPC 15:1_1	CL2	Not in Internal DB. MS/MS match only	LPC 15:1	Glycerophospholipids	Glycerophosphocholines	LPC				C23 H46 N O7 P	479.301	-1.62	[M+H]+1	33956.8	37308.5	34550.1	1.55903e+06	1.10271e+06	1.09375e+06	1.29251e+06	1.12294e+06	1.65072e+06	2.03173e+06	1.35795e+06	1.09441e+06	1.00326e+06	1.91434e+06	1.8597e+06	1.93156e+06	1.30383e+06	2.03059e+06	1.12286e+06	1.2262e+06	1.61148e+06	1.25813e+06	1.58586e+06
494.323	10.575	LPC 16:1_1	CL2	Not in Internal DB. MS/MS match only	LPC 16:1	Glycerophospholipids	Glycerophosphocholines	LPC				C24 H48 N O7 P	493.317	-1.52	[M+H]+1	43066.6	46658.4	42869.3	3.02663e+07	2.59196e+07	2.31539e+07	2.42242e+07	2.21217e+07	4.46491e+07	5.09651e+07	3.74843e+07	3.17388e+07	3.10192e+07	1.67973e+07	1.6456e+07	1.83658e+07	1.26258e+07	1.79575e+07	2.02529e+07	2.54644e+07	3.28804e+07	2.62551e+07	2.88494e+07
494.323	10.882	LPC 16:1_3	CL2	Not in Internal DB. MS/MS match only	LPC 16:1	Glycerophospholipids	Glycerophosphocholines	LPC				C24 H48 N O7 P	493.317	-1.59	[M+H]+1	42240.8	44782.1	40620.8	1.6384e+06	1.41099e+06	1.27329e+06	1.16037e+06	1.08144e+06	1.62709e+06	1.97931e+06	1.34579e+06	1.19141e+06	1.35271e+06	2.12557e+06	1.96401e+06	2.13847e+06	1.44878e+06	1.8609e+06	1.53295e+06	1.59512e+06	2.07042e+06	1.78092e+06	1.9655e+06
494.323	10.358	LPC 16:1_2	CL2	Not in Internal DB. MS/MS match only	LPC 16:1	Glycerophospholipids	Glycerophosphocholines	LPC				C24 H48 N O7 P	493.317	-1.5	[M+H]+1	37538.2	38815.1	35152	7.49661e+06	6.54526e+06	7.61278e+06	6.27035e+06	5.55611e+06	1.33467e+07	1.41827e+07	9.68817e+06	8.46805e+06	9.29389e+06	4.08917e+06	3.96788e+06	4.0658e+06	3.4712e+06	3.99317e+06	3.20123e+06	3.71634e+06	4.82054e+06	4.36058e+06	4.05167e+06
492.308	9.882	LPC 16:2_1	CL2	Not in Internal DB. MS/MS match only	LPC 16:2	Glycerophospholipids	Glycerophosphocholines	LPC				C24 H46 N O7 P	491.301	-1.67	[M+H]+1	39567.5	41407.3	38013.2	1.33655e+06	922714	916865	920127	869058	1.59937e+06	1.71173e+06	1.18853e+06	1.00718e+06	978981	1.92973e+06	2.13377e+06	1.98749e+06	1.77672e+06	2.34978e+06	1.84891e+06	2.28764e+06	2.73574e+06	2.29286e+06	2.57062e+06
492.308	9.692	LPC 16:2_2	CL2	Not in Internal DB. MS/MS match only	LPC 16:2	Glycerophospholipids	Glycerophosphocholines	LPC				C24 H46 N O7 P	491.301	-1.74	[M+H]+1	31978.3	33305.4	31713.5	372360	272014	260430	261180	277374	493553	539651	347634	364691	339475	902867	961181	814058	743808	995438	488811	477422	595893	551620	522135
510.355	12.226	LPC 17:0	CL2	Not in Internal DB. MS/MS match only	LPC 17:0	Glycerophospholipids	Glycerophosphocholines	LPC				C25 H52 N O7 P	509.348	-0.75	[M+H]+1	58680.9	59819	60222.6	1.55866e+06	1.20998e+06	1.20652e+06	696326	943188	1.77427e+06	1.39277e+06	1.18577e+06	1.08043e+06	1.34746e+06	1.84609e+06	1.68183e+06	1.90201e+06	1.52102e+06	1.73671e+06	3.6068e+06	3.31019e+06	3.30434e+06	3.69415e+06	4.02583e+06
506.324	10.589	LPC 17:2	CL2	Not in Internal DB. MS/MS match only	LPC 17:2	Glycerophospholipids	Glycerophosphocholines	LPC				C25 H48 N O7 P	505.317	-0.62	[M+H]+1	36053.3	39060.1	35466.4	1.28044e+06	897324	871469	987117	777791	1.11982e+06	1.20367e+06	735989	819028	777077	1.79151e+06	1.62597e+06	1.86771e+06	1.35003e+06	1.85841e+06	1.16688e+06	1.25387e+06	1.525e+06	1.25407e+06	1.43451e+06
524.371	12.874	LPC 18:0	CL2	Not in Internal DB. MS/MS match only	LPC 18:0	Glycerophospholipids	Glycerophosphocholines	LPC				C26 H54 N O7 P	523.364	-0.97	[M+H]+1	101150	77991.4	77721.4	9.00592e+07	7.26735e+07	9.22046e+07	1.05289e+08	7.69097e+07	1.06538e+08	7.66071e+07	6.08007e+07	4.69869e+07	7.68668e+07	1.07439e+08	1.24382e+08	1.18188e+08	1.06455e+08	1.12613e+08	1.84782e+08	1.86515e+08	1.88031e+08	1.91593e+08	2.35817e+08
522.355	11.605	LPC 18:1_2	CL2	Not in Internal DB. MS/MS match only	LPC 18:1	Glycerophospholipids	Glycerophosphocholines	LPC				C26 H52 N O7 P	521.348	-0.78	[M+H]+1	148899	93088.4	57372	1.18325e+07	1.86969e+07	1.30419e+07	1.07277e+07	1.17753e+07	2.6085e+07	2.22108e+07	1.88008e+07	1.50071e+07	1.77357e+07	8.25898e+06	8.20048e+06	9.02068e+06	6.32139e+06	7.85079e+06	8.6509e+06	9.87406e+06	1.29282e+07	1.16192e+07	1.05682e+07
520.339	10.972	LPC 18:2_1	CL2	Not in Internal DB. MS/MS match only	LPC 18:2	Glycerophospholipids	Glycerophosphocholines	LPC				C26 H50 N O7 P	519.332	-1.02	[M+H]+1	460206	106730	68782.8	7.14344e+07	7.98353e+07	6.35082e+07	5.86703e+07	5.88065e+07	1.45669e+08	1.39375e+08	1.2082e+08	1.08153e+08	1.075e+08	6.73331e+07	6.25598e+07	7.01122e+07	5.42083e+07	6.51954e+07	9.1169e+07	1.07952e+08	1.33242e+08	1.11634e+08	1.2783e+08
520.339	10.769	LPC 18:2_2	CL2	Not in Internal DB. MS/MS match only	LPC 18:2	Glycerophospholipids	Glycerophosphocholines	LPC				C26 H50 N O7 P	519.332	-1	[M+H]+1	223637	106730	38980.1	4.1372e+07	4.4805e+07	3.5462e+07	3.26048e+07	2.93373e+07	8.37348e+07	7.73266e+07	6.35125e+07	5.83339e+07	6.26933e+07	5.53863e+07	5.21296e+07	5.61581e+07	4.93184e+07	5.37347e+07	6.28783e+07	7.6097e+07	9.13327e+07	7.83457e+07	9.19597e+07
518.324	10.112	LPC 18:3	CL2	Not in Internal DB. MS/MS match only	LPC 18:3	Glycerophospholipids	Glycerophosphocholines	LPC				C26 H48 N O7 P	517.317	-0.95	[M+H]+1	51969.1	37051.3	33817.7	2.95316e+07	3.18209e+07	2.72103e+07	2.58328e+07	2.53573e+07	2.80901e+07	2.7231e+07	2.13607e+07	2.33496e+07	2.09891e+07	7.6762e+07	8.13876e+07	8.06441e+07	7.30658e+07	7.55376e+07	2.04818e+08	1.94007e+08	2.22086e+08	2.1449e+08	2.26261e+08
536.371	12.571	LPC 19:1	CL2	Not in Internal DB. MS/MS match only	LPC 19:1	Glycerophospholipids	Glycerophosphocholines	LPC				C27 H54 N O7 P	535.364	-0.68	[M+H]+1	71826.2	61172.7	59643.5	1.22119e+07	9.8394e+06	1.03295e+07	1.09402e+07	9.85361e+06	953064	2.13405e+06	968604	1.69163e+06	1.5522e+06	3.00257e+07	3.07884e+07	3.93008e+07	2.51589e+07	2.75375e+07	9.78859e+06	9.24632e+06	1.01885e+07	9.85962e+06	1.21888e+07
534.355	11.657	LPC 19:2	CL2	Not in Internal DB. MS/MS match only	LPC 19:2	Glycerophospholipids	Glycerophosphocholines	LPC				C27 H52 N O7 P	533.348	-0.77	[M+H]+1	46970.5	47689.3	46937.2	137508	54898.2	134288	103457	104820	584805	625759	521122	394338	519945	3.81317e+06	3.87416e+06	4.625e+06	3.52517e+06	3.91907e+06	1.14054e+07	8.38968e+06	9.29151e+06	8.88308e+06	1.02783e+07
550.386	13.1	LPC 20:1	CL2	Not in Internal DB. MS/MS match only	LPC 20:1	Glycerophospholipids	Glycerophosphocholines	LPC				C28 H56 N O7 P	549.379	-1.03	[M+H]+1	589387	91626.9	95220.4	4.28366e+07	3.95449e+07	4.18009e+07	3.52134e+07	3.44797e+07	6.82641e+07	3.86667e+07	3.36644e+07	2.49347e+07	3.18577e+07	2.25416e+07	2.43107e+07	2.60054e+07	1.95471e+07	2.6465e+07	3.4079e+07	4.25018e+07	4.85308e+07	4.26749e+07	4.34624e+07
548.371	12.192	LPC 20:2	CL2	Not in Internal DB. MS/MS match only	LPC 20:2	Glycerophospholipids	Glycerophosphocholines	LPC				C28 H54 N O7 P	547.364	-1.02	[M+H]+1	95192.2	57302.6	56576.8	2.93887e+06	3.76073e+06	3.15821e+06	2.36705e+06	2.62966e+06	4.26335e+06	4.73342e+06	4.07002e+06	3.1434e+06	3.59427e+06	2.70388e+06	2.23115e+06	2.36602e+06	1.63777e+06	2.19839e+06	4.97319e+06	5.97489e+06	6.79751e+06	5.71155e+06	6.37363e+06
546.355	11.396	LPC 20:3_1	CL2	Not in Internal DB. MS/MS match only	LPC 20:3	Glycerophospholipids	Glycerophosphocholines	LPC				C28 H52 N O7 P	545.348	-0.89	[M+H]+1	44250	46486.3	43536.1	378277	505559	402330	331529	295321	406449	439425	297855	273308	299575	960707	877497	992289	744974	942079	1.78269e+06	1.38297e+06	1.65535e+06	1.39412e+06	1.73631e+06
426.26	10.1	LPE 14:0	CL2	Not in Internal DB. MS/MS match only	LPE 14:0	Glycerophospholipids	Glycerophosphoethanolamines	LPE				C19 H40 N O7 P	425.254	-3.72	[M+H]+1	30077.6	31963.3	28563.2	474082	634935	590846	558266	577752	1.24694e+06	1.2417e+06	1.11803e+06	913042	917337	84387.1	61418.9	76815.2	35731.9	53988	334443	340086	502286	373051	368072
440.276	10.678	LPE 15:0	CL2	Not in Internal DB. MS/MS match only	LPE 15:0	Glycerophospholipids	Glycerophosphoethanolamines	LPE				C20 H42 N O7 P	439.27	-2.87	[M+H]+1	32338.7	36370.9	32405.8	829880	862769	895349	874807	911746	1.52803e+06	1.34255e+06	1.10222e+06	977298	1.07013e+06	491958	402999	388613	216324	338618	928339	926873	1.06993e+06	1.10709e+06	1.29393e+06
454.292	11.283	LPE 16:0	CL2	Not in Internal DB. MS/MS match only	LPE 16:0	Glycerophospholipids	Glycerophosphoethanolamines	LPE				C21 H44 N O7 P	453.286	-2.78	[M+H]+1	734844	140235	87577.1	2.06013e+07	2.5741e+07	2.36539e+07	2.33884e+07	2.07574e+07	4.76422e+07	3.62171e+07	3.23377e+07	2.63395e+07	2.93413e+07	1.22227e+07	9.77026e+06	1.03399e+07	6.48745e+06	8.87244e+06	2.26416e+07	2.42221e+07	2.96347e+07	2.59208e+07	2.58467e+07
468.308	11.912	LPE 17:0	CL2	Not in Internal DB. MS/MS match only	LPE 17:0	Glycerophospholipids	Glycerophosphoethanolamines	LPE				C22 H46 N O7 P	467.301	-1.48	[M+H]+1	36740.2	45711.1	38251.4	253487	85839.6	155358	160792	133254	248295	215112	141924	138996	153924	341767	311773	327027	215771	245925	908337	910470	1.0145e+06	1.02062e+06	1.08633e+06
480.307	11.347	LPE 18:1_1	CL2	Not in Internal DB. MS/MS match only	LPE 18:1	Glycerophospholipids	Glycerophosphoethanolamines	LPE				C23 H46 N O7 P	479.301	-2.32	[M+H]+1	69296.3	53862.2	52927.4	1.27008e+06	1.78884e+06	1.45792e+06	1.29498e+06	1.46562e+06	1.89084e+06	1.59806e+06	1.39038e+06	1.07884e+06	1.35597e+06	328245	278618	201487	122814	205224	667935	753118	1.13086e+06	921526	776959
480.308	11.555	LPE 18:1_2	CL2	Not in Internal DB. MS/MS match only	LPE 18:1	Glycerophospholipids	Glycerophosphoethanolamines	LPE				C23 H46 N O7 P	479.301	-1.82	[M+H]+1	131128	42980	43684.3	4.79721e+06	7.63149e+06	6.37591e+06	5.37312e+06	6.25466e+06	1.14819e+07	1.38569e+07	1.31154e+07	9.84081e+06	1.02776e+07	2.25865e+06	1.7707e+06	1.86581e+06	1.1744e+06	1.73046e+06	7.78461e+06	8.04168e+06	9.8798e+06	8.48767e+06	9.13982e+06
523.36	13.996	Lucentamycin C	CL2	Not in Internal DB. MS/MS match only	-	Organic acids	Amino acids and peptides	Peptide	-	-	-	C26 H46 N6 O5	522.353	-0.37	[M+H]+1	35466.5	36231.5	35390.2	387555	309171	361814	400886	262875	2.26937e+06	2.32229e+06	1.22445e+06	1.68326e+06	1.97736e+06	44791.5	90857.8	65439.5	55629.1	65801.3	717583	967447	1.8155e+06	1.14224e+06	1.52048e+06
213.076	6.896	Methyl 4-hydroxy-3,5-dimethoxybenzoate_2	CL2	Not in Internal DB. MS/MS match only	-	Benzenoids	Benzenes	Hydroxybenzoic acids	-	-	-	C10 H12 O5	212.068	-1.02	[M+H]+1	24116.4	23730.8	22648.3	1.01813e+06	1.42148e+06	1.32068e+06	1.30357e+06	1.27849e+06	558591	924458	1.00676e+06	846231	833245	1.09624e+06	1.00114e+06	715095	843199	1.06724e+06	490777	584137	505583	435024	637973
213.076	7.145	Methyl 4-hydroxy-3,5-dimethoxybenzoate_3	CL2	Not in Internal DB. MS/MS match only	-	Benzenoids	Benzenes	Hydroxybenzoic acids	-	-	-	C10 H12 O5	212.068	-0.79	[M+H]+1	23174.4	22801.9	22043.2	833288	759332	802934	817455	660506	561129	929065	1.00997e+06	846231	903781	1.61996e+06	1.92768e+06	1.40433e+06	1.6923e+06	1.42371e+06	899452	985466	1.61634e+06	755962	1.72028e+06
213.076	6.445	Methyl 4-hydroxy-3,5-dimethoxybenzoate_4	CL2	Not in Internal DB. MS/MS match only	-	Benzenoids	Benzenes	Hydroxybenzoic acids	-	-	-	C10 H12 O5	212.068	-0.78	[M+H]+1	25195.7	25485.8	25178.7	2.39173e+06	1.78487e+06	1.78337e+06	2.40964e+06	1.9274e+06	161428	230610	198993	214279	187848	2.63574e+06	2.88299e+06	2.60953e+06	3.32356e+06	3.21764e+06	821031	841006	536072	598153	760485
163.075	7.561	Methyl cinnamate	CL2	Not in Internal DB. MS/MS match only	Methyl cinnamate	Organic acids	Phenylpropanoids	Cinnamic acids	637520	C06358	CCRCUPLGCSFEDV-BQYQJAHWSA-N	C10 H10 O2	162.068	-0.11	[M+H]+1	605210	599077	591037	2.21975e+06	3.12215e+06	2.38319e+06	2.1057e+06	2.07565e+06	4.19298e+06	2.57679e+06	2.1326e+06	2.26948e+06	3.04563e+06	3.64454e+06	4.25605e+06	3.78512e+06	4.03445e+06	4.35161e+06	3.01438e+06	3.50118e+06	3.46003e+06	3.39503e+06	4.19476e+06
138.055	0.998	Methyl isonicotinate	CL2	Not in Internal DB. MS/MS match only	-				-	-	-	C7 H7 N O2	137.048	-0.97	[M+H]+1	1.02769e+06	948630	1.04369e+06	5.85979e+08	5.50935e+08	5.4573e+08	5.11781e+08	4.10745e+08	7.78487e+07	8.08371e+07	1.34429e+08	1.24344e+08	1.11146e+08	7.66069e+08	8.39109e+08	7.95025e+08	6.13201e+08	8.24409e+08	4.49152e+08	2.49858e+08	2.0759e+08	2.55811e+08	2.31453e+08
358.226	8.507	Methyl Violet	CL2	Not in Internal DB. MS/MS match only	-				-	-	-	C24 H27 N3	357.221	-5.48	[M+H]+1	25029.8	25395.5	81079.3	30946.1	27754.8	31995.3	33606.2	298280	133354	365141	75241.1	138531	81663.5	26170.5	26465.7	27331.5	26708.6	27071.6	1.23348e+06	1.26093e+06	1.16943e+06	209833	165595
534.363	11.345	MGMG 18:2_2	CL2	Not in Internal DB. MS/MS match only	MGMG 18:2	Glycerolipids	Glycosylmonoradylglycerols	MGMG				C27 H48 O9	516.33	-1.44	[M+NH4]+1	51769.2	34011.8	32757.3	129897	142453	143315	137542	191075	156398	74235.6	58754.4	79568.6	59250.4	493490	648296	530701	616078	675340	1.00222e+06	1.05685e+06	1.35074e+06	1.04923e+06	1.31898e+06
534.363	11.553	MGMG 18:2_3	CL2	Not in Internal DB. MS/MS match only	MGMG 18:2	Glycerolipids	Glycosylmonoradylglycerols	MGMG				C27 H48 O9	516.33	-1.14	[M+NH4]+1	34445.4	34090.4	34729.3	287767	297958	226685	201879	191075	156398	175829	58754.4	148868	138054	287341	245310	274001	228377	259137	188011	267581	292318	116295	254572
275.22	11.045	Monolaurin	CL2	Not in Internal DB. MS/MS match only	MG 12:0	Glycerolipids	Monoradylglycerols	MAG				C15 H30 O4	274.214	-4.05	[M+H]+1	36746.2	131103	171924	661335	857913	641663	574203	1.27469e+06	890131	941043	706773	895728	790142	685436	769494	686532	614391	605246	26260.9	670322	582360	663135	771116
371.325	9.906	Myristamidopropyl betaine	CL2	Not in Internal DB. MS/MS match only	Myristamidopropyl betaine	Fatty Acyls	Fatty amides	Primary amides	3034644		QGCUAFIULMNFPJ-UHFFFAOYSA-N	C21 H42 N2 O3	370.32	-4.3	[M+H]+1	208385	282032	177392	689646	480351	442679	403494	635498	895763	631592	578924	556260	653813	403803	481373	386012	564078	505060	526499	2.50266e+06	970598	596358	762664
258.278	9.851	Myristamine Oxide	CL2	Not in Internal DB. MS/MS match only	-				-	-	-	C16 H35 N O	257.272	-3.57	[M+H]+1	502538	1.05997e+06	566503	735282	804378	685979	1.18742e+06	931112	1.41787e+06	944021	1.09092e+06	784697	677479	760896	7.49266e+06	683724	4.48217e+06	1.07255e+06	1.09579e+06	987080	728513	1.11302e+06	826063
150.091	7.519	N-(2,4-Dimethylphenyl)formamide	CL2	Not in Internal DB. MS/MS match only	-	Benzenoids	Benzenes	Methylbenzenes	-	-	-	C9 H11 N O	149.084	0.02	[M+H]+1	59246.9	25445.4	23276	281164	218355	246079	253860	253312	196352	244646	235808	154358	228622	996492	922115	1.07089e+06	805523	727394	178840	454655	590783	541303	607112
173.165	7.48	N,N'-Dibutylurea	CL2	Not in Internal DB. MS/MS match only	-	Organic nitrogen compounds	Organonitrogen compounds	Ureas	-	-	-	C9 H20 N2 O	172.158	0.17	[M+H]+1	21657.3	21478.4	22169.7	60595.6	72943.1	58815.4	88637.5	57946.6	31041.1	26184.9	38434.3	27660.8	31759.9	539425	557833	517427	632495	420863	25400.8	30561.6	24985.9	35704	33900.8
273.075	6.744	Naringeninchalcone	CL2	Not in Internal DB. MS/MS match only	-	Polyketides	Flavonoids	Chalcones	-	-	-	C15 H12 O5	272.068	-3.75	[M+H]+1	24245.1	24228.8	24734.5	8.419e+06	7.94062e+06	7.31071e+06	1.02927e+07	8.15129e+06	1.27971e+06	700947	520987	567720	1.04962e+06	4.48467e+07	4.2525e+07	4.80101e+07	5.23009e+07	4.76498e+07	331532	579318	358319	471611	501954
209.128	1.03	Nicotinoylcholine	CL2	Not in Internal DB. MS/MS match only	-				-	-	-	C11 H17 N2 O2	209.129	-3.87	[M]+	20420.8	20432.6	19325.5	335447	1.17003e+06	515739	865202	816042	7.22663e+07	4.5166e+07	3.84965e+07	4.06706e+07	4.45096e+07	5.56283e+06	3.06963e+06	3.56554e+06	5.00312e+06	4.90136e+06	1.97152e+07	2.14893e+07	2.22873e+07	2.14546e+07	2.10343e+07
146.117	1.636	N-Methylisoleucine	CL2	Not in Internal DB. MS/MS match only	N-Methylisoleucine	Organic acids	Amino acids and peptides	Amino acids	5288628		KSPIYJQBLVDRRI-WDSKDSINSA-N	C7 H15 N O2	145.11	-0.9	[M+H]+1	51313.1	52170.2	61170.5	236843	349464	150537	158212	110093	663769	640987	515900	495802	582912	382082	499057	520402	452442	535335	1.19327e+06	1.16443e+06	1.13644e+06	1.09591e+06	1.2539e+06
219.174	12.036	Nootkatone	CL2	Not in Internal DB. MS/MS match only	-	Prenol Lipids	Isoprenoids	C15 isoprenoids	-	-	-	C15 H22 O	218.167	-1.8	[M+H]+1	139839	35378.7	34894.8	384987	809390	804649	364258	313410	1.08496e+06	584468	473519	474870	480652	582901	593867	665243	513071	559484	921924	943979	886999	880144	1.11561e+06
220.112	11.036	N-Phenyl-1-naphthylamine	CL2	Not in Internal DB. MS/MS match only	-	Benzenoids	Naphthalenes	Naphthalenes	-	-	-	C16 H13 N	219.105	-1.79	[M+H]+1	27731	29355.2	27808.3	2.0718e+06	1.81059e+06	1.62326e+06	1.95029e+06	2.38457e+06	145624	83725	159243	68561.8	81180.1	2.64936e+06	2.70849e+06	3.83253e+06	1.0001e+07	1.66082e+07	1.74774e+06	29262.9	30257.8	108970	119003
263.236	10.675	Octadec-9-ynoic acid	CL2	Not in Internal DB. MS/MS match only	-	Fatty Acyls	Fatty acids		-	-	-	C18 H32 O2	280.24	-0.12	[M+H-H2O]+1	38260.7	100360	37692	123917	227025	118848	163629	105584	470810	528922	264043	232765	216673	193877	148761	147791	98267.4	199744	276913	134871	273025	313104	424337
270.315	9.513	Octadecanamine	CL2	Not in Internal DB. MS/MS match only	Octadecylamine	Fatty Acyls	Fatty amines	Monoalkylamines	15793		REYJJPSVUYRZGE-UHFFFAOYSA-N	C18 H39 N	269.308	-3.73	[M+H]+1	42050	163318	154200	1.18194e+06	260978	149595	230116	669091	774589	752358	796766	493482	369947	211700	886672	223497	193366	235705	573971	624723	905311	569535	1.03508e+06
326.303	12.952	Oleoyl ethanolamide	CL2	Not in Internal DB. MS/MS match only	Oleoyl-EA	Fatty Acyls	Fatty amides	NAE	5283454		BOWVQLFMWHZBEF-KTKRTIGZSA-N	C20 H39 N O2	325.298	-6.09	[M+H]+1	47296.4	46882.9	46043.7	5.11281e+06	7.11538e+06	9.27568e+06	7.48698e+06	6.85332e+06	4.41695e+06	6.79384e+06	6.68064e+06	3.77933e+06	4.43098e+06	2.65926e+07	3.4621e+07	3.19239e+07	3.4362e+07	2.68695e+07	8.67666e+07	7.77836e+07	1.22024e+08	7.97274e+07	1.05808e+08
595.164	6.417	Oroxin B	CL2	Not in Internal DB. MS/MS match only	Baicalein 7-O-diglucoside	Polyketides	Flavonoids	Flavones and Flavonols	-	-	-	C27 H30 O15	594.158	-2.73	[M+H]+1	31566.4	31929.9	31545	653994	2.14278e+06	759764	564565	587683	1.54782e+06	502293	445307	796620	711279	1.68399e+06	1.89471e+06	1.67547e+06	1.545e+06	2.32086e+06	2.10951e+06	1.95551e+06	2.2566e+06	2.03884e+06	1.86865e+06
275.199	7.68	Oxo phytodienoic acid_1	CL2	Not in Internal DB. MS/MS match only	-	Fatty Acyls	Fatty acids	Cyclic FA	-	-	-	C18 H28 O3	292.204	-0.59	[M+H-H2O]+1	26546.2	27396.5	26576.7	1.16494e+06	663151	777381	799496	416330	197994	397506	141668	400590	149401	347550	451294	671344	537895	627254	1.20735e+06	1.41913e+06	1.3688e+06	1.62414e+06	1.68326e+06
275.199	12.173	Oxo phytodienoic acid_2	CL2	Not in Internal DB. MS/MS match only	-	Fatty Acyls	Fatty acids	Cyclic FA	-	-	-	C18 H28 O3	292.204	-0.55	[M+H-H2O]+1	44636.8	43708.2	42193.3	175128	154242	125238	184738	44753.1	175834	223712	49221.5	59545	47803.9	711415	789171	805391	596755	1.07548e+06	2.7986e+06	2.81916e+06	4.20427e+06	2.34302e+06	2.56415e+06
293.21	10.786	Oxo phytodienoic acid_3	CL2	Not in Internal DB. MS/MS match only	-	Fatty Acyls	Fatty acids	Cyclic FA	-	-	-	C18 H28 O3	292.204	-5.49	[M+H]+1	47659.3	170152	52353.8	7.67004e+06	5.14274e+06	5.26253e+06	5.61819e+06	5.8926e+06	4.04779e+07	6.72371e+07	5.1048e+07	6.41171e+07	5.88625e+07	8.06739e+07	6.76793e+07	8.48051e+07	5.20441e+07	1.01058e+08	2.39311e+08	3.39692e+08	3.97011e+08	2.33203e+08	3.07365e+08
300.288	12.727	Palmitoyl ethanolamide	CL2	Not in Internal DB. MS/MS match only	Palmitoyl-EA	Fatty Acyls	Fatty amides	NAE	4671	C16512	HXYVTAGFYLMHSO-UHFFFAOYSA-N	C18 H37 N O2	299.282	-5.43	[M+H]+1	606927	339951	536825	4.8216e+06	3.74214e+06	4.42669e+06	4.55279e+06	4.03091e+06	2.472e+06	2.71585e+06	2.5434e+06	2.17623e+06	2.42541e+06	4.80292e+06	5.53847e+06	5.40451e+06	5.7054e+06	4.73535e+06	1.50672e+07	1.43953e+07	1.87489e+07	1.27973e+07	1.66013e+07
206.138	1.317	Pantothenol	CL2	Not in Internal DB. MS/MS match only	Pantothenol	Fatty Acyls	Fatty amides	N-acyl amines	131204	C05944	SNPLKNRPJHDVJA-ZETCQYMHSA-N	C9 H19 N O4	205.131	-1.26	[M+H]+1	47816.9	41274.3	103255	1.82878e+06	2.16595e+06	614872	1.20371e+06	1.36657e+06	838165	2.25061e+06	310225	479677	273127	924895	924815	601539	734124	1.59864e+06	719616	2.21658e+06	548057	567206	2.55881e+06
239.148	1.425	PEG n5	CL2	Not in Internal DB. MS/MS match only	Pentaethylene glycol	Organic oxygen compounds	Ethers	Polyethylene glycols	62551		JLFNLZLINWHATN-UHFFFAOYSA-N	C10 H22 O6	238.142	-3.7	[M+H]+1	2.56105e+06	2.79409e+06	2.54656e+06	2.43944e+07	2.62322e+07	2.56047e+07	3.37951e+07	2.36278e+07	4.07155e+07	7.03859e+07	9.4763e+07	8.96355e+07	4.84018e+07	3.10303e+07	2.51921e+07	3.81338e+07	2.55973e+07	6.611e+07	6.07058e+07	3.28659e+07	3.35188e+07	1.10284e+07	1.73315e+07
433.112	7.02	Peonidin-3-O-alpha-arabinoside	CL2	Not in Internal DB. MS/MS match only	-	Polyketides	Flavonoids	Anthocyanidins	-	-	-	C21 H20 O10	432.106	-2.82	[M+H]+1	70791.5	24808.2	24543.8	2.7258e+08	2.27402e+08	2.21965e+08	2.66958e+08	2.14901e+08	1.54999e+08	1.70102e+08	1.32463e+08	1.4936e+08	1.64846e+08	4.92903e+08	5.02967e+08	4.35095e+08	5.05746e+08	4.38265e+08	2.75718e+08	3.49539e+08	3.27418e+08	3.55955e+08	3.76309e+08
302.158	5.767	Phenylethyl beta-D-glucopyranoside	CL2	Not in Internal DB. MS/MS match only	-				-	-	-	C14 H20 O6	284.126	-5.02	[M+NH4]+1	48680.7	36179.3	35831	574971	721216	730686	617250	506244	555235	454572	435948	480131	522048	361904	426909	430214	280644	375846	241784	128975	122939	140524	167057
459.125	6.654	Phlorizin	CL2	Not in Internal DB. MS/MS match only	Phloretin 2'-glucoside	Polyketides	Flavonoids	Chalcones	6072	C01604	IOUVKUPGCMBWBT-QNDFHXLGSA-N	C21 H24 O10	436.137	-2.77	[M+Na]+1	23617	23834.4	24436.4	4.42789e+06	3.38054e+06	3.35268e+06	4.14192e+06	3.62637e+06	39035.9	59097.1	121786	29974.8	30594	7.11688e+06	8.9234e+06	8.58522e+06	8.00161e+06	7.79464e+06	32757.7	33391.1	32412.6	31734.8	33632.2
98.9838	1.134	Phosphoric acid	CL2	Not in Internal DB. MS/MS match only	Phosphoric acid	Inorganic compounds	Phosphorus inorganic compounds	Phosphates	1004	C00009	NBIIXXVUZAFLBC-UHFFFAOYSA-N	H3 O4 P	97.9769	-3.59	[M+H]+1	1.50027e+06	1.43867e+06	498519	8.70368e+06	1.30303e+07	8.63234e+06	7.73419e+06	2.65288e+06	2.27271e+07	1.34851e+07	2.86118e+07	2.62322e+07	1.97671e+07	5.63701e+07	4.24442e+07	3.41318e+07	3.33067e+07	4.99539e+07	3.19315e+07	2.94364e+07	1.61144e+07	2.80873e+07	2.63768e+07
112.999	1.142	Phosphoric acid, monomethyl ester	CL2	Not in Internal DB. MS/MS match only	Phosphoric acid	Inorganic compounds	Phosphorus inorganic compounds	Phosphates	1004	C00009	NBIIXXVUZAFLBC-UHFFFAOYSA-N	C H5 O4 P	111.993	-4.8	[M+H]+1	44359.7	45087.4	43965.7	2.70182e+07	3.34022e+07	2.70186e+07	2.41414e+07	2.01354e+07	5.14849e+07	4.8339e+07	3.83543e+07	4.51029e+07	3.72897e+07	9.16839e+07	8.9007e+07	7.52965e+07	7.75451e+07	9.90102e+07	1.22133e+08	1.38995e+08	8.0796e+07	1.33928e+08	1.23414e+08
598.248	6.406	Pinoresinol 4-O-glucoside	CL2	Not in Internal DB. MS/MS match only	-	Lignans	Furanoid lignans	Furanoid lignans	-	-	-	C28 H36 O13	580.216	-2.81	[M+NH4]+1	20436.1	20569.6	20397.5	107706	197445	164289	149922	202659	97865	130856	108484	98331.6	96598.3	739267	479956	1.79535e+06	495827	3.41325e+06	1.66361e+06	762184	838424	1.66604e+06	1.28921e+06
86.0963	1.035	Piperidine	CL2	Not in Internal DB. MS/MS match only	Piperidine	Alkaloids	Lysine alkaloids	Piperidine alkaloids	8082	C01746	NQRYJNQNLNOLGT-UHFFFAOYSA-N	C5 H11 N	85.0892	-1.63	[M+H]+1	1.80138e+06	296377	4.11512e+06	8.59762e+06	6.99619e+06	6.13897e+06	5.63149e+06	8.42026e+06	3.4002e+06	5.24246e+06	3.96598e+06	7.04755e+06	3.33286e+06	2.446e+07	1.48812e+07	2.28659e+07	1.61101e+07	1.90673e+07	3.01801e+07	5.66057e+07	2.38427e+07	2.8217e+07	4.69411e+07
579.148	1.464	Procyanidin B2	CL2	Not in Internal DB. MS/MS match only	Procyanidin B2	Polyketides	Flavonoids	Proanthocyanidins	122738	C17639	XFZJEEAOWLFHDH-NFJBMHMQSA-N	C30 H26 O12	578.142	-3.47	[M+H]+1	49539.6	48978.5	49581.2	5.05202e+06	6.4167e+06	7.1402e+06	7.45729e+06	7.50252e+06	79343.1	82266.1	5.58988e+06	94279.6	78290.3	6.45435e+08	6.37414e+08	6.29924e+08	6.28829e+08	6.47007e+08	112271	95600.5	84382.5	71904	77843.3
257.116	9.348	Pterostilbene	CL2	Not in Internal DB. MS/MS match only	Pterostilbene	Polyketides	Aromatic polyketides	Stilbenes	5281727	C10287	VLEUZFDZJKSGMX-ONEGZZNKSA-N	C16 H16 O3	256.11	-3.21	[M+H]+1	24388.1	25494	23868.6	448108	271751	224839	339132	339335	26165.9	27990.2	28447.9	27819.6	27303	780154	655202	760894	769951	609179	26988.3	26423.9	26880.4	27300	26870.3
285.22	13.535	Retinal	CL2	Not in Internal DB. MS/MS match only	Retinal	Prenol Lipids	Isoprenoids	Retinoids	638015	C00376	NCYCYZXNIZJOKI-OVSJKPMPSA-N	C20 H28 O	284.214	-4.86	[M+H]+1	46972.3	45582.8	46428.4	88815.7	69841.5	46640.9	130830	62401	60081.7	51312.4	48193.5	50212.6	48676.1	803058	819987	976996	744422	1.05533e+06	1.04846e+06	1.22208e+06	1.07441e+06	1.21976e+06	1.2775e+06
443.232	8.661	Rhodamine 6G	CL2	Not in Internal DB. MS/MS match only	-				-	-	-	C28 H30 N2 O3	442.226	-2.57	[M+H]+1	24378.9	23853.3	23345.4	28032.1	26325.7	26076.7	26499.2	25493.4	244637	132727	29789.8	26712.8	26361.5	25356.7	24613.7	24592.7	298128	25914.4	143828	25088.2	383259	761748	278905
207.101	9.468	Senkyunolide H	CL2	Not in Internal DB. MS/MS match only	-				-	-	-	C12 H16 O4	224.105	4.43	[M+H-H2O]+1	25937.6	28735.7	24949.7	1.00545e+07	9.6787e+06	8.83289e+06	9.97076e+06	1.06262e+07	4.66224e+06	7.10032e+06	8.33286e+06	6.89017e+06	7.3865e+06	6.5357e+06	8.17004e+06	6.90462e+06	6.99555e+06	8.51499e+06	5.02477e+06	6.89806e+06	5.778e+06	6.13792e+06	8.1549e+06
277.179	8.806	Shogaol	CL2	Not in Internal DB. MS/MS match only	-	Benzenoids	Phenols	Catechols	-	-	-	C17 H24 O3	276.173	-4.29	[M+H]+1	25425	51681.5	36676.2	2.69244e+06	1.91091e+06	1.80402e+06	2.07987e+06	1.81339e+06	672990	981880	872871	1.00289e+06	918053	531121	473986	468007	443843	469211	809183	851560	894780	905476	1.00899e+06
531.171	6.527	Sinapic acid + O-Hex-Hex	CL2	Not in Internal DB. MS/MS match only	Sinapic acid	Organic acids	Phenylpropanoids	Cinnamic acids	637775	C00482	PCMORTLOPMLEFB-ONEGZZNKSA-N	C23 H32 O15	548.174	1.39	[M+H-H2O]+1	25978.8	25859.2	26027	476446	1.61503e+06	1.08998e+06	825721	1.02197e+06	33955	34401.9	32552.8	35075.5	33066.7	2.7112e+06	1.91396e+06	1.19832e+06	3.32573e+06	2.18342e+06	336090	164997	242521	281500	158702
310.163	1.071	Sinapine_2	CL2	Not in Internal DB. MS/MS match only	Sinapine	Organic acids	Phenylpropanoids	Cinnamic acids	5280385		HUJXHFRXWWGYQH-UHFFFAOYSA-O	C16 H23 N O5	309.158	-6.39	[M+H]+1	39492.6	29849.4	29733.2	2.29548e+07	3.415e+07	4.20748e+07	2.77555e+07	2.60269e+07	4.54025e+07	4.18464e+07	4.13313e+07	4.50704e+07	5.26718e+07	1.74702e+07	2.25964e+07	2.57967e+07	2.07188e+07	2.81817e+07	6.23129e+07	1.05855e+07	7.68153e+06	1.31726e+07	1.23669e+07
310.163	2.799	Sinapine_1	CL2	Not in Internal DB. MS/MS match only	Sinapine	Organic acids	Phenylpropanoids	Cinnamic acids	5280385		HUJXHFRXWWGYQH-UHFFFAOYSA-O	C16 H23 N O5	309.158	-5.76	[M+H]+1	95802.9	94176.5	96397.2	3.50684e+07	5.51929e+07	6.78458e+07	4.51755e+07	4.13263e+07	9.74878e+07	1.25263e+08	1.37796e+08	1.28674e+08	1.51549e+08	5.07596e+07	6.48708e+07	7.16689e+07	5.42453e+07	8.15544e+07	1.95659e+08	2.42135e+07	1.34286e+07	3.27457e+07	3.27418e+07
225.075	3.022	Sinapinic acid	CL2	Not in Internal DB. MS/MS match only	Sinapic acid	Organic acids	Phenylpropanoids	Cinnamic acids	637775	C00482	PCMORTLOPMLEFB-ONEGZZNKSA-N	C11 H12 O5	224.068	-1.77	[M+H]+1	164017	165665	165295	2.33832e+06	1.25248e+06	3.43755e+06	1.50361e+06	1.23535e+06	2.63634e+06	3.10933e+06	2.92956e+06	361085	575318	3.59772e+07	2.82546e+07	2.04211e+07	3.74854e+07	4.30701e+07	6.98796e+06	1.93157e+06	1.57364e+06	2.48893e+06	2.41041e+06
209.081	6.528	Sinapyl aldehyde	CL2	Not in Internal DB. MS/MS match only	Sinapoyl aldehyde	Organic acids	Phenylpropanoids	Cinnamic acids	5280802	C05610	CDICDSOGTRCHMG-ONEGZZNKSA-N	C11 H12 O4	208.074	-0.65	[M+H]+1	54513.6	54262.5	54614.7	1.10238e+07	9.39049e+06	8.09464e+06	1.1774e+07	9.17178e+06	3.00709e+06	4.07224e+06	3.85948e+06	4.10523e+06	4.94414e+06	3.34043e+07	4.07561e+07	4.82398e+07	3.44089e+07	3.71301e+07	1.69184e+07	1.2455e+07	1.29186e+07	1.34245e+07	1.28437e+07
360.04	1.257	Sinigrin	CL2	Not in Internal DB. MS/MS match only	Sinigrin	Carbohydrates	Monosaccharides	Glucosinolates	6911854	C08427	PHZOWSSBXJXFOR-PTGZALFTSA-N	C10 H17 N O9 S2	359.034	-5.82	[M+H]+1	43525.4	43592.8	43179.3	1.35009e+07	4.30204e+07	1.02165e+07	1.3393e+07	7.20057e+06	9.56165e+06	1.45388e+07	1.25545e+07	1.74009e+07	1.45993e+07	3.05745e+07	2.19181e+07	2.21413e+07	2.80345e+07	1.90747e+07	5.23875e+07	5.4909e+07	6.27138e+07	6.3662e+07	6.21074e+07
284.293	13.819	Stearamide	CL2	Not in Internal DB. MS/MS match only	Stearamide	Fatty Acyls	Fatty amides	Primary amides	31292	C13846	LYRFLYHAGKPMFH-UHFFFAOYSA-N	C18 H37 N O	283.288	-4.93	[M+H]+1	119676	71246	33230.8	605941	525387	428553	448813	461041	382565	172076	84940.1	165543	329176	555639	512149	566038	487674	515142	51679.2	737931	790023	728583	905472
328.319	13.695	Stearoyl ethanolamide	CL2	Not in Internal DB. MS/MS match only	Stearoyl-EA	Fatty Acyls	Fatty amides	NAE	27902		OTGQIQQTPXJQRG-UHFFFAOYSA-N	C20 H41 N O2	327.314	-6.1	[M+H]+1	1.98962e+06	785160	1.93736e+06	5.53409e+07	4.60933e+07	5.24174e+07	5.75556e+07	5.09415e+07	3.6316e+07	3.31458e+07	2.54831e+07	2.70258e+07	2.96027e+07	3.2852e+07	4.01817e+07	3.45104e+07	3.56849e+07	3.43882e+07	4.01045e+07	4.33126e+07	4.72496e+07	4.26153e+07	5.33932e+07
538.228	6.368	Symplocosin	CL2	Not in Internal DB. MS/MS match only	-	Lignans			-	-	-	C26 H32 O11	520.194	-0.32	[M+NH4]+1	24890.2	24893.6	24757.2	65260.2	70450.2	45628.2	83377.9	43806.2	336540	514348	318704	534326	555657	338735	196274	185532	115025	226204	705993	863849	1.32226e+06	761839	1.04253e+06
199.06	1.546	Syringic acid	CL2	Not in Internal DB. MS/MS match only	Syringic acid	Benzenoids	Benzenes	Hydroxybenzoic acids	10742	C10833	JMSVCTWVEWCHDZ-UHFFFAOYSA-N	C9 H10 O5	198.053	-0.47	[M+H]+1	61517.9	46990.6	47898.8	808529	300118	715788	927216	785389	251160	215672	146457	114724	201488	5.31565e+06	4.76658e+06	3.1849e+06	5.51945e+06	5.47865e+06	1.35013e+07	1.09819e+07	9.7558e+06	1.11868e+07	1.40432e+07
390.174	1.926	Syringin	CL2	Not in Internal DB. MS/MS match only	Syringin	Organic acids	Phenylpropanoids	Cinnamic acids	5316860	C01533	QJVXKWHHAMZTBY-GCPOEHJPSA-N	C17 H24 O9	372.142	-4.87	[M+NH4]+1	78778.3	78704.5	80149.6	1.49383e+06	1.14269e+06	989099	1.56253e+06	1.28003e+06	157652	128967	1.52409e+06	121303	122583	4.49267e+08	4.63579e+08	4.20017e+08	4.59155e+08	5.25071e+08	102836	100889	97668.8	95426	101876
205.097	1.679	trans-3-Indoleacrylic acid	CL2	Not in Internal DB. MS/MS match only	trans-3-Indoleacrylic acid	Alkaloids	Tryptophan alkaloids	Indoleacrylic acids	5375048		PLVPPLCLBIEYEA-AATRIKPKSA-N	C11 H9 N O2	187.063	-1.22	[M+NH4]+1	157881	64428.4	69033.4	5.40408e+07	1.13574e+08	1.112e+08	5.99567e+07	4.54885e+07	9.26231e+07	1.72523e+08	1.58194e+08	1.61079e+08	1.39499e+08	1.96825e+08	1.65047e+08	1.25841e+08	1.28311e+08	1.37433e+08	1.16267e+08	1.27272e+08	1.10743e+08	8.64036e+07	1.55538e+08
403.231	12.385	Tributyl citrate acetate	CL2	Not in Internal DB. MS/MS match only	-				-	-	-	C20 H34 O8	402.225	-3.61	[M+H]+1	826903	1.22293e+06	1.38826e+06	4.55648e+06	1.44569e+07	4.22378e+06	4.69058e+06	5.30918e+06	8.39136e+06	4.72816e+06	3.7547e+06	9.40236e+06	7.63585e+06	4.20925e+06	8.58946e+06	2.50195e+06	2.24257e+06	2.6448e+06	1.47014e+06	2.71626e+06	9.06218e+06	2.44125e+06	5.24401e+06
277.127	7.789	Triethyl citrate	CL2	Not in Internal DB. MS/MS match only	-				-	-	-	C12 H20 O7	276.121	-5.02	[M+H]+1	4.77393e+06	4.39653e+06	4.19145e+06	9.91197e+06	9.15086e+06	8.83551e+06	9.67653e+06	9.88325e+06	9.80702e+06	1.0522e+07	1.03934e+07	7.95882e+06	9.49553e+06	3.8059e+07	3.7238e+07	3.67812e+07	3.98271e+07	3.05805e+07	1.23603e+07	8.89004e+06	9.06328e+06	9.3697e+06	1.04368e+07
245.174	8.657	1, 11-Undecanedicarboxylic acid	CL3	Match with Mass and RT only	Tridecanedioic acid	Fatty Acyls	Fatty acids	Dicarboxylic acids	10458		DXNCZXXFRKPEPY-UHFFFAOYSA-N	C13 H24 O4	244.167	-2.79	[M+H]+1	57670.8	79882.4	119620	317625	256669	285037	349048	325753	1.70514e+07	2.15184e+07	2.24421e+07	1.84374e+07	1.5306e+07	184810	138264	167520	195407	162491	245608	286975	262070	294190	321157
221.112	0.972	2-Acetamido-2-Deoxy-Beta-D-Glucosylamine	CL3	Match with Mass and RT only;No MS2	N-Acetyl-beta-glucosaminylamine	Carbohydrates	Monosaccharides	Amino sugars	439454	C01239	MCGXOCXFFNKASF-FMDGEEDCSA-N	C8 H16 N2 O5	220.106	-3.03	[M+H]+1	29520.5	30686.9	28802	1.16991e+06	2.17702e+06	983660	630985	1.09919e+06	2.12653e+06	1.43673e+06	987926	1.47431e+06	1.69357e+06	1.26636e+06	1.08633e+06	905565	733498	1.20929e+06	2.57113e+06	2.3956e+06	1.90105e+06	1.91309e+06	2.11385e+06
151.042	1.268	2-Hydroxy-4-(methylthio)butanoic acid	CL3	Match with Mass and RT only;No MS2	2-Hydroxy-4-(methylthio)butanoic acid	Fatty Acyls	Fatty acids	Hydroxy FA	11427		ONFOSYPQQXJWGS-UHFFFAOYSA-N	C5 H10 O3 S	150.035	-1.62	[M+H]+1	21221.6	20617.2	20191.5	137953	166709	196737	204469	176443	141954	266917	225744	180927	300368	886956	496821	532496	376237	394134	219702	249017	261527	229129	335377
207.05	1.211	2-Methylcitric acid	CL3	Match with Mass and RT only	2-Methylcitric acid	Organic acids	Carboxylic acids	Tricarboxylic acids	439681	C02225	YNOXCRMFGMSKIJ-WVBDSBKLSA-N	C7 H10 O7	206.043	-1.98	[M+H]+1	46329.2	46042.9	46256.6	717784	676094	500605	644278	535799	141430	117180	234386	173449	256416	5.97311e+06	6.44877e+06	2.86215e+06	4.36558e+06	8.55971e+06	9.07379e+06	2.20751e+06	1.8238e+06	2.50762e+06	3.77421e+06
247.132	7.177	Abscisic acid	CL3	Match with Mass and RT only	Abscisic acid	Prenol Lipids	Isoprenoids	C15 isoprenoids	5280896	C11060	JLIDBLDQVAYHNE-YKALOCIXSA-N	C15 H20 O4	264.136	-3.25	[M+H-H2O]+1	21706.4	22261.7	22213.9	4.21404e+06	2.40393e+06	2.1415e+06	2.73792e+06	2.26986e+06	96177.7	250022	196490	200766	144837	2.34258e+06	2.58018e+06	1.9701e+06	2.10351e+06	2.47415e+06	1.79786e+06	1.66845e+06	1.11046e+06	1.54091e+06	2.10451e+06
191.102	0.98	Alanyl-Threonine	CL3	Match with Mass and RT only	Ala-Thr	Organic acids	Amino acids and peptides	Dipeptides	92284229		BUQICHWNXBIBOG-LMVFSUKVSA-N	C7 H14 N2 O4	190.095	-1.81	[M+H]+1	25099.2	25059	23519.8	1.40365e+06	1.69305e+06	1.02484e+06	966254	1.48508e+06	618543	1.28911e+06	883553	1.11212e+06	965012	1.75499e+06	1.50029e+06	1.1425e+06	952518	1.68164e+06	1.067e+07	1.06962e+07	8.51222e+06	9.26417e+06	1.18206e+07
253.117	1.521	Alanyltyrosine	CL3	Match with Mass and RT only	Ala-Tyr	Organic acids	Amino acids and peptides	Dipeptides	92946		ALZVPLKYDKJKQU-XVKPBYJWSA-N	C12 H16 N2 O4	252.111	-3.17	[M+H]+1	38981.3	38007.2	38814.4	792640	650347	796758	938769	797428	349831	467901	253705	344295	329239	412868	343501	342585	122265	194346	1.41788e+06	1.62247e+06	1.23412e+06	1.4139e+06	1.61534e+06
180.086	1.022	Amino-Sugars-C6	CL3	Match with Mass and RT only	Glucosamine	Carbohydrates	Monosaccharides	Amino sugars	441477	C00329	MSWZFWKMSRAUBD-QZABAPFNSA-N	C6 H13 N O5	179.079	-1.53	[M+H]+1	575025	976465	949196	4.57346e+07	6.23059e+07	3.92001e+07	4.15353e+07	3.55971e+07	4.66458e+07	4.93595e+07	5.4811e+07	5.14973e+07	4.27446e+07	8.55158e+07	7.02362e+07	7.17057e+07	5.53811e+07	2.89165e+07	9.87463e+07	9.20267e+07	7.26652e+07	8.14177e+07	9.51467e+07
206.081	6.707	Cinnamoylglycine	CL3	Match with Mass and RT only	Cinnamoylglycine	Organic acids	Phenylpropanoids	Cinnamic acids	709625		YAADMLWHGMUGQL-VOTSOKGWSA-N	C11 H11 N O3	205.074	-0.93	[M+H]+1	22304.2	22055	21702.4	148014	28525.3	144082	193687	100363	8.15062e+06	3.44849e+06	2.72446e+06	2.30378e+06	3.68617e+06	332187	396289	486667	450478	538272	558441	622709	535882	756092	715611
161.092	0.987	D-Alanyl-D-alanine	CL3	Match with Mass and RT only	D-Alanyl-D-Alanine	Organic acids	Amino acids and peptides	Dipeptides	6992112		DEFJQIDDEAULHB-QWWZWVQMSA-N	C6 H12 N2 O3	160.085	-1.08	[M+H]+1	26994.1	26950.9	42831.9	3.36143e+06	9.89761e+06	4.80974e+06	3.26247e+06	3.09687e+06	1.76099e+06	2.93833e+06	4.18428e+06	4.13131e+06	2.90333e+06	6.17601e+06	4.27848e+06	3.37724e+06	2.53463e+06	4.76784e+06	2.42947e+07	1.02987e+07	7.88373e+06	1.05975e+07	1.30222e+07
309.277	12.383	Eicosadienoic acid	CL3	Match with Mass and RT only;No MS2	Eicosadienoic acid	Fatty Acyls	Fatty acids	Unsaturated FA				C20 H36 O2	308.272	-5.7	[M+H]+1	517729	485552	72354.2	2.09548e+06	2.04256e+06	2.68511e+06	2.39866e+06	1.87079e+06	1.28252e+07	1.49213e+07	1.7119e+07	1.39432e+07	1.40126e+07	744612	293324	992087	299528	319019	5.12712e+06	882006	1.51692e+06	1.31832e+06	1.46971e+06
179.055	1.022	Gluconolactone	CL3	Match with Mass and RT only;No MS2	Gluconolactone	Carbohydrates	Monosaccharides	Monosaccharides	7027	C00198	PHOQVHQSTUBQQK-SQOUGZDYSA-N	C6 H10 O6	178.048	-1.56	[M+H]+1	33201.1	33060.5	32861.1	2.32102e+06	1.46796e+06	1.91901e+06	2.15912e+06	1.83302e+06	280120	596917	497375	390093	485519	645874	669245	1.38803e+06	1.02411e+06	1.42907e+06	708228	410966	385200	1.00494e+06	487839
239.102	1.027	Glycyltyrosine	CL3	Match with Mass and RT only	Gly-Tyr	Organic acids	Amino acids and peptides	Dipeptides	92829		XBGGUPMXALFZOT-VIFPVBQESA-N	C11 H14 N2 O4	238.095	-3.52	[M+H]+1	24361.8	24375.8	24228.8	100783	182157	133909	117021	123873	206535	440112	366719	287619	357977	175271	216643	128648	147382	225154	315309	352838	228704	293223	297516
346.053	1.124	Guanosine Monophosphate	CL3	Match with Mass and RT only;No MS2	GMP	Nucleic acids	Purines	Purine rNMP	135398631	C00144	RQFCJASXJCIDSX-UUOKFMHZSA-N	C10 H14 N5 O8 P	363.058	-5.85	[M+H-H2O]+1	31204.5	31716.4	30927.3	42589.9	252914	58854.9	57899.1	52932	271770	413154	254601	199133	245311	293911	194562	493542	179539	255797	396627	236563	129460	393936	267521
204.065	7.407	Indole-3-pyruvic acid	CL3	Match with Mass and RT only	Indolepyruvic acid	Alkaloids	Tryptophan alkaloids	Indolecarboxylic acids	803	C00331	RSTKLPZEZYGQPY-UHFFFAOYSA-N	C11 H9 N O3	203.058	-0.77	[M+H]+1	22750.5	22369.9	22430	1.45881e+06	892777	917364	1.27145e+06	883975	1.26152e+06	1.50494e+06	1.12634e+06	1.29615e+06	1.2348e+06	2.21458e+06	4.65914e+06	2.28921e+06	2.95918e+06	3.75575e+06	984513	1.229e+06	1.34222e+06	1.16493e+06	1.77098e+06
247.128	1.476	L-beta-aspartyl-L-leucine	CL3	Match with Mass and RT only	-	Organic acids	Amino acids and peptides	Dipeptides	-	-	-	C10 H18 N2 O5	246.122	-3.14	[M+H]+1	31387.3	31031.8	31341.8	1.5121e+06	1.40112e+06	1.13022e+06	1.18542e+06	1.33056e+06	300990	251546	420005	505094	291530	373437	182229	197132	141332	218883	2.45033e+06	1.96344e+06	1.65628e+06	1.93002e+06	2.30622e+06
231.17	1.492	Leucyl-Valine	CL3	Match with Mass and RT only	Leu-Val	Organic acids	Amino acids and peptides	Dipeptides	6993116		MDSUKZSLOATHMH-IUCAKERBSA-N	C11 H22 N2 O3	230.163	-2.87	[M+H]+1	57990.5	56814	57742.2	2.0104e+06	3.40643e+06	1.59659e+06	1.67553e+06	2.03651e+06	1.04531e+06	1.32162e+06	701185	898723	800979	1.62074e+06	1.27667e+06	1.40613e+06	725619	806189	4.30883e+06	4.9417e+06	4.06219e+06	4.76838e+06	4.92108e+06
244.165	1.059	Lysylproline	CL3	Match with Mass and RT only	Lys-Pro	Organic acids	Amino acids and peptides	Dipeptides	171204		AIXUQKMMBQJZCU-IUCAKERBSA-N	C11 H21 N3 O3	243.158	-3.89	[M+H]+1	28178.6	28474.5	28104	1.62776e+07	1.34995e+07	2.00459e+07	1.75647e+07	1.01157e+07	6.81462e+08	5.31439e+08	5.02324e+08	4.23076e+08	5.37031e+08	4.372e+07	4.03419e+07	3.78485e+07	3.61521e+07	3.77197e+07	1.3624e+08	1.02987e+08	1.11867e+08	9.9943e+07	8.7858e+07
168.065	0.997	N-3-oxo-butyryl-L-Homoserine lactone	CL3	Match with Mass and RT only;No MS2	-	Organic acids	Amino acids and peptides	Amino acids	73509	C02926	QJPWUUJVYOJNMH-UHFFFAOYSA-N	C8 H11 N O4	185.069	-1.41	[M+H-H2O]+1	525445	263967	251655	2.85621e+06	4.51203e+06	3.36003e+06	318026	2.6152e+06	2.01197e+06	3.50488e+06	3.18185e+06	5.93221e+06	2.98017e+06	7.252e+06	5.79278e+06	6.96746e+06	4.84067e+06	6.9887e+06	8.70793e+06	7.69126e+06	6.31287e+06	6.1282e+06	7.32349e+06
158.081	1.417	N-Acetylproline	CL3	Match with Mass and RT only	N-Acetyl-proline	Organic acids	Amino acids and peptides	Amino acids	322640		GNMSLDIYJOSUSW-UHFFFAOYSA-N	C7 H11 N O3	157.074	-0.3	[M+H]+1	262537	233809	776145	8.93288e+06	5.97024e+06	6.95057e+06	8.85137e+06	7.36012e+06	688148	413788	451992	693117	812406	5.94854e+06	6.27257e+06	4.19075e+06	4.30619e+06	1.13689e+06	4.10481e+06	3.36404e+06	2.15711e+06	2.72654e+06	3.6295e+06
368.314	13.177	N-octadecanoyl-L-Homoserine lactone	CL3	Match with Mass and RT only	-	Organic acids	Amino acids and peptides	Amino acids	73509	C02926	QJPWUUJVYOJNMH-UHFFFAOYSA-N	C22 H41 N O3	367.309	-4.51	[M+H]+1	36609	34498.6	36060.1	1.52493e+06	1.31102e+06	1.44645e+06	1.76073e+06	1.17932e+06	4.81873e+07	4.6771e+07	5.24889e+07	3.9523e+07	3.60273e+07	336705	336794	276181	403707	308282	1.78947e+06	2.09056e+06	2.43231e+06	1.99697e+06	3.04065e+06
137.06	6.59	p-Anisaldehyde	CL3	Match with Mass and RT only	-				-	-	-	C8 H8 O2	136.052	0.32	[M+H]+1	177903	175817	170574	2.80021e+06	3.54083e+06	6.0067e+06	3.9535e+06	3.39594e+06	2.50341e+06	3.04166e+06	2.75466e+06	3.66898e+06	3.15716e+06	1.14949e+07	1.17113e+07	9.1294e+06	1.764e+07	1.7542e+07	1.52334e+07	1.12388e+07	1.22736e+07	1.14761e+07	1.36836e+07
130.086	1.019	Pipecolic acid	CL3	Match with Mass and RT only	Pipecolic acid	Organic acids	Amino acids and peptides	Amino acids	439227	C00408	HXEACLLIILLPRG-YFKPBYRVSA-N	C6 H11 N O2	129.079	-1.51	[M+H]+1	327919	2.44538e+06	875079	1.2047e+07	9.40113e+06	1.33926e+07	1.07555e+07	5.29369e+06	2.11393e+06	3.48316e+06	1.6645e+07	9.62191e+06	3.89159e+06	4.10719e+07	4.76077e+07	2.46501e+07	2.38467e+07	3.9247e+07	4.73298e+07	2.86104e+07	1.26499e+07	1.95465e+07	2.68305e+07
361.09	6.337	Rosmarinate	CL3	Match with Mass and RT only	Rosmarinic acid	Organic acids	Phenylpropanoids	Cinnamic acids	5281792	C01850	DOUMFZQKYFQNTF-WUTVXBCWSA-N	C18 H16 O8	360.085	-4.77	[M+H]+1	23728.3	23673.7	23623.3	234932	353175	315811	292416	301724	1.22699e+06	2.5914e+06	2.18211e+06	1.99001e+06	1.82102e+06	124118	173320	94861.7	79915.9	100829	296301	463095	403567	347180	537845
305.231	7.106	Trihydroxypalmitic acid	CL3	Match with Mass and RT only	Trihydroxypalmitic acid	Fatty Acyls	Fatty acids	Hydroxy FA				C16 H32 O5	304.225	-5.27	[M+H]+1	21000.6	20511.4	20451.2	959734	1.06452e+06	1.42726e+06	1.4011e+06	1.51229e+06	29280	87006.1	85662.6	71960.8	49474.5	57789.5	41384.8	42869.6	41885.1	41346.9	24549.2	36255	24626.2	24859.4	45795.7
205.118	0.984	Valyl-Serine	CL3	Match with Mass and RT only	Val-Ser	Organic acids	Amino acids and peptides	Dipeptides	6992640		STTYIMSDIYISRG-WDSKDSINSA-N	C8 H16 N2 O4	204.111	-2.04	[M+H]+1	27080.3	27036.9	26468.9	1.9e+06	4.8704e+06	1.98829e+06	1.36724e+06	1.62184e+06	1.23291e+06	2.53336e+06	1.86863e+06	3.04939e+06	1.46042e+06	3.2396e+06	2.18458e+06	2.00691e+06	1.40364e+06	2.46901e+06	8.99724e+06	5.8025e+06	5.43366e+06	5.31899e+06	5.9253e+06
309.277	12.209	C20 H36 O2	CL4	Not in Internal DB. MS/MS match only;Potential ID (Low Confidence)	-				-	-	-	C20 H36 O2	308.272	-5.53	[M+H]+1	443909	148981	456305	1.90183e+06	1.22874e+06	1.24618e+06	1.614e+06	1.44881e+06	8.11524e+06	1.15431e+07	1.46086e+07	9.84634e+06	1.00776e+07	415080	599395	421938	649372	567928	1.10674e+06	732583	475278	1.14779e+06	1.29985e+06
144.982	0.874	Ethephon	CL4	Not in Internal DB. MS/MS match only;Potential ID (Low Confidence)	-				-	-	-	C2 H6 Cl O3 P	143.974	2.82	[M+H]+1	4.80219e+06	1.45524e+06	1.51386e+06	3.79614e+06	8.01307e+06	1.10063e+07	1.05896e+07	7.49237e+06	6.15162e+06	3.73808e+06	4.33383e+06	7.01682e+06	3.08444e+06	1.9078e+07	2.45472e+07	4.09906e+07	2.02763e+07	2.97086e+07	1.41342e+07	1.5553e+07	1.49327e+07	1.14793e+07	1.63024e+07
397.345	13.22	Similarity to Ergosterol	CL4	Not in Internal DB. MS/MS match only;Potential ID (Low Confidence)	-	Sterol Lipids	Sterols	Ergosterols	444679	C01694	DNVPQKQSNYMLRS-APGDWVJJSA-N	C28 H44 O	396.339	-3.64	[M+H]+1	133071	196347	54152.7	3.40698e+06	3.91127e+06	4.05257e+06	4.00905e+06	2.70824e+06	7.4226e+06	8.05522e+06	8.76473e+06	1.24659e+07	1.15711e+07	205446	1.57579e+06	1.05471e+06	1.18237e+06	1.09597e+06	8.22448e+06	7.22191e+06	5.10576e+06	4.23434e+06	4.78123e+06
271.168	8.948	Trenbolone	CL4	Not in Internal DB. MS/MS match only;Potential ID (Low Confidence)	-				-	-	-	C18 H22 O2	270.162	-4.56	[M+H]+1	31849.5	32489.1	30948.3	7.2564e+06	4.29749e+06	5.83558e+06	5.9894e+06	4.76163e+06	82469.2	244835	177739	213207	227839	192699	220676	173003	62627.5	169926	442110	758406	758260	583312	736854
82.0137	0.85	Unknown 0001										C2 Cl D3 O	81.0061	4.34	[M+H]+1	4.79445e+06	1.71303e+06	2.10457e+06	6.74689e+07	5.39147e+07	5.318e+07	5.80308e+07	6.65366e+07	7.09241e+07	1.20863e+08	5.77e+07	8.72832e+07	6.9426e+07	2.42678e+08	1.71455e+08	1.79169e+08	1.38116e+08	2.01388e+08	2.34546e+08	1.36481e+08	1.11665e+08	1.35802e+08	1.55949e+08
83.0145	0.848	Unknown 0002										C4 H8 N2 O	100.064	-458.31	[M+H-H2O]+1	474554	228403	159688	7.93922e+06	6.71889e+06	6.43943e+06	7.25456e+06	8.16397e+06	8.72158e+06	1.4889e+07	6.49963e+06	1.01658e+07	7.45267e+06	3.21066e+07	2.20818e+07	2.26795e+07	1.77506e+07	2.71353e+07	2.83616e+07	1.58333e+07	1.3419e+07	1.65513e+07	2.03462e+07
83.0357	0.85	Unknown 0003										C4 H6 N2	82.0531	-300.2	[M+H]+1	32353	32451.1	33078.6	1.74353e+06	858272	1.04221e+06	1.13231e+06	1.39167e+06	1.29621e+06	2.15958e+06	1.15379e+06	1.61147e+06	1.29868e+06	5.37029e+06	3.83093e+06	3.0025e+06	3.2978e+06	5.76444e+06	4.53911e+06	1.86655e+06	3.24341e+06	3.14298e+06	3.08264e+06
84.0112	0.854	Unknown 0004													[M+H]+1	587504	327259	314648	1.18006e+07	9.35674e+06	8.92568e+06	1.046e+07	1.15644e+07	1.11405e+07	2.02771e+07	9.08103e+06	1.39287e+07	9.96618e+06	4.50794e+07	2.98815e+07	3.18607e+07	2.46637e+07	3.71243e+07	4.2397e+07	2.36941e+07	1.8788e+07	2.38188e+07	2.72019e+07
84.0443	0.979	Unknown 0005										C4 H5 N O	83.0371	-1.71	[M+H]+1	1.29041e+06	1.33055e+06	1.13051e+06	2.28555e+06	4.27584e+06	2.74876e+06	1.76317e+06	1.90073e+06	2.54521e+06	1.37745e+06	3.00191e+06	2.60437e+06	1.49065e+06	1.1878e+07	9.18785e+06	9.609e+06	8.8683e+06	1.28578e+07	1.75615e+07	1.00014e+07	1.13749e+07	1.12819e+07	1.66951e+07
85.0106	1.265	Unknown 0006										C2 H4 N4	84.0436	-479.89	[M+H]+1	21615.6	20677.7	20566.3	1.35619e+06	4.61847e+06	1.1642e+06	1.33705e+06	828202	685677	1.16417e+06	1.11355e+06	1.635e+06	1.24495e+06	2.68104e+06	1.84236e+06	2.05265e+06	2.30733e+06	1.95882e+06	5.33472e+06	4.65082e+06	5.2373e+06	5.55713e+06	5.95408e+06
85.0282	1.001	Unknown 0007										C4 H4 O2	84.0211	-2.15	[M+H]+1	2.42273e+06	1.18641e+06	2.32069e+06	7.7218e+07	1.49366e+08	8.30959e+07	7.95799e+07	6.6376e+07	6.67195e+07	1.12462e+08	1.11355e+08	1.41636e+08	1.024e+08	1.89618e+08	1.78688e+08	1.70818e+08	1.48648e+08	2.13799e+08	2.76071e+08	2.46655e+08	1.98926e+08	2.08862e+08	2.57921e+08
97.0281	1.001	Unknown 0008										C5 H4 O2	96.0211	-3.5	[M+H]+1	2.65362e+06	2.34918e+06	973151	6.81696e+07	1.34222e+08	7.63235e+07	6.87366e+07	5.83973e+07	6.14818e+07	1.02333e+08	1.01017e+08	1.18695e+08	9.69498e+07	1.65942e+08	1.56274e+08	1.48478e+08	1.26291e+08	1.91139e+08	2.4739e+08	2.15562e+08	1.85075e+08	1.90303e+08	2.22078e+08
100.021	1.26	Unknown 0009										C4 H5 N S	99.0143	-3.27	[M+H]+1	192031	258617	177339	2.42029e+06	8.47083e+06	2.21642e+06	2.54093e+06	1.67133e+06	1.78157e+06	2.55737e+06	2.41598e+06	3.33054e+06	2.49678e+06	5.53137e+06	4.04722e+06	3.89026e+06	3.76111e+06	4.12291e+06	9.31028e+06	9.34848e+06	1.12993e+07	9.9719e+06	1.14141e+07
100.021	8.97	Unknown 0010										C4 H5 N S	99.0143	-2.93	[M+H]+1	271483	99961.9	290997	104149	828900	125806	94197.2	126099	264748	50282.1	104445	354655	104956	140727	188893	129754	572166	711328	916855	107223	39481.4	97489.4	103890
105.033	9.095	Unknown 0011										C3 H4 O4	104.011	143.52	[M+H]+1	244143	35766	55602.1	571263	512733	476495	484172	535611	1.17697e+06	698526	689255	641193	969512	2.04476e+06	1.76815e+06	1.41418e+06	1.89086e+06	1.37642e+06	564592	1.1039e+06	789667	951474	810908
107.07	12.889	Unknown 0012										C4 H10 O3	106.063	-3.64	[M+H]+1	1.47152e+06	1.53006e+06	1.50824e+06	3.45455e+06	1.36636e+06	1.91489e+06	3.59842e+06	1.87527e+06	3.13273e+06	1.79695e+06	5.0772e+06	1.82708e+06	2.10269e+06	2.1214e+07	2.39325e+07	2.33137e+07	1.09065e+07	1.02374e+07	1.20667e+06	6.32135e+06	3.13052e+06	5.52841e+06	7.19804e+06
110.008	0.849	Unknown 0013										C10 H8	128.063	-8207.85	[M+H-H2O]+1	1.48605e+07	2.55886e+07	1.04973e+07	2.05755e+08	1.83093e+08	1.79215e+08	1.89343e+08	2.32366e+08	2.28041e+08	3.84156e+08	2.17144e+08	3.1543e+08	1.948e+08	6.71704e+08	5.24184e+08	6.82386e+08	4.6224e+08	6.99681e+08	6.7641e+08	5.71899e+08	3.7323e+08	5.27323e+08	5.34906e+08
111.044	8.604	Unknown 0014										C6 H6 O2	110.037	-3.89	[M+H]+1	1.1655e+06	1.15178e+06	1.12837e+06	1.13006e+06	1.03256e+06	3.67113e+06	1.50257e+06	3.64758e+06	1.13031e+06	3.88378e+06	5.07731e+06	1.66192e+06	1.40186e+07	2.09856e+06	1.68377e+06	1.23592e+06	1.30052e+06	1.35333e+06	1.07099e+06	1.54898e+06	2.44487e+06	1.57001e+06	4.89986e+06
112.006	0.849	Unknown 0015										C H5 N O3 S	110.999	-5.58	[M+H]+1	6.1056e+06	2.65242e+06	2.42126e+06	2.75461e+07	2.47212e+07	2.51612e+07	2.58691e+07	3.18929e+07	271404	5.0473e+07	2.89579e+07	4.27897e+07	2.65509e+07	9.16927e+07	7.12439e+07	9.798e+07	6.56568e+07	9.76368e+07	9.10205e+07	8.0638e+07	5.11514e+07	7.20451e+07	7.22285e+07
113.023	7.542	Unknown 0016										C5 H4 O3	112.016	-4.02	[M+H]+1	188647	161622	119133	862058	857407	848645	977417	976060	910524	888878	909498	737425	875123	1.67919e+06	1.27037e+06	1.79081e+06	2.2452e+06	1.14417e+06	630531	1.4895e+06	1.96019e+06	1.95518e+06	2.66738e+06
113.023	6.6	Unknown 0017										C5 H4 O3	112.016	-3.8	[M+H]+1	280170	258081	241857	2.24644e+06	2.49923e+06	2.26611e+06	2.83241e+06	2.48156e+06	2.38303e+06	2.42806e+06	2.38511e+06	2.15161e+06	2.70226e+06	4.62774e+06	4.02595e+06	4.47259e+06	7.2689e+06	2.81222e+06	1.43666e+06	4.02678e+06	5.05903e+06	4.8138e+06	6.33134e+06
113.023	6.927	Unknown 0018										C5 H4 O3	112.016	-3.75	[M+H]+1	240240	203372	183337	1.1124e+06	1.13428e+06	1.19756e+06	1.02379e+06	1.3201e+06	1.4993e+06	1.40503e+06	1.47323e+06	1.02093e+06	1.52217e+06	3.91305e+06	3.27566e+06	3.82225e+06	4.1677e+06	2.49134e+06	1.20212e+06	3.69853e+06	4.3007e+06	4.21644e+06	5.52477e+06
120.08	1.309	Unknown 0019										C5 H10 O2	102.068	-211.95	[M+NH4]+1	29295.4	29340.5	29987.3	2.55811e+07	2.83511e+07	2.10439e+07	2.81132e+07	2.36064e+07	1.60832e+07	1.95606e+07	1.56907e+07	2.23986e+07	1.26936e+07	1.69619e+07	2.75463e+06	1.23592e+07	1.30021e+07	1.46912e+07	7.08373e+07	7.34875e+07	4.82143e+07	6.38554e+07	1.3351e+07
123.01	1.116	Unknown 0020										C3 H6 O3 S	122.004	-4.26	[M+H]+1	37231.1	35763.2	34873.5	48024.1	77411.5	65644.2	50931.6	55964.8	249426	64780.5	253983	84710.8	76242.3	1.03832e+06	1.01546e+06	666567	733933	735186	633319	649486	525905	1.23518e+06	1.04852e+06
128.081	0.855	Unknown 0021										C5 H6 N2 O	110.048	-4.25	[M+NH4]+1	446687	5.87652e+06	3.70303e+06	2.86889e+06	6.33651e+06	2.0956e+06	4.40743e+06	3.07785e+06	2.36426e+07	1.86826e+07	1.70583e+07	1.21451e+07	2.05692e+07	4.68124e+06	3.52325e+06	3.38082e+06	3.6883e+06	3.98637e+06	1.16066e+06	2.30021e+06	2.3787e+06	1.47334e+06	2.39755e+06
129.018	1.263	Unknown 0022										C5 H4 O4	128.011	-3.32	[M+H]+1	30663.2	32126.7	29174.7	1.35438e+07	7.95713e+06	7.66874e+06	9.89854e+06	1.02521e+07	5.95926e+06	1.15534e+07	5.20195e+06	7.20824e+06	5.99259e+06	4.19576e+07	1.62754e+07	2.06987e+07	1.44624e+07	3.90397e+07	3.14786e+07	1.10865e+07	6.7665e+06	1.13821e+07	9.1515e+06
130.017	0.847	Unknown 0023										C8 H5 N O2	147.032	-82.6	[M+H-H2O]+1	883995	1.76771e+06	767947	1.54813e+07	1.19919e+07	1.2569e+07	1.24578e+07	1.48132e+07	1.54414e+07	2.37755e+07	1.22483e+07	1.72035e+07	1.31903e+07	4.43908e+07	3.19413e+07	3.49832e+07	2.84362e+07	3.78767e+07	4.226e+07	2.64477e+07	2.36726e+07	2.69277e+07	3.08386e+07
130.097	0.979	Unknown 0024										C5 H11 N3 O	129.09	-2.12	[M+H]+1	73410.4	79042	58735.2	1.75584e+08	2.02578e+08	1.5107e+08	1.71499e+08	1.28407e+08	6.6273e+08	5.95034e+08	5.93702e+08	5.63367e+08	6.54659e+08	1.56448e+08	1.93498e+08	1.65136e+08	1.48115e+08	1.41885e+08	1.3273e+08	1.54839e+08	1.978e+08	1.53179e+08	1.54336e+08
130.159	2.433	Unknown 0025										C8 H19 N	129.152	-0.74	[M+H]+1	1.24009e+06	1.22774e+06	1.46532e+06	2.62812e+06	4.51832e+06	2.62693e+06	3.13661e+06	3.29775e+06	3.7538e+06	5.04724e+06	3.8451e+06	3.10473e+06	4.18439e+06	4.53697e+06	2.56565e+06	2.37584e+06	3.10307e+06	3.21759e+06	8.1504e+06	4.52627e+06	4.47982e+06	5.37419e+06	5.4682e+06
132.048	1.319	Unknown 0026										C4 H9 N3 O2	131.069	-222.64	[M+H]+1	28037.5	28283.1	29766.1	998980	2.62387e+06	806194	481331	768081	369894	538579	554135	1.08116e+06	689192	1.64684e+06	1.47044e+06	1.50919e+06	1.47211e+06	1.50824e+06	3.59831e+06	3.71555e+06	4.61002e+06	3.95147e+06	4.2109e+06
133.065	1.059	Unknown 0027										C9 H8 O	132.058	-2.01	[M+H]+1	77074.1	30541.7	69575.9	276924	297850	169562	243344	229736	630882	581316	459481	491440	571740	1.71496e+06	1.27386e+06	1.55454e+06	1.21641e+06	1.51465e+06	633296	668365	457159	605418	705520
133.065	1.465	Unknown 0028										C9 H8 O	132.058	-1.24	[M+H]+1	89130.1	34553.5	113634	238704	349384	328277	226405	271000	130802	79930.1	200170	89266.1	52454.8	989359	923748	2.05116e+06	1.03331e+06	2.18749e+06	892844	552568	522467	669855	484386
134.063	1.387	Unknown 0029										C5 H11 N O S	133.056	-1.57	[M+H]+1	30905.7	31045.8	30078.5	725899	2.34285e+06	967340	1.08696e+06	737252	550425	720847	357228	882680	310672	1.58299e+06	1.23635e+06	987795	1.42045e+06	2.2582e+06	8.77294e+06	7.41349e+06	7.59635e+06	6.03412e+06	8.17821e+06
144.113	1.001	Unknown 0030										C7 H15 N O3	161.105	68.85	[M+H-H2O]+1	25044.3	25004.1	24787.8	4.63922e+06	3.92874e+06	3.30653e+06	3.24565e+06	3.30833e+06	1.17804e+07	1.25442e+07	1.03969e+07	9.07763e+06	1.32012e+07	2.51104e+06	3.10118e+06	3.18979e+06	2.45331e+06	2.72401e+06	2.80977e+06	3.61894e+06	3.85577e+06	4.07994e+06	3.78705e+06
145.145	0.849	Unknown 0031										C6 H11 N O3	145.074	-123821	[M+NH4]+1	29990.8	30081.7	30663.4	81407.4	93885.1	85434.2	106580	121590	517108	1.94463e+06	1.99149e+06	1.06949e+06	1.70041e+06	354382	240613	286072	203259	275064	497849	1.16622e+06	456223	708885	680654
146.03	0.843	Unknown 0032										C9 H7 N O	145.053	-210.16	[M+H]+1	689950	484890	742482	6.54124e+06	4.75102e+06	5.47739e+06	5.51212e+06	5.76924e+06	5.73648e+06	7.7303e+06	4.46255e+06	5.72327e+06	4.64104e+06	1.28211e+07	1.00715e+07	9.31675e+06	9.63444e+06	1.04743e+07	1.05749e+07	7.524e+06	6.76339e+06	8.23155e+06	8.69872e+06
147.022	0.992	Unknown 0033										C4 H3 F5	146.015	-4.38	[M+H]+1	25576.7	25535.7	24999.3	1.15095e+07	8.42174e+06	4.47087e+06	4.0077e+06	4.4185e+06	1.21199e+06	1.29105e+06	3.18879e+06	2.35731e+06	1.69788e+06	2.3156e+08	1.74594e+08	1.88243e+08	1.68848e+08	1.85761e+08	1.22782e+08	1.01582e+08	4.81081e+07	2.02312e+08	6.29765e+07
147.047	1.036	Unknown 0034										C5 H10 N2 O3	146.069	-199.78	[M+H]+1	20350.3	20362.1	20097.1	113870	591062	109978	101502	79522.9	420607	367643	306335	240259	299032	146410	127079	107465	123114	144831	743801	845613	589646	359463	653869
148.108	0.979	Unknown 0035										C5 H9 N O4	147.053	322.04	[M+H]+1	23052.2	23963	22491.1	1.43984e+07	1.19315e+07	1.25115e+07	1.07358e+07	1.32763e+07	6.50071e+07	6.53789e+07	5.90444e+07	5.67687e+07	6.71073e+07	1.26615e+07	1.24367e+07	1.20281e+07	1.12394e+07	9.44309e+06	1.1411e+07	1.30629e+07	1.74886e+07	1.21495e+07	1.35511e+07
149.06	1.309	Unknown 0036										C9 H8 O2	148.052	-0.63	[M+H]+1	187977	189981	202703	1.56244e+06	967303	1.08411e+06	1.33667e+06	1.0326e+06	1.09299e+06	1.02918e+06	834500	1.23927e+06	518370	1.42993e+06	1.89741e+06	1.74335e+06	1.46899e+06	1.2489e+06	1.99179e+06	2.27375e+06	1.6028e+06	1.74622e+06	2.61658e+06
149.096	10.71	Unknown 0037										C10 H12 O	148.089	-1.13	[M+H]+1	346465	369672	307011	514053	423485	279452	415175	415733	490902	565851	541375	530248	3.69262e+06	1.53429e+06	1.44347e+06	1.527e+06	1.19409e+06	1.37613e+06	2.99558e+06	3.24578e+06	4.91411e+06	3.98319e+06	3.98081e+06
149.953	0.858	Unknown 0038										C4 H4 Cl N O S	148.97	-167.2	[M+H]+1	920003	730429	656649	257321	246893	695651	399725	442832	258008	281386	255308	241599	200599	1.18541e+06	700063	897104	816388	1.33022e+06	3.07333e+06	938055	1.08783e+06	2.101e+06	2.79304e+06
151.035	0.849	Unknown 0039										C3 H5 O6 P	167.982	333.24	[M+H-H2O]+1	1.31001e+07	9.37256e+06	9.52264e+06	1.84157e+08	1.45149e+08	1.54079e+08	1.52907e+08	1.81752e+08	1.90663e+08	3.17832e+08	1.5732e+08	2.3359e+08	1.68987e+08	5.76941e+08	4.30472e+08	4.69643e+08	3.74853e+08	5.27318e+08	5.29484e+08	3.73539e+08	2.96208e+08	3.63845e+08	4.06499e+08
151.096	1.053	Unknown 0040										C6 H14 O4	150.089	-0.99	[M+H]+1	2.90419e+06	3.06612e+06	2.47203e+06	1.24788e+07	1.11843e+07	9.88648e+06	1.15235e+07	1.32012e+07	2.27439e+06	2.11214e+06	3.23466e+06	3.8153e+06	723820	1.52807e+06	1.32562e+06	1.41328e+07	2.42071e+06	2.91725e+06	2.05759e+06	4.45839e+06	3.09258e+06	1.18216e+06	1.74064e+06
151.096	12.867	Unknown 0041										C6 H14 O4	150.089	-0.78	[M+H]+1	4.72417e+06	5.37071e+06	4.74484e+06	1.88084e+07	1.99705e+07	1.90613e+07	1.84972e+07	1.67332e+07	1.35334e+07	1.78552e+07	8.13947e+06	1.74564e+07	1.82652e+07	3.72055e+07	3.53189e+07	3.71943e+07	2.88297e+07	3.29286e+07	1.29785e+07	8.78344e+06	9.84151e+06	8.97314e+06	1.07138e+07
151.096	12.324	Unknown 0042										C6 H14 O4	150.089	-0.43	[M+H]+1	2.17742e+06	1.87237e+06	2.72194e+06	9.56953e+06	1.05941e+07	1.00158e+07	1.07423e+07	1.07468e+07	5.72876e+06	9.04841e+06	1.04571e+07	8.65259e+06	9.23738e+06	3.26434e+07	3.13772e+07	3.33047e+07	1.80492e+07	1.79339e+07	7.31635e+06	7.36006e+06	7.37465e+06	6.76111e+06	8.36638e+06
153.033	0.848	Unknown 0043										C6 H4 F4	152.025	2.53	[M+H]+1	1.50813e+06	2.65901e+06	2.47974e+06	2.62463e+07	1.97992e+07	2.2074e+07	2.2574e+07	2.68824e+07	2.67805e+07	4.63005e+07	2.16678e+07	3.27744e+07	2.41152e+07	8.49737e+07	6.16998e+07	6.71283e+07	5.42294e+07	7.7015e+07	7.14321e+07	5.54418e+07	4.26646e+07	5.2279e+07	5.85177e+07
157.05	7.788	Unknown 0044										C7 H8 O4	156.042	0.04	[M+H]+1	551137	558247	385886	1.03201e+06	825218	974540	1.0475e+06	1.06504e+06	1.09736e+06	1.13273e+06	1.0263e+06	867615	1.05332e+06	4.61045e+06	4.27124e+06	4.52638e+06	4.69842e+06	3.57235e+06	1.3309e+06	1.01293e+06	1.01629e+06	1.03138e+06	1.13481e+06
159.029	1.274	Unknown 0045										C6 H6 O5	158.022	-1.27	[M+H]+1	48044	48071.7	47781.7	396443	399511	380017	461953	316570	992990	914974	723209	773512	899902	2.07721e+06	1.94272e+06	1.45803e+06	1.78889e+06	1.7341e+06	919100	994670	871564	849798	800944
160.097	1.005	Unknown 0046										C7 H13 N O3	159.09	-1.11	[M+H]+1	28957.4	123643	33236	5.89321e+06	8.34492e+06	8.65253e+06	1.13032e+07	7.44473e+06	658316	472433	594599	641694	1.11271e+06	6.5751e+06	6.64699e+06	7.91963e+06	6.29922e+06	7.4871e+06	2.90428e+06	2.69465e+06	2.06206e+06	2.53639e+06	3.42474e+06
160.108	1.038	Unknown 0047										C6 H13 N3 O2	159.101	-0.76	[M+H]+1	47083.4	40402	22307.2	8.93527e+06	6.04387e+06	7.3505e+06	7.04716e+06	6.91115e+06	3.95093e+08	2.8901e+08	2.98026e+08	3.05929e+08	3.602e+08	1.17497e+07	1.23124e+07	1.11114e+07	9.54892e+06	9.82336e+06	9.30553e+06	1.56904e+07	2.01904e+07	1.51319e+07	1.52924e+07
163.075	8.156	Unknown 0048										C10 H10 O2	162.068	-0.04	[M+H]+1	1.90868e+06	1.88048e+06	1.50371e+06	3.05778e+06	3.37822e+06	3.49619e+06	3.44059e+06	3.33627e+06	3.22161e+06	3.32869e+06	3.24574e+06	2.89522e+06	2.99539e+06	1.39328e+07	1.05594e+07	1.04162e+07	1.01377e+07	1.06137e+07	3.07178e+06	3.23933e+06	3.11947e+06	3.25872e+06	3.52047e+06
163.075	6.097	Unknown 0049										C10 H10 O2	162.068	0.07	[M+H]+1	501636	489577	479509	1.93706e+06	2.09925e+06	1.18357e+06	1.71396e+06	867383	593008	682384	738943	770866	715579	1.04132e+07	9.37539e+06	2.34968e+06	4.32299e+06	9.95528e+06	1.74287e+06	1.44688e+06	1.43118e+06	1.36562e+06	1.39392e+06
164.074	1.27	Unknown 0050										C9 H6 O2	146.037	21.67	[M+NH4]+1	27546.7	27200.6	27649.4	122600	216396	88350.9	126083	78214.9	133748	164616	128233	141887	95507.6	202353	146918	179487	194057	175368	922791	756405	690859	999190	839361
165.055	1.276	Unknown 0051										C9 H8 O3	164.047	-0.93	[M+H]+1	41639.9	41116.7	42023	688756	654874	613804	594117	579416	1.36634e+07	1.55902e+07	1.39042e+07	1.47659e+07	1.46689e+07	1.04501e+07	5.90326e+06	9.24089e+06	7.12662e+06	9.54091e+06	1.73391e+07	2.3245e+07	1.76573e+07	1.80124e+07	2.11078e+07
173.081	6.927	Unknown 0052										C8 H12 O4	172.074	0.27	[M+H]+1	188359	186124	183080	656988	687718	633167	639684	952459	805613	849764	881217	751427	953362	2.25376e+06	1.7068e+06	2.34742e+06	2.7496e+06	1.65838e+06	904895	2.33985e+06	2.32001e+06	2.5358e+06	3.20329e+06
174.041	8.969	Unknown 0053										C5 H5 N5 O	151.049	145541	[M+H]+1	25457	25968.3	24736.7	95165.6	567167	86644.6	51635.8	55553.1	94801.8	28815.9	121566	168170	109044	116163	51793.2	92169.9	129913	27419.2	94209.2	29753.7	29512.5	44917.2	35591.7
174.076	1.037	Unknown 0054										C7 H11 N O4	173.069	-1.18	[M+H]+1	59010.4	45427.3	45153.2	1.51376e+07	1.14351e+07	8.08256e+06	8.74994e+06	1.19563e+07	938365	66547.3	683425	899084	850398	2.45184e+07	3.5787e+07	2.46737e+07	2.79169e+07	1.87595e+07	1.69319e+06	5.44456e+06	2.54977e+06	4.15779e+06	7.63329e+06
174.149	1.361	Unknown 0055										C9 H19 N O2	173.142	-0.53	[M+H]+1	31384.4	31199.7	30870.8	102264	119741	75348.1	122363	74645.1	2.14635e+06	2.55912e+06	1.70302e+06	2.14632e+06	1.93299e+06	528308	458520	438207	418083	688783	1.49816e+06	1.13097e+06	1.07791e+06	990485	1.38449e+06
175.123	9.555	Unknown 0056										C11 H14 N2	174.116	-0.15	[M+H]+1	24276.5	25260.7	24358.3	28517	27189	27229.3	27452.2	27208	36368.6	42806.8	30248.5	30877.5	31320.1	121037	124364	119167	94288.9	93044.3	27146.8	62399.5	77243.6	75559.9	88241.9
176.103	0.977	Unknown 0057										C6 H10 N2 O3	158.069	-1.88	[M+NH4]+1	33163.3	36420.3	35921.2	464419	377757	278513	206951	2.81715e+06	202529	402307	724214	640653	502281	1.57444e+06	1.26188e+06	897826	1.1251e+06	2.19223e+06	7.50873e+06	4.98693e+06	3.72489e+06	4.4844e+06	6.65737e+06
177.055	9.008	Unknown 0058										C10 H8 O3	176.047	-0.29	[M+H]+1	3.11767e+06	2.65241e+06	2.37129e+06	3.52641e+06	4.10496e+06	5.97449e+06	3.82158e+06	4.88826e+06	5.70646e+06	4.1501e+06	4.7647e+06	4.1313e+06	4.42608e+06	9.4149e+06	1.0229e+07	1.03121e+07	9.76931e+06	9.01241e+06	3.51489e+06	3.72555e+06	4.18004e+06	3.77824e+06	4.22087e+06
178.134	1.453	Unknown 0059										C11 H15 N O	177.115	62.4	[M+H]+1	34715.9	34322.7	34745.1	1.04035e+06	1.28725e+06	1.19141e+06	640875	587945	2.25125e+07	4.89462e+07	2.34102e+07	3.79527e+07	3.59268e+07	2.71727e+07	7.68417e+06	6.9055e+06	1.4091e+07	5.06803e+06	1.89381e+07	5.94498e+07	3.35837e+07	3.21845e+07	1.68781e+07
179.045	1.269	Unknown 0060										C9 H6 O4	178.027	61.49	[M+H]+1	25634.4	24904.3	24390.1	3.75822e+06	1.18009e+06	1.28833e+06	2.80928e+06	1.12332e+06	124464	153189	119331	132038	88877.7	2.77206e+06	3.40158e+06	4.78549e+06	3.80798e+06	2.04154e+06	696631	250874	383552	520431	299956
179.07	7.18	Unknown 0061										C10 H10 O3	178.063	-0.05	[M+H]+1	161318	44477	44381.4	570578	442147	628511	685719	576072	2.03434e+06	2.46788e+06	809509	2.21075e+06	791462	937262	761310	1.31771e+06	5.39105e+06	1.36414e+06	1.02935e+06	815849	883390	994683	2.39818e+06
180.069	0.981	Unknown 0062										C6 H13 N O3 S	179.062	-1.79	[M+H]+1	25320	25279.4	23726.6	166355	243661	795196	795805	217507	178423	352482	1.08716e+06	252859	330023	6.36625e+06	4.81738e+06	3.2572e+06	4.42735e+06	3.15679e+06	5.45203e+06	5.99195e+06	4.64309e+06	6.46773e+06	6.73078e+06
181.086	6.095	Unknown 0063										C10 H12 O3	180.079	-0.2	[M+H]+1	285770	291559	270911	512437	573378	532320	555941	483165	485453	471774	471888	443848	432074	559631	577325	559632	503938	548121	606587	515098	484470	467439	497163
181.122	5.807	Unknown 0064										C11 H16 O2	180.115	-0.61	[M+H]+1	1.31409e+06	1.2814e+06	1.24756e+06	2.02769e+06	2.11901e+06	2.36274e+06	2.24147e+06	2.39518e+06	2.14965e+06	2.4377e+06	2.3759e+06	2.34984e+06	2.42354e+06	8.28496e+06	8.59082e+06	9.81254e+06	7.57368e+06	9.30938e+06	5.50408e+06	8.18738e+06	8.26629e+06	7.84269e+06	9.04438e+06
183.101	11.353	Unknown 0065										C10 H14 O3	182.094	-0.86	[M+H]+1	3.17682e+06	3.35007e+06	3.10453e+06	8.55418e+06	7.26316e+06	8.07115e+06	8.16405e+06	7.89904e+06	6.19109e+06	4.28673e+06	4.47226e+06	4.26455e+06	6.312e+06	5.74089e+06	6.99962e+06	6.02134e+06	4.87032e+06	3.15209e+06	3.27191e+06	1.16918e+07	1.03043e+07	9.72837e+06	1.28897e+07
186.091	8.376	Unknown 0066										C12 H11 N O	185.084	-0.27	[M+H]+1	23896.9	24093	23795.1	462211	479819	369260	461092	472871	552468	574236	588658	367691	492971	2.61377e+06	2.9105e+06	2.82897e+06	2.1292e+06	1.80771e+06	464778	920114	956413	899067	1.13435e+06
187.036	1.136	Unknown 0067										C6 H6 F4 O2	186.03	-6.8	[M+H]+1	34798.6	35369.5	34489.5	672480	2.99554e+06	517340	618021	456907	2.31432e+06	9.38629e+06	4.04295e+06	4.88673e+06	2.38928e+06	8.02965e+07	7.48463e+07	6.06366e+07	7.17901e+07	9.11942e+07	3.84802e+07	2.72697e+07	2.69926e+07	2.68646e+07	2.40177e+07
188.071	6.51	Unknown 0068										C11 H9 N O2	187.063	-0.54	[M+H]+1	26949.3	26825.2	26914.3	33403.2	64109.8	33471.6	32895.7	33250.6	49874.5	48782.8	42886.2	39781	35793.6	107385	91788.3	58628.1	86588.6	86165.5	132484	67428.9	106119	76941.9	156996
188.164	2.285	Unknown 0069										C10 H21 N O2	187.157	-0.56	[M+H]+1	78843	81879.9	79605.8	2.04734e+06	2.84536e+06	1.42875e+06	1.42978e+06	1.13941e+06	3.49382e+07	3.78527e+07	3.22601e+07	2.79472e+07	3.25429e+07	8.7281e+06	8.20727e+06	6.80981e+06	7.42679e+06	8.9751e+06	1.36195e+07	1.50277e+07	1.38807e+07	1.11186e+07	1.63339e+07
189.127	6.344	Unknown 0070										C13 H16 O	188.12	-0.48	[M+H]+1	27918.1	27853.8	27794.5	8.87435e+06	8.52503e+06	8.1837e+06	8.54476e+06	8.00564e+06	141909	187045	142362	154500	81667.7	1.26995e+07	1.4208e+07	1.30691e+07	1.15894e+07	5.26999e+06	1.61889e+06	1.35154e+06	1.06108e+06	1.17787e+06	1.76165e+06
190.126	7.834	Unknown 0071										C9 H19 N O S	189.119	-0.24	[M+H]+1	22624.9	22817.7	32514.2	555411	884261	357563	446465	456004	204910	187082	246863	172804	329432	2.33306e+06	2.20793e+06	2.00009e+06	1.69478e+06	1.15135e+06	321296	328312	301341	333086	350012
191.143	7.405	Unknown 0072										C13 H18 O	190.136	-0.4	[M+H]+1	27609.9	27309.8	27220.9	4.71726e+06	3.75001e+06	3.55027e+06	4.51279e+06	3.71474e+06	415031	439137	421590	412492	439088	4.00901e+06	4.78493e+06	4.30361e+06	3.93246e+06	4.73038e+06	2.88399e+06	3.36864e+06	3.25278e+06	2.9985e+06	4.42007e+06
191.143	6.332	Unknown 0073										C13 H18 O	190.136	-0.25	[M+H]+1	24435.9	24579.3	24327.8	5.79239e+06	5.37195e+06	5.11034e+06	5.33547e+06	6.4152e+06	219976	570819	293844	157888	509084	5.36385e+06	7.2193e+06	6.51665e+06	3.59485e+06	7.29855e+06	1.35667e+06	1.29581e+06	871511	1.12504e+06	2.06968e+06
193.086	1.067	Unknown 0074										C11 H14 O4	210.089	-0.59	[M+H-H2O]+1	34518.6	34881.1	34427.2	341354	378852	231013	305387	267612	720518	663910	517845	561264	652973	3.24406e+07	3.46155e+07	3.38253e+07	3.70648e+07	4.03183e+07	518546	461972	1.20659e+06	939382	736450
193.086	1.924	Unknown 0075										C11 H14 O4	210.089	-0.53	[M+H-H2O]+1	79689.4	95981.2	81076.6	1.34212e+06	965995	962016	1.26486e+06	1.03178e+06	189450	296680	1.79597e+06	122706	124001	3.80067e+08	3.87824e+08	3.58969e+08	3.87301e+08	4.46109e+08	192865	415169	159812	100334	214085
193.159	7.387	Unknown 0076										C13 H20 O	192.151	0.12	[M+H]+1	132177	23082.5	24479.2	6.38777e+06	4.3326e+06	5.16352e+06	5.36326e+06	4.47962e+06	796637	1.00385e+06	617502	1.08292e+06	1.04639e+06	2.36073e+06	3.63573e+06	3.14982e+06	2.56692e+06	2.8005e+06	403655	379814	359800	388112	437213
194.03	1.578	Unknown 0077										C8 H10 Cl N O	171.045	128492	[M+H]+1	35975	35564.5	36052.6	535702	1.58427e+06	1.21294e+06	456344	512974	3.48255e+06	3.51985e+06	1.91341e+06	1.53422e+06	4.49025e+06	168605	135927	123810	124770	135041	1.81705e+06	1.63946e+06	1.74743e+06	1.77904e+06	1.86165e+06
195.065	1.039	Unknown 0078										C10 H10 O4	194.058	-1.25	[M+H]+1	26765.9	25748.7	25413.7	949846	1.11975e+06	966661	872902	1.16024e+06	2.45558e+06	3.18361e+06	3.29373e+06	4.71873e+06	4.65906e+06	3.04919e+06	3.80929e+06	3.63496e+06	3.05445e+06	4.42517e+06	5.94362e+06	8.97479e+06	7.95565e+06	7.59769e+06	9.9341e+06
195.065	1.398	Unknown 0079										C10 H10 O4	194.058	-0.71	[M+H]+1	38758.4	38112.7	38207.6	864207	1.82194e+06	895598	765825	595012	6.1952e+06	1.18606e+07	1.22267e+07	1.32491e+07	1.13038e+07	3.03862e+06	4.26409e+06	2.67524e+06	2.77997e+06	4.48256e+06	1.7119e+07	1.80563e+07	1.80571e+07	1.99858e+07	2.05519e+07
195.123	1.288	Unknown 0080										C8 H18 O5	194.115	-0.96	[M+H]+1	1.42959e+07	1.45267e+07	1.51241e+07	9.5364e+07	1.23566e+08	7.29483e+07	1.03314e+08	9.01349e+07	6.94052e+07	5.59264e+07	9.7293e+07	9.99313e+07	3.60828e+07	5.75978e+07	5.18512e+07	2.29002e+08	5.27759e+07	1.15809e+08	7.27841e+07	9.92802e+07	7.98705e+07	2.18747e+07	4.202e+07
196.144	1.059	Unknown 0081										C10 H17 N3 O	195.137	-0.8	[M+H]+1	214595	53640.9	59275.3	3.39054e+06	2.23559e+06	1.6537e+06	1.79308e+06	1.79919e+06	2.0232e+07	1.6047e+07	1.11371e+07	1.28464e+07	2.12085e+07	5.03797e+06	4.71709e+06	2.75661e+06	4.64708e+06	3.86974e+06	3.72072e+06	4.99715e+06	5.93985e+06	3.75026e+06	4.54e+06
196.144	2.988	Unknown 0082										C10 H17 N3 O	195.137	-0.18	[M+H]+1	93043	93978.1	93768.2	4.90554e+06	6.22436e+06	3.83638e+06	3.85446e+06	3.57596e+06	9.18262e+07	8.99055e+07	5.8087e+07	5.86877e+07	9.92597e+07	3.19672e+07	2.23974e+07	1.85096e+07	2.14942e+07	2.7988e+07	1.51094e+07	2.07721e+07	2.81566e+07	1.69025e+07	2.19631e+07
198.16	2.476	Unknown 0083										C12 H23 N O	197.178	-127.8	[M+H]+1	94551.5	95699.8	94573.2	4.76791e+07	5.16225e+07	2.30067e+07	2.70662e+07	2.15303e+07	3.70073e+08	2.57026e+08	1.71702e+08	1.97453e+08	2.91008e+08	9.08565e+07	9.55823e+07	8.76754e+07	7.58327e+07	1.01457e+08	1.1702e+08	1.17802e+08	1.13264e+08	1.13745e+08	1.40635e+08
198.94	0.858	Unknown 0084										C12 H8 O4	216.042	-460.19	[M+H-H2O]+1	77540.5	121483	84293.2	1.12462e+06	2.72664e+06	2.57257e+06	2.22114e+06	3.3465e+06	1.36674e+06	4.07808e+06	2.60009e+06	3.56732e+06	1.91253e+06	7.46328e+06	6.21762e+06	7.56443e+06	6.36239e+06	5.31627e+06	7.0539e+06	7.41901e+06	4.43359e+06	6.31793e+06	6.51367e+06
199.036	8.218	Unknown 0085										C5 H5 F7	198.028	2.93	[M+H]+1	24912.2	24600.7	25318.7	249195	185747	160595	83248.2	162219	45796.9	33035	63315.6	63695.1	78437.1	877006	746477	689622	893245	573054	481599	286880	179225	349046	365572
199.036	7.363	Unknown 0086										C5 H5 F7	198.028	3.04	[M+H]+1	25645.1	25566.3	25465.7	84919.4	85634.5	32653.7	30714.6	44723.4	29569.9	72069.5	458608	289711	351623	493694	177021	275106	464971	146981	268671	64330.3	40291.7	88595.5	81475.9
199.133	8.551	Unknown 0087										C11 H18 O3	198.126	-0.44	[M+H]+1	593403	536429	573038	1.94868e+06	2.12344e+06	3.24783e+06	1.88884e+06	2.36461e+06	655180	1.16258e+06	954421	1.1832e+06	1.51483e+06	3.30602e+06	2.81242e+06	3.02186e+06	2.45576e+06	3.12869e+06	2.87581e+06	2.76258e+06	2.71816e+06	2.56372e+06	2.77396e+06
200.201	10.653	Unknown 0088										C12 H25 N O	199.194	-0.25	[M+H]+1	466447	472495	430723	3.33003e+06	4.32051e+06	5.27624e+06	4.88567e+06	5.4968e+06	6.33783e+06	4.8733e+06	4.21095e+06	4.1896e+06	5.7583e+06	2.17634e+06	1.2778e+06	1.25192e+06	2.77756e+06	3.13799e+06	618954	465141	509214	523803	469979
201.196	9.04	Unknown 0089										C12 H24 O2	200.178	56.04	[M+H]+1	25712.7	25767.6	24992.8	164928	135635	114485	127969	120900	53898.4	45044.7	72180.3	51555.7	84785	1.17617e+06	1.16599e+06	1.19304e+06	1.5021e+06	1.01481e+06	43744.7	66488.4	72446.8	67035.9	118786
202.18	6.076	Unknown 0090										C11 H23 N O2	201.173	0.15	[M+H]+1	31560.8	32478.5	32098.1	38880.2	39293.5	37954.2	38104.4	37874.7	9.58027e+06	7.71883e+06	5.0334e+06	7.24548e+06	9.12509e+06	43058.4	62985.6	47027.7	42281	98076.2	169364	92724.1	165805	126000	154707
203.055	1.049	Unknown 0091										C20 H22 O4	326.152	-380511	[M+H]+1	33391.9	33411.1	32976.4	263942	278064	185492	232772	252865	690154	635931	502649	537612	625456	1.60373e+07	1.39157e+07	1.61222e+07	1.16409e+07	1.30873e+07	2.55111e+06	1.87449e+06	2.6374e+06	2.89294e+06	1.78573e+06
203.128	7.353	Unknown 0092										C10 H18 O4	202.121	-1.14	[M+H]+1	25038.3	56172.3	37466.7	365884	250026	81304.9	257744	261429	441138	597197	993490	566522	540171	167506	218922	304025	377625	202766	29640	207931	223226	297984	278601
204.086	1.008	Unknown 0093										C8 H13 N O5	203.079	-2.09	[M+H]+1	68278	63207.7	96217.7	9.17618e+06	1.35208e+07	1.12328e+07	1.21269e+07	1.06013e+07	3.41227e+06	5.0668e+06	5.43839e+06	5.23491e+06	5.20005e+06	1.72713e+07	1.83733e+07	1.59934e+07	1.21559e+07	2.15073e+07	1.31221e+07	1.32067e+07	1.06843e+07	1.05882e+07	1.27432e+07
204.102	6.628	Unknown 0094										C12 H13 N O2	203.095	-0.38	[M+H]+1	22607.9	22595.1	22617.9	1.21394e+06	1.36702e+06	1.09145e+06	1.34913e+06	1.40468e+06	636668	788286	760279	617229	892286	6.90678e+06	5.39813e+06	6.9222e+06	4.80864e+06	2.84927e+06	1.50067e+06	2.3983e+06	3.64643e+06	3.52204e+06	4.81158e+06
204.159	1.038	Unknown 0095										C9 H17 N O4	203.116	177.86	[M+H]+1	31778.6	30658.8	26581	6.45548e+06	7.44895e+06	4.38166e+06	3.90514e+06	3.97333e+06	3.8293e+07	2.48377e+07	2.7278e+07	2.95897e+07	2.67914e+07	1.31403e+07	1.28465e+07	1.13867e+07	1.22797e+07	9.4551e+06	1.24377e+07	1.80624e+07	1.85733e+07	1.55575e+07	1.84566e+07
205.15	5.734	Unknown 0096										C13 H16 O2	204.115	134.19	[M+H]+1	31645.1	31822.4	115398	244059	894555	388414	268760	260767	3.09002e+08	1.61002e+08	8.80332e+07	8.89692e+06	2.26511e+08	1.01451e+07	5.72205e+06	3.02211e+06	4.66393e+06	6.53715e+06	1.00353e+08	1.1764e+08	1.88484e+08	1.16191e+08	1.10551e+08
205.159	8.457	Unknown 0097										C14 H20 O	204.151	-0.57	[M+H]+1	62007.6	37648.4	68031.1	325560	214636	219580	249367	293840	374015	463879	355213	387389	316545	2.02242e+06	1.88661e+06	1.99126e+06	1.76749e+06	1.73845e+06	1.00412e+06	2.4515e+06	2.34308e+06	2.36316e+06	3.13911e+06
207.095	7.323	Unknown 0098										C8 H14 O2 S2	206.044	214.26	[M+H]+1	24488.8	24658.8	24715.5	314379	312890	289995	277456	317732	246930	236645	285619	219100	235389	1.67797e+06	1.63709e+06	1.47221e+06	1.78616e+06	1.47088e+06	275182	278752	295463	251638	316502
207.101	6.648	Unknown 0099										C12 H14 O3	206.094	-0.66	[M+H]+1	57344.7	62344	26616.8	871128	801414	743900	827622	817608	180787	301639	580079	732382	294631	907296	568441	515785	338815	668362	375936	613533	577984	623520	722895
207.138	6.347	Unknown 0100										C13 H18 O2	206.131	-0.45	[M+H]+1	91007.7	93388.5	92370.6	9.58456e+07	9.0682e+07	9.03438e+07	8.8591e+07	8.77206e+07	794246	1.24355e+06	931118	1.30261e+06	1.16898e+06	1.34303e+08	1.47007e+08	1.41511e+08	1.24015e+08	1.37088e+08	1.89977e+07	1.84156e+07	1.34652e+07	1.47189e+07	2.15168e+07
207.138	6.68	Unknown 0101										C13 H18 O2	206.131	-0.47	[M+H]+1	170722	209165	191480	2.2127e+06	7.91247e+06	8.90871e+06	8.79611e+06	7.03047e+06	1.84649e+06	244321	2.56251e+06	3.15446e+06	2.5524e+06	4.48514e+06	4.99612e+06	4.75241e+06	4.12757e+06	4.99416e+06	1.41938e+06	1.38453e+06	1.19382e+06	1.32054e+06	1.78545e+06
207.138	5.962	Unknown 0102										C13 H18 O2	206.131	-0.42	[M+H]+1	81052.9	93514.7	62372.4	914258	731709	1.04917e+06	899376	809906	266343	494200	564378	541281	374321	1.45849e+06	2.77353e+06	1.73809e+06	666562	2.49748e+06	1.32722e+06	911334	631873	902816	936535
209.06	9.126	Unknown 0103										C14 H8 O2	208.052	-0.83	[M+H]+1	31346.2	26968.9	58622.6	3.98189e+06	4.10675e+06	3.40416e+06	3.84046e+06	4.33319e+06	3.56303e+06	2.93809e+06	2.98854e+06	2.45588e+06	2.90848e+06	3.17899e+07	2.10907e+07	1.90654e+07	2.26001e+07	1.9011e+07	3.25885e+06	5.94487e+06	4.27182e+06	5.20865e+06	6.06586e+06
209.081	2.782	Unknown 0104										C11 H12 O4	208.074	-1.52	[M+H]+1	86959.3	85483.1	87498.8	247514	485611	274273	228913	223237	2.54685e+07	2.24126e+07	2.1183e+07	2.12322e+07	2.49374e+07	1.23617e+06	953835	1.25329e+06	1.10224e+06	2.06597e+06	1.49331e+07	1.6796e+07	1.49977e+07	1.50934e+07	1.94819e+07
209.081	6.052	Unknown 0105										C11 H12 O4	208.074	-0.55	[M+H]+1	46487.1	47365.8	46811.1	187877	221241	230045	617106	153443	296449	653591	325488	1.16737e+06	916428	909031	1.51163e+06	1.20415e+06	1.25274e+06	1.8169e+06	6.30435e+06	4.53691e+06	3.11698e+06	4.73209e+06	3.84709e+06
209.117	7.538	Unknown 0106										C12 H16 O3	208.11	-0.85	[M+H]+1	629316	658152	660906	3.14574e+06	2.95069e+06	2.70141e+06	2.89336e+06	2.92534e+06	2.02357e+06	2.08176e+06	2.11553e+06	1.35655e+06	1.9204e+06	1.65647e+07	1.57438e+07	1.69339e+07	1.61179e+07	1.0928e+07	2.66699e+06	4.26825e+06	4.32032e+06	4.14246e+06	5.40139e+06
209.153	7.601	Unknown 0107										C13 H20 O2	208.146	-1.31	[M+H]+1	618212	622209	605803	3.36123e+08	2.33887e+08	2.54721e+08	2.7331e+08	2.37951e+08	9.65712e+06	1.57334e+07	1.14819e+07	1.62996e+07	1.31186e+07	1.96452e+08	2.44343e+08	2.05474e+08	1.9447e+08	2.20889e+08	2.42715e+07	2.93004e+07	2.38249e+07	2.2789e+07	3.75164e+07
209.153	6.507	Unknown 0108										C13 H20 O2	208.146	-0.66	[M+H]+1	293525	288491	274923	4.31667e+06	3.93549e+06	4.09355e+06	4.69215e+06	3.79859e+06	617123	722147	812906	826236	745668	5.10359e+06	6.08961e+06	5.55447e+06	4.09923e+06	5.56646e+06	660911	657645	642260	626787	828198
209.153	6.862	Unknown 0109										C13 H20 O2	208.146	-0.67	[M+H]+1	334666	312062	344823	5.00454e+06	3.34608e+06	3.71909e+06	4.07012e+06	3.92599e+06	925607	984171	1.02934e+06	776306	893068	1.88137e+06	2.54351e+06	1.62442e+06	2.29922e+06	2.31641e+06	1.75424e+06	1.9042e+06	1.54772e+06	1.70721e+06	2.13744e+06
209.153	5.857	Unknown 0110										C13 H20 O2	208.146	-0.61	[M+H]+1	381251	377132	365490	3.02673e+06	3.58783e+06	3.29384e+06	1.76672e+06	2.89239e+06	1.44786e+06	2.19555e+06	2.18663e+06	2.50804e+06	1.59028e+06	1.64849e+06	1.37329e+06	1.69119e+06	1.32624e+06	1.39505e+06	2.24547e+06	1.81402e+06	2.2815e+06	2.32973e+06	3.06252e+06
209.153	6.348	Unknown 0111										C13 H20 O2	208.146	-0.58	[M+H]+1	294371	308593	299686	5.36045e+06	1.33596e+07	1.2428e+07	1.29506e+07	1.25303e+07	1.40943e+06	2.15287e+06	423011	736432	1.27248e+06	1.61705e+07	1.76015e+07	1.62201e+07	9.2752e+06	1.78529e+07	3.34522e+06	3.48834e+06	2.39949e+06	3.2273e+06	4.76727e+06
209.153	7.395	Unknown 0112										C13 H20 O2	208.146	-0.53	[M+H]+1	542439	552817	540971	8.88386e+06	1.25885e+07	1.46303e+07	1.70149e+07	1.30715e+07	1.13014e+06	1.24206e+06	2.72886e+06	3.19928e+06	1.0337e+06	1.71987e+07	2.12119e+07	1.84942e+07	1.82505e+07	1.88305e+07	4.16586e+06	4.28476e+06	4.15301e+06	4.25482e+06	5.21464e+06
211.096	6.119	Unknown 0113										C11 H14 O4	210.089	-0.93	[M+H]+1	237480	232926	214825	1.5691e+06	1.85219e+06	1.31096e+06	1.5038e+06	1.39929e+06	959434	945738	958879	865998	917338	7.67728e+06	7.35207e+06	7.16305e+06	7.94947e+06	4.72885e+06	2.19073e+06	2.06183e+06	2.1723e+06	2.41617e+06	1.5805e+06
211.169	7.39	Unknown 0114										C13 H22 O2	210.162	-0.81	[M+H]+1	344998	354301	371188	2.19939e+07	1.75256e+07	1.95331e+07	2.04492e+07	1.63341e+07	3.76613e+06	4.75251e+06	2.9139e+06	4.83472e+06	5.16814e+06	9.35512e+06	1.16866e+07	1.08557e+07	9.31392e+06	1.11177e+07	1.43848e+06	1.55298e+06	1.39989e+06	1.35327e+06	1.76933e+06
212.053	10.632	Unknown 0115										C13 H9 N S	211.046	-1.13	[M+H]+1	30629.7	32715.8	29483	5.19299e+06	5.00104e+06	4.47676e+06	4.86757e+06	5.275e+06	4.76652e+06	5.42701e+06	5.21571e+06	4.81254e+06	4.96307e+06	1.80611e+07	1.96066e+07	1.79284e+07	1.92904e+07	1.99715e+07	7.01401e+06	5.47975e+06	6.25372e+06	6.32329e+06	8.44367e+06
212.139	1.638	Unknown 0116										C10 H17 N3 O2	211.132	-2.15	[M+H]+1	314032	301017	247016	1.11759e+09	1.49054e+09	1.344e+09	1.07568e+09	8.34996e+08	8.30591e+09	8.33558e+09	6.26147e+09	6.12151e+09	7.27848e+09	2.40855e+09	1.94389e+09	1.70239e+09	1.66534e+09	1.98235e+09	3.95819e+09	3.50217e+09	3.93804e+09	3.31268e+09	3.30313e+09
212.139	1.057	Unknown 0117										C10 H17 N3 O2	211.132	-1.92	[M+H]+1	452664	398518	288330	9.08568e+08	1.33966e+09	1.22314e+09	7.78147e+08	7.42298e+08	3.87641e+09	3.94438e+09	2.89454e+09	2.84534e+09	3.77549e+09	8.99753e+08	7.4962e+08	7.28177e+08	6.29927e+08	6.77019e+08	1.35226e+09	1.29357e+09	1.54713e+09	1.11478e+09	1.18803e+09
213.148	10.007	Unknown 0118										C12 H20 O3	212.141	-1.2	[M+H]+1	1.44504e+06	1.42822e+06	1.35108e+06	1.1064e+06	691632	994327	1.13954e+06	1.18678e+06	1.55845e+06	7.03262e+06	5.97145e+06	1.72061e+06	5.48463e+06	1.70456e+07	1.55361e+07	1.53092e+07	1.37917e+07	1.6618e+07	6.74754e+06	5.4488e+06	5.99381e+06	7.07188e+06	6.60988e+06
214.072	11.207	Unknown 0119										C9 H11 N O5	213.064	2.67	[M+H]+1	31479.6	33255.6	31292.7	72161.5	157646	33837.5	33486.4	34028.7	36965.2	39204.5	39278.5	37580.4	38301.5	32859.7	32962.2	33303.5	33574.2	34594.2	34432.7	33720.9	35273.6	33801.9	34022.5
214.155	1.04	Unknown 0120										C11 H19 N O S	213.119	133.92	[M+H]+1	146702	133830	98239.7	1.86056e+08	3.57009e+07	1.32696e+08	1.09811e+08	1.07481e+08	3.02642e+08	2.42613e+08	1.91548e+08	2.49891e+08	2.43043e+08	2.19744e+08	2.00425e+08	2.18662e+08	1.62692e+08	1.6303e+08	3.47471e+08	4.09311e+08	3.55088e+08	3.57292e+08	3.81851e+08
214.155	2.864	Unknown 0121										C8 H15 N5 S	213.105	200.04	[M+H]+1	106700	106493	107813	2.96907e+07	4.02393e+07	3.41066e+07	2.84555e+07	2.25553e+07	1.22678e+08	9.42046e+07	7.35243e+07	6.8073e+07	9.22718e+07	3.13367e+07	2.38021e+07	2.10795e+07	1.85393e+07	2.80818e+07	3.13208e+07	2.49947e+07	3.1993e+07	2.87374e+07	2.85294e+07
215.186	0.885	Unknown 0122										C16 H22	214.172	30.9	[M+H]+1	292697	104978	70306.7	388145	778314	701373	392907	351040	8.5028e+07	9.47792e+07	9.8127e+07	6.31447e+07	7.16562e+07	1.31621e+06	1.15689e+06	889427	745111	2.11963e+06	9.0298e+07	9.03941e+07	5.79357e+07	7.93873e+07	7.32791e+07
216.195	7.544	Unknown 0123										C12 H25 N O2	215.189	-1.78	[M+H]+1	177634	195996	179500	371845	516817	314105	399197	369471	315085	328302	488957	456198	389662	503414	428681	357217	403309	330245	518185	436148	518210	413091	512608
218.149	0.955	Unknown 0124										C9 H19 N3 O3	217.143	-3.16	[M+H]+1	25607.4	26416.7	25825.1	1.04045e+06	622846	409295	403090	581686	1.22924e+07	1.76824e+07	1.83461e+07	1.57048e+07	1.93516e+07	3.11301e+06	2.86865e+06	3.23393e+06	3.20733e+06	4.62427e+06	1.38822e+07	9.73365e+06	1.01564e+07	9.209e+06	1.01128e+07
218.174	1.573	Unknown 0125										C12 H15 N3 O	217.122	210.24	[M+H]+1	44671.7	44162	44768.1	112483	184966	154023	78746.6	90802.1	1.05954e+06	1.56221e+06	1.19148e+06	956567	858585	454669	581385	334317	410864	624878	584167	553833	348923	414035	611920
218.983	0.849	Unknown 0126										C3 H8 O7 P2	217.975	5.13	[M+H]+1	32022	32119	32740.1	870804	637178	779461	748909	810269	1.05635e+06	1.82326e+06	712571	1.37716e+06	933446	4.42017e+06	2.72423e+06	2.93031e+06	1.8201e+06	3.66856e+06	4.16488e+06	2.07285e+06	1.77069e+06	2.55113e+06	2.62692e+06
219.05	1.482	Unknown 0127										C12 H10 O4	218.058	-71.88	[M+H]+1	56816.2	55663.4	56348.4	130144	219255	104456	106087	65803.9	99111.9	109494	172560	85710.7	91680.6	2.58053e+07	2.24123e+07	1.85539e+07	1.94928e+07	2.61449e+07	8.09574e+06	4.4642e+06	3.37692e+06	3.89426e+06	4.97992e+06
219.101	6.83	Unknown 0128										C13 H14 O3	218.094	-1.79	[M+H]+1	27269.7	26546.5	27506.4	2.59377e+07	2.09434e+07	1.91036e+07	2.52863e+07	2.09909e+07	1.12185e+07	1.30941e+07	1.29206e+07	1.07807e+07	1.47589e+07	5.05256e+07	4.19244e+07	5.66837e+07	4.30723e+07	4.81397e+07	4.44717e+07	3.87351e+07	3.27944e+07	3.72805e+07	4.06992e+07
219.101	6.07	Unknown 0129										C13 H14 O3	218.094	-1.65	[M+H]+1	37914.4	39016.8	38559.9	7.6732e+06	1.26918e+07	9.38344e+06	1.16687e+07	9.10571e+06	4.43474e+06	6.2174e+06	5.03635e+06	8.27099e+06	6.4163e+06	3.51243e+07	4.63628e+07	2.52338e+07	3.01629e+07	3.04369e+07	8.80086e+07	5.88433e+07	6.56488e+07	5.89567e+07	8.58045e+07
219.101	5.884	Unknown 0130										C13 H14 O3	218.094	-1.55	[M+H]+1	39557.2	37937.7	38125	2.0312e+07	3.03679e+07	2.15562e+07	2.50677e+07	2.1262e+07	5.81759e+06	7.17783e+06	6.59056e+06	8.6408e+06	7.67667e+06	7.12788e+07	6.04791e+07	5.24818e+07	6.20637e+07	7.22614e+07	6.64017e+07	5.00066e+07	4.46652e+07	5.03872e+07	6.14075e+07
219.101	6.373	Unknown 0131										C13 H14 O3	218.094	-1.25	[M+H]+1	27505.8	27354.7	27175.4	5.30361e+06	4.70703e+06	4.50206e+06	6.41553e+06	4.92579e+06	700586	839596	779618	690741	683704	1.65122e+07	1.37309e+07	1.43383e+07	1.21895e+07	1.29356e+07	5.37037e+06	1.48398e+07	3.02481e+06	1.15465e+07	2.60616e+06
220.096	7.032	Unknown 0132										C16 H13 N	219.105	-71.73	[M+H]+1	24896.7	24493.5	24455.7	61106.6	53315.3	51687.3	62943.8	50113.2	64060.7	60114.3	73316.1	37101.7	41831	199586	191206	204810	217643	131376	64419.7	75447.6	93234	88331.5	120780
220.097	7.339	Unknown 0133										C9 H11 N O4	197.069	111740	[M+H]+1	22709.5	22687.1	22230.1	97701	73189.9	43793.6	74505.8	64233.2	61161.4	67737.1	64474.9	27019.5	59196.4	260359	235688	257766	242509	223630	81994.1	137114	111260	120868	157722
221.065	1.218	Unknown 0134										C8 H12 O7	220.058	-1.8	[M+H]+1	49806.5	51780.8	49778.1	240910	454689	218535	275344	438831	262816	323471	251978	232519	275662	6.63686e+06	6.52218e+06	2.30167e+06	2.66838e+06	4.67008e+06	4.36378e+06	1.52538e+06	600238	2.41773e+06	2.89398e+06
221.065	1.051	Unknown 0135										C8 H12 O7	220.058	-2.12	[M+H]+1	38847.8	38870.2	38364.4	576495	368715	604747	193761	438831	802919	739836	584777	625452	727649	1.25538e+07	1.27986e+07	1.20745e+07	1.36097e+07	1.52633e+07	2.32867e+06	2.328e+06	1.57017e+06	1.74493e+06	1.65778e+06
223.053	1.414	Unknown 0136										C10 H7 F5	222.047	-4.65	[M+H]+1	46372.1	45599.6	46064	55551.4	58319.4	53809.6	56650.2	61004.6	83899.1	114905	115243	121613	104904	233005	138637	491333	132111	800642	147596	152668	134455	128771	166742
223.132	6.765	Unknown 0137										C13 H18 O3	222.126	-1.61	[M+H]+1	289688	328163	268217	5.59405e+06	5.85535e+06	5.89425e+06	6.70281e+06	5.99747e+06	1.6956e+06	2.5036e+06	2.13074e+06	1.82834e+06	1.2171e+06	3.06674e+06	6.76405e+06	6.0043e+06	4.72205e+06	3.0032e+06	2.70975e+06	2.80968e+06	2.29368e+06	2.65038e+06	2.98255e+06
223.133	6.274	Unknown 0138										C13 H18 O3	222.126	-1.42	[M+H]+1	232958	266150	221399	2.05115e+07	1.91105e+07	1.76607e+07	1.75912e+07	1.74069e+07	1.10499e+06	1.51461e+06	1.43541e+06	2.32166e+06	1.38869e+06	1.14886e+07	1.43534e+07	1.11638e+07	1.09422e+07	1.36041e+07	4.6798e+06	4.16808e+06	3.92011e+06	4.20217e+06	6.08944e+06
225.091	9.831	Unknown 0139										C15 H12 O2	224.084	-1.89	[M+H]+1	53490.6	66864.6	43804.9	280660	296259	325135	271579	349116	287499	309137	319257	275413	309912	1.03247e+06	1.17438e+06	1.06055e+06	1.10098e+06	828555	201406	315944	405821	379829	428027
225.148	5.81	Unknown 0140										C13 H20 O3	224.141	-1.07	[M+H]+1	108120	108416	102789	6.28476e+06	6.11287e+06	5.49207e+06	6.05804e+06	4.84937e+06	1.5285e+06	2.74675e+06	2.52721e+06	4.08781e+06	2.75652e+06	9.95164e+06	9.18108e+06	9.97906e+06	1.12995e+07	1.38481e+07	1.06546e+07	9.10786e+06	6.93348e+06	8.09264e+06	1.15864e+07
225.148	6.697	Unknown 0141										C13 H20 O3	224.141	-1.61	[M+H]+1	371416	434706	388342	2.49904e+07	2.44642e+07	2.79481e+07	2.66989e+07	2.39885e+07	2.48513e+06	3.83665e+06	3.33866e+06	3.763e+06	3.19327e+06	8.79854e+06	9.58136e+06	8.80575e+06	7.99345e+06	8.1977e+06	2.298e+06	2.47016e+06	1.86252e+06	1.9591e+06	2.69738e+06
225.148	5.961	Unknown 0142										C13 H20 O3	224.141	-1.57	[M+H]+1	121280	147719	107620	2.698e+06	2.24201e+06	2.60876e+06	2.42465e+06	2.09543e+06	181761	506501	484437	586581	575586	2.43492e+06	1.80522e+06	2.83231e+06	1.12995e+07	3.37607e+06	1.16845e+06	937727	997779	1.1061e+06	1.18837e+06
226.18	13.669	Unknown 0143										C13 H23 N O2	225.173	-2.27	[M+H]+1	520697	2.15677e+06	2.86787e+06	4.02782e+06	2.40894e+06	1.75738e+06	1.38159e+06	1.56246e+06	2.19061e+06	2.31619e+06	1.83224e+06	1.84943e+06	749330	2.56465e+06	1.37759e+06	1.64398e+06	2.743e+06	1.10453e+06	540146	1.09608e+06	4.15126e+06	1.62529e+06	2.41335e+06
226.18	7.869	Unknown 0144										C13 H23 N O2	225.173	-2	[M+H]+1	957386	1.12521e+06	875880	1.5748e+06	2.2223e+06	1.17781e+06	2.62242e+06	1.82751e+06	1.5567e+06	1.59719e+06	2.80343e+06	1.99654e+06	1.79067e+06	2.27111e+06	1.71267e+06	1.2276e+06	1.5435e+06	1.33447e+06	1.4502e+06	1.36682e+06	1.69954e+06	1.35536e+06	1.45647e+06
227.127	11.351	Unknown 0145										C12 H18 O4	226.121	-2.8	[M+H]+1	2.66806e+06	2.94079e+06	2.84586e+06	6.54146e+07	6.97054e+07	7.03283e+07	7.15995e+07	6.97116e+07	8.23352e+07	4.50143e+06	3.3371e+06	5.52452e+06	4.3142e+06	3.06394e+06	3.09603e+06	3.08914e+06	2.68591e+06	2.76944e+06	2.96006e+06	1.86037e+07	2.0068e+07	1.70747e+07	2.08617e+07
227.127	6.982	Unknown 0146										C12 H18 O4	226.121	-1.97	[M+H]+1	2.72417e+06	7.73271e+06	7.46311e+06	5.88288e+06	5.26292e+06	3.19239e+06	3.79162e+06	1.39371e+06	5.49723e+06	3.25846e+06	4.22927e+06	4.05258e+06	4.79722e+06	9.02046e+06	1.1478e+07	9.30939e+06	1.09325e+07	1.17289e+07	1.80889e+07	2.13089e+07	2.04528e+07	2.0267e+07	2.3807e+07
227.164	10.709	Unknown 0147										C13 H22 O3	226.157	-2.44	[M+H]+1	432989	455637	422484	506839	278629	1.47395e+06	1.54603e+06	1.46316e+06	1.17071e+06	1.36641e+06	2.25755e+06	1.22509e+06	1.23033e+06	2.87627e+06	2.52383e+06	3.18266e+06	2.01238e+06	2.34882e+06	5.91829e+06	6.44465e+06	1.01012e+07	7.3888e+06	8.47745e+06
227.164	6.992	Unknown 0148										C13 H22 O3	226.157	-3.02	[M+H]+1	621684	439310	423220	6.22979e+06	5.37801e+06	5.66611e+06	5.72971e+06	5.47674e+06	429480	521247	535396	524227	496021	3.51357e+06	4.03374e+06	3.25341e+06	2.83368e+06	4.07469e+06	733555	736696	607207	710795	734504
227.175	2.251	Unknown 0149										C12 H22 N2 O2	226.168	-2.67	[M+H]+1	418544	215588	481503	3.83261e+06	6.99486e+06	2.27332e+06	2.35865e+06	2.89341e+06	4.28874e+06	3.02574e+06	3.15955e+06	2.02405e+06	6.05347e+06	4.34092e+06	5.73259e+06	5.1941e+06	6.09178e+06	3.07245e+06	2.47256e+06	2.18499e+06	2.02811e+06	1.60093e+06	2.33607e+06
228.107	1.005	Unknown 0150										C11 H11 N O3	205.074	107404	[M+H]+1	31971.9	31920.6	31644.5	1.2405e+07	6.72534e+06	8.57021e+06	1.12276e+07	9.79437e+06	365363	615697	1.43887e+06	934236	518321	6.84408e+06	9.00424e+06	7.13177e+06	7.2622e+06	7.17166e+06	4.06205e+06	3.13687e+06	3.06898e+06	4.21302e+06	4.0167e+06
228.17	5.963	Unknown 0151										C9 H17 N5 S	227.12	186.31	[M+H]+1	35508.1	35696.5	35769.6	8.81175e+06	5.57788e+06	5.44852e+06	6.5776e+06	4.93503e+06	1.63224e+09	9.19431e+08	7.86308e+08	7.13921e+08	1.15549e+09	1.5663e+08	1.29354e+08	1.3375e+08	1.35177e+08	1.54378e+08	9.64004e+07	9.3925e+07	1.30557e+08	9.94479e+07	1.05605e+08
229.085	5.997	Unknown 0152										C14 H12 O3	228.079	-2.41	[M+H]+1	37519.3	37285.1	37764	1.25213e+06	1.1551e+06	1.24264e+06	1.45581e+06	1.40451e+06	185718	119108	103808	92073.6	138706	3.03425e+06	3.16841e+06	3.1536e+06	3.07737e+06	3.23134e+06	63520.6	57990	58540.5	57818	59963.2
229.154	7.426	Unknown 0153										C11 H20 N2 O3	228.147	-2.83	[M+H]+1	24394.6	24888.9	24929.1	30304.4	31442.7	29903.9	30502.4	30009.7	38146.2	45537.3	99728.7	98595.8	189681	128551	71339	74912.6	81285.3	32813.8	165720	88711.7	86875.5	138599	112588
230.149	1.04	Unknown 0154										C10 H16 N2 O3	212.116	-3.66	[M+NH4]+1	22865.5	22878.7	22581	4.66618e+07	5.66246e+07	1.38339e+08	9.10732e+07	7.77713e+07	2.73241e+07	2.71356e+07	2.11651e+07	2.82703e+07	2.44272e+07	1.29169e+07	1.42072e+07	1.21846e+07	8.35334e+06	9.15653e+06	9.4185e+06	1.09504e+07	1.01575e+07	9.27078e+06	9.7125e+06
230.211	7.365	Unknown 0155										C13 H27 N O2	229.204	-2.14	[M+H]+1	18939.7	19181.9	19106.5	23144.9	28418.4	22007.5	23044.6	23187	4.99015e+06	3.04834e+06	2.24287e+06	2.30881e+06	3.62831e+06	24141.2	24165.6	23594.8	24308.9	24251	22396	23260.4	22990.8	23629.5	23570.8
230.247	8.557	Unknown 0156										C14 H31 N O	229.241	-2.47	[M+H]+1	145101	2.24696e+06	2.2535e+06	1.75245e+06	1.9597e+06	1.82927e+06	1.82716e+06	1.97463e+06	1.96788e+06	1.89836e+06	1.82989e+06	1.8181e+06	2.01569e+06	2.09972e+06	2.13391e+06	2.07477e+06	2.12829e+06	2.11613e+06	2.28556e+06	2.0444e+06	2.06722e+06	2.10384e+06	2.07353e+06
231.181	0.86	Unknown 0157										C11 H22 N2 O3	230.163	44.98	[M+H]+1	37408.9	37747.6	38477.6	102153	117810	63682.1	69121.5	152576	6.30794e+07	6.54727e+07	6.15077e+07	4.99441e+07	6.8701e+07	444692	301930	358974	255057	345160	1.87908e+06	3.43374e+06	2.79324e+06	1.89354e+06	2.64844e+06
232.096	6.971	Unknown 0158										C13 H13 N O3	231.09	-2.73	[M+H]+1	25891	26147.3	26307.7	638869	593824	674157	646881	670913	429922	431116	236201	355246	394642	1.0477e+06	811198	742089	1.08712e+06	893568	1.08235e+06	1.23986e+06	1.0157e+06	1.19552e+06	1.29652e+06
232.165	1.035	Unknown 0159										C10 H18 N2 O3	214.132	-3.58	[M+NH4]+1	31339.1	30945.4	31627.5	3.40464e+06	2.0118e+06	2.6033e+06	2.3685e+06	1.38547e+06	1.05695e+07	1.13102e+07	8.0883e+06	8.04502e+06	1.24251e+07	8.20666e+06	8.92762e+06	7.46333e+06	6.05502e+06	8.01312e+06	7.03205e+06	5.91936e+06	3.71156e+06	5.1233e+06	4.60475e+06
233.117	6.103	Unknown 0160										C14 H16 O3	232.11	-2.39	[M+H]+1	28657.4	28872.7	27957.9	81662.4	138305	147673	150722	384031	76629.2	54248.5	45536.4	47573.9	64404.8	944962	904169	933679	790401	1.15659e+06	304178	159410	197525	191221	170103
233.153	8.431	Unknown 0161										C15 H20 O2	232.146	-2.45	[M+H]+1	29536.3	29467.8	29714.7	372561	300097	291159	299216	264614	515748	290244	702758	278761	290285	359766	708190	253085	684453	321468	248306	63230.2	105276	374273	379079
233.153	6.975	Unknown 0162										C15 H20 O2	232.146	-2.31	[M+H]+1	47766.9	48339.1	48535.8	1.90728e+06	2.16304e+06	1.10438e+06	3.11661e+06	2.47833e+06	795128	1.09976e+06	922243	319756	921009	2.54035e+06	1.80911e+06	685213	1.81449e+06	803108	751283	640053	394472	854066	1.32415e+06
233.189	9.672	Unknown 0163										C16 H24 O	232.183	-2.51	[M+H]+1	27766.2	28905.3	26904.1	65469.7	94047.9	80071.8	30166.6	64764.4	50584.5	76763.4	84582.9	35981.1	81103.5	620784	887288	505138	1.00701e+06	880102	1.41306e+06	1.17549e+06	1.23189e+06	1.28788e+06	1.23215e+06
234.091	10.441	Unknown 0164										C11 H7 N O5	233.032	219	[M+H]+1	27723.3	28643.6	26274.6	98447.3	58489	75858.6	70238.9	73593.9	878222	755536	472884	541033	714107	28700.3	28174.3	29681.3	29460.9	70999.4	593490	66038.2	118753	210443	301595
235.205	7.829	Unknown 0165										C16 H26 O	234.198	-2.36	[M+H]+1	29945.4	23631.5	42973.8	41517	32658.5	26528.4	46553.8	39728.5	50884.5	33042.4	26524.8	35132.2	26957.2	644798	474017	361037	271165	450276	28913.3	26449.8	31750.4	74132.7	26070.9
237.112	6.483	Unknown 0166										C13 H16 O4	236.105	-1.84	[M+H]+1	26316.3	26624.5	25818.7	3.13589e+06	2.76548e+06	3.00276e+06	3.0215e+06	2.65662e+06	183750	184675	98011.6	170601	147218	7.52668e+06	8.24993e+06	6.96692e+06	7.71836e+06	7.99527e+06	1.4938e+06	1.15621e+06	813428	759435	1.12176e+06
237.112	5.877	Unknown 0167										C13 H16 O4	236.105	-1.52	[M+H]+1	49763.7	47726.2	47961.9	3.38438e+06	2.62032e+06	2.33431e+06	3.23804e+06	2.50312e+06	116975	192706	85339.4	298158	189806	3.65155e+06	4.3375e+06	2.75468e+06	4.23572e+06	4.4106e+06	1.9817e+06	1.10676e+06	762894	1.11167e+06	1.37212e+06
238.143	4.222	Unknown 0168										C13 H19 N O3	237.136	-2.8	[M+H]+1	117758	117007	116736	1.91229e+07	2.80885e+07	1.7088e+07	1.75364e+07	1.59718e+07	1.73909e+09	1.53814e+09	1.0518e+09	1.07208e+09	1.42923e+09	6.0322e+07	6.34653e+07	7.17895e+07	6.36664e+07	8.86803e+07	5.16859e+08	6.51866e+08	6.17797e+08	5.45128e+08	7.17877e+08
239.075	1.049	Unknown 0169										C8 H14 O8	238.069	-4.04	[M+H]+1	40156.9	40180	39657.2	224697	259843	223072	200291	180702	829976	764767	604483	646529	752169	3.96542e+06	4.23115e+06	3.39617e+06	3.94265e+06	4.20082e+06	1.18047e+06	684056	748260	636773	826258
239.091	6.378	Unknown 0170										C12 H14 O5	238.084	-2.55	[M+H]+1	24477	24208.8	24430.7	84867.9	211987	157441	183086	134226	1.86876e+07	9.71667e+06	7.33553e+06	6.73363e+06	1.04464e+07	1.10115e+06	980208	836481	1.06583e+06	1.46552e+06	1.23919e+06	969119	1.0357e+06	768099	754671
239.091	7.487	Unknown 0171										C12 H14 O5	238.084	-2.53	[M+H]+1	22216.1	22246.1	22400.4	120883	26182	87299.8	25927.6	93367.4	174069	127523	144849	134009	144651	267192	235828	149659	276997	391809	282830	119254	40501.9	178166	105758
239.127	6.818	Unknown 0172										C13 H18 O4	238.121	-2.46	[M+H]+1	2.95615e+06	348801	130210	3.27733e+07	3.07789e+07	3.67409e+07	3.10342e+07	2.88845e+07	1.04751e+06	1.24959e+06	1.33082e+06	1.99077e+06	981446	7.11808e+06	8.17286e+06	5.94617e+06	7.26703e+06	8.93981e+06	5.10268e+06	4.20699e+06	2.7246e+06	3.90708e+06	4.30838e+06
239.127	9.468	Unknown 0173										C13 H18 O4	238.121	-2.83	[M+H]+1	881860	866618	747116	5.31069e+06	5.16918e+06	4.48272e+06	5.56073e+06	5.20152e+06	2.449e+06	4.46702e+06	4.07962e+06	3.93574e+06	3.8478e+06	4.0822e+06	4.29873e+06	3.67913e+06	3.72025e+06	4.48762e+06	2.81377e+06	3.50629e+06	3.82514e+06	3.37534e+06	4.70208e+06
239.127	8.042	Unknown 0174										C13 H18 O4	238.121	-3.18	[M+H]+1	1.25295e+06	1.19421e+06	1.41378e+06	2.30686e+06	2.60568e+06	2.75672e+06	2.74911e+06	2.55308e+06	2.16267e+06	2.27552e+06	2.17129e+06	1.95069e+06	1.96941e+06	9.93055e+06	6.64432e+06	6.99597e+06	6.93115e+06	7.01567e+06	1.99239e+06	2.24901e+06	2.20284e+06	2.39062e+06	2.25647e+06
239.966	0.858	Unknown 0175										C8 H14 Br N O2	235.021	93387.8	[M+H-H2O]+1	499498	457672	624742	1.12062e+07	1.15754e+07	1.15816e+07	9.84771e+06	1.42505e+07	5.49021e+06	1.6393e+07	9.41691e+06	1.37716e+07	9.11096e+06	3.76963e+07	2.5518e+07	2.78522e+07	3.11089e+07	2.90792e+07	3.18762e+07	2.5808e+07	1.82436e+07	2.19576e+07	2.64669e+07
240.159	8.06	Unknown 0176										C13 H21 N O3	239.152	-3.03	[M+H]+1	40338.7	22818.1	23388.4	197343	181978	175306	233086	156269	90331.4	110749	118567	91775.2	114138	953533	910472	948298	496749	389600	123961	668521	733267	800934	956924
240.195	9.002	Unknown 0177										C14 H25 N O2	239.189	-2.69	[M+H]+1	97570.4	28482.6	108606	467587	488276	400244	538353	543644	171415	274862	245341	216723	310156	5.36267e+06	5.17816e+06	5.59544e+06	3.31656e+06	1.74824e+06	543428	1.18453e+06	1.28781e+06	1.32498e+06	1.7021e+06
240.952	0.846	Unknown 0178										C10 H16 N4 O3	240.122	-739.86	[M+H]+1	34622.9	34727.8	35399.3	453389	372447	303629	456899	385872	593551	806662	493824	454025	531001	1.18056e+06	923274	948725	752351	975578	1.25846e+06	703030	614715	779796	1.00559e+06
241.085	9.126	Unknown 0179										C15 H12 O3	240.079	-2.99	[M+H]+1	56090.9	51824.5	99503.2	6.02464e+06	6.06794e+06	5.08489e+06	5.86758e+06	6.50617e+06	5.37614e+06	4.39595e+06	4.55836e+06	3.48751e+06	4.33379e+06	4.42701e+07	2.99101e+07	2.79472e+07	3.27083e+07	2.76084e+07	4.66794e+06	8.8534e+06	6.41316e+06	7.48807e+06	8.94715e+06
241.154	1.021	Unknown 0180										C12 H20 N2 O3	240.147	-4.04	[M+H]+1	28171.3	26219.8	28017.5	2.01591e+07	2.27209e+07	1.8999e+07	2.94907e+07	1.57721e+07	240671	638402	1.3009e+06	1.2368e+06	1.08811e+06	9.05157e+06	1.17343e+07	9.72469e+06	8.33712e+06	1.57412e+07	6.14899e+06	3.0831e+06	2.36215e+06	3.8247e+06	3.84678e+06
241.999	0.849	Unknown 0181										C10 H5 Cl2 N O2	240.97	90.29	[M+H]+1	45681	32660.1	58687.4	2.2655e+07	1.81363e+07	1.84112e+07	2.00864e+07	2.26719e+07	1.82371e+07	4.89801e+07	1.90818e+07	3.39392e+07	2.13803e+07	1.10732e+08	7.22924e+07	8.02091e+07	6.06255e+07	9.30441e+07	1.07031e+08	6.17555e+07	4.51185e+07	6.25535e+07	6.8945e+07
242.086	1.024	Unknown 0182										C11 H15 N O3 S	241.077	6.73	[M+H]+1	48780.4	37529.2	45000.3	3.79719e+06	3.74217e+06	3.7615e+06	1.62482e+06	2.27384e+06	741255	714436	2.4109e+06	696475	754197	6.81664e+07	5.27324e+07	6.07429e+07	5.59218e+07	6.81474e+07	2.62545e+07	1.71923e+07	1.31829e+07	1.55791e+07	1.79754e+07
242.174	7.047	Unknown 0183										C13 H23 N O3	241.168	-3.07	[M+H]+1	43447.3	37728.7	37834.9	7.08487e+06	5.17907e+06	5.93944e+06	6.45327e+06	5.69678e+06	214184	416731	273095	266703	146095	2.01891e+06	1.31893e+06	2.03591e+06	1.85439e+06	1.75065e+06	205030	196524	326345	192307	260705
242.211	7.139	Unknown 0184										C14 H27 N O2	241.204	-2.68	[M+H]+1	29398.3	28925.7	28068.4	33000.3	63832.7	33474.9	34775.1	37175.1	1.50817e+06	1.30862e+06	966644	844245	1.44075e+06	237679	278295	230550	207443	327533	305389	403962	386341	343838	419105
243.026	1.123	Unknown 0185										C6 H5 F7 O2	242.018	1.82	[M+H]+1	32548.8	33082.8	32259.7	5.72716e+06	1.24283e+07	9.48421e+06	7.55641e+06	6.26967e+06	4.0524e+06	6.97379e+06	4.42536e+06	3.8057e+06	2.9079e+06	5.24627e+06	5.03292e+06	5.25291e+06	3.33261e+06	5.96637e+06	8.84121e+06	1.04596e+07	9.21538e+06	1.06829e+07	1.02712e+07
243.101	7.004	Unknown 0186										C15 H14 O3	242.094	-2.99	[M+H]+1	25105.8	25406.5	25135.7	470719	501132	518412	530816	441794	45360.3	107432	40803.9	41236	42547.7	883000	969934	808551	717439	1.07294e+06	428209	1.09147e+06	206554	393884	366798
244.128	1.552	Unknown 0187										C11 H21 N3 O3	243.158	-153.31	[M+H]+1	42444.3	41461.3	42262.6	62258.4	71401.8	59638.4	60588.5	52019.6	158603	506197	129223	101224	177779	172502	141977	128023	201038	136473	94789.6	88821.9	132174	101140	100850
244.165	1.79	Unknown 0188										C11 H21 N3 O3	243.158	-3.69	[M+H]+1	62486.6	62749.6	61984.7	1.57905e+07	1.42808e+07	1.82662e+07	1.6644e+07	9.99238e+06	1.45093e+09	1.15862e+09	9.8208e+08	8.46301e+08	1.03108e+09	1.03047e+08	8.47301e+07	7.78871e+07	7.16607e+07	9.04335e+07	3.07185e+08	2.10867e+08	2.42913e+08	2.19941e+08	2.02325e+08
244.19	13.785	Unknown 0189										C13 H22 O3	226.157	75283.1	[M+H]+1	592413	948131	1.08279e+06	1.4662e+06	965621	780225	785373	634256	853953	899661	730787	556662	476198	1.041e+06	716040	943418	920971	775677	443029	678518	1.2603e+06	624381	809477
244.19	7.87	Unknown 0190										C13 H22 O3	226.157	-2.29	[M+NH4]+1	2.18852e+06	3.0462e+06	2.15536e+06	4.44051e+06	5.92581e+06	3.29774e+06	7.17443e+06	4.51895e+06	3.87086e+06	4.28007e+06	6.72212e+06	5.25966e+06	4.44495e+06	5.80876e+06	4.51553e+06	3.33876e+06	4.18354e+06	3.41791e+06	3.77374e+06	3.7176e+06	4.44229e+06	3.27602e+06	3.50965e+06
244.996	0.85	Unknown 0191										C5 H7 Cl F6 Si	243.991	-6.61	[M+H]+1	32195.9	32293.5	32917.9	509196	366705	412006	447537	342638	615796	1.05183e+06	361722	737550	443071	2.22057e+06	1.43892e+06	1.77597e+06	1.20758e+06	1.9035e+06	2.08196e+06	1.15612e+06	1.04867e+06	1.37874e+06	1.19227e+06
245.117	8.329	Unknown 0192										C15 H16 O3	244.11	-2.94	[M+H]+1	24815	24856.3	24093.5	77254.8	56827.2	66618.4	86623.6	62812.8	26621.1	27130.5	26384.1	26723.5	27088.4	50760.4	56497.9	44816.9	47453.4	61964.3	30365.3	26704.1	31315.4	28328.2	40702.7
245.185	5.91	Unknown 0193										C12 H24 N2 O3	244.179	-2.91	[M+H]+1	32700.9	31539.4	31764.3	37861.3	38255.4	37926.6	38293.7	37923	102016	62345.1	57101.5	55596.3	73123.1	43613.6	41649.5	42727.9	40724.5	44760.8	177845	159734	141885	137375	142907
246.06	1.015	Unknown 0194										C9 H11 N O7	245.054	-4.06	[M+H]+1	24631	22814.5	24378.8	2.31651e+07	1.90015e+07	2.16241e+07	2.30557e+07	2.56544e+07	634248	1.42365e+06	1.9034e+06	935021	174391	1.09707e+07	1.45197e+07	1.87786e+07	8.99647e+06	3.23313e+07	1.38197e+07	824159	3.38259e+06	7.57888e+06	9.15479e+06
246.144	1.034	Unknown 0195										C12 H23 N O4	245.163	-106.73	[M+H]+1	43628.9	43654	43390.7	1.66632e+06	1.79028e+06	1.71374e+06	1.38653e+06	1.75195e+06	4.43603e+06	3.95466e+06	2.91198e+06	3.169e+06	2.68744e+06	678935	387981	808886	442562	403222	3.3375e+06	3.85595e+06	3.08042e+06	3.7722e+06	3.87932e+06
246.144	1.356	Unknown 0196										C10 H19 N3 O4	245.138	-3.43	[M+H]+1	30182.8	30737.4	30430.5	637769	539503	544114	560299	659870	645746	769433	270971	570032	566905	342733	296529	268523	194544	212047	1.67878e+06	1.97688e+06	1.68666e+06	1.73237e+06	1.68017e+06
246.148	9.729	Unknown 0197										C15 H19 N O2	245.142	-2.96	[M+H]+1	26971.6	28064.7	26136.5	1.32613e+06	1.35621e+06	1.23059e+06	1.1077e+06	1.29278e+06	1.78063e+06	1.84217e+06	1.51975e+06	1.27127e+06	1.62764e+06	8.29823e+06	9.3692e+06	7.5941e+06	7.62481e+06	4.84736e+06	1.99407e+06	4.36534e+06	4.50522e+06	4.22222e+06	5.73323e+06
247.057	1.127	Unknown 0198										C6 H15 O8 P	246.05	-3.77	[M+H]+1	32353.8	32884.5	36285.2	3.20884e+06	1.89363e+07	1.46449e+06	1.53459e+06	1.48731e+06	505733	3.27998e+06	3.28127e+06	1.51446e+06	946318	1.92828e+08	1.1966e+08	8.37777e+07	9.89027e+07	1.65819e+08	3.61247e+07	1.83206e+07	1.7251e+07	1.66305e+07	1.57546e+07
247.059	1.465	Unknown 0199										C8 H10 F4 O4	246.052	1.54	[M+H]+1	46373.2	45848	46412.2	55971.3	57381.4	54216.4	57078.4	54200.3	74271.7	77007.9	78970.7	88253.6	73286.3	4.00202e+06	4.25168e+06	3.92074e+06	4.0231e+06	4.57036e+06	67274.8	89490.1	78989.1	67308.2	72867.9
247.08	1.002	Unknown 0200										C11 H12 O5	224.068	98204.3	[M+H]+1	28790.5	28744.4	28495.7	924641	1.83124e+06	1.17025e+06	425976	953622	1.13411e+06	2.82984e+06	2.33042e+06	2.3719e+06	1.24991e+06	1.67453e+06	1.30444e+06	1.69881e+06	1.38166e+06	2.12447e+06	3.2302e+06	2.54135e+06	2.18115e+06	2.65286e+06	1.19077e+06
247.132	8.244	Unknown 0201										C15 H18 O3	246.126	-3.21	[M+H]+1	26030.1	33309.4	23033.3	1.14217e+07	6.94243e+06	6.29104e+06	9.17412e+06	7.16489e+06	1.39828e+06	1.53596e+06	1.3379e+06	1.70189e+06	1.54672e+06	1.02964e+07	1.14585e+07	9.58459e+06	8.91352e+06	9.74514e+06	2.25236e+06	2.85039e+06	2.7947e+06	2.35914e+06	3.99676e+06
247.153	7.341	Unknown 0202										C12 H22 O5	246.147	-3.29	[M+H]+1	36660.4	36624.4	36168.9	2.17694e+06	2.18975e+06	2.12118e+06	2.91033e+06	2.64782e+06	1.20939e+06	1.07808e+06	1.32686e+06	631503	1.03653e+06	1.90319e+07	1.50361e+07	1.64488e+07	2.11845e+07	1.35185e+07	1.00625e+06	1.12343e+06	1.01523e+06	1.05402e+06	1.17496e+06
249.111	7.716	Unknown 0203										C14 H16 O4	248.105	-3.96	[M+H]+1	22442	23228.8	22129.9	1.04555e+07	8.70518e+06	9.95968e+06	9.76321e+06	9.02111e+06	135721	216600	190218	204640	168272	772409	838152	724385	694518	719554	122891	160260	126615	159897	172055
249.111	6.984	Unknown 0204										C14 H16 O4	248.105	-2.85	[M+H]+1	22150	22369.3	22506.6	7.89295e+06	5.83309e+06	5.90316e+06	2.28895e+06	5.96182e+06	212529	316792	225126	298112	233036	7.41678e+06	8.55732e+06	7.39995e+06	6.38899e+06	7.82349e+06	2.13654e+06	1.97184e+06	1.61243e+06	1.62096e+06	3.47277e+06
249.169	7.461	Unknown 0205										C12 H24 O5	248.162	-3.42	[M+H]+1	41378	41479.5	42144.2	67918.5	64211.9	58104.4	82223.4	72670.9	48689.2	48580.3	326589	47858.7	48915.6	497051	584144	546883	588755	442387	986299	48466.9	47784.8	49273.7	50345.6
250.177	8.545	Unknown 0206										C15 H23 N O2	249.173	-12.72	[M+H]+1	9.30421e+06	9.4852e+06	9.98131e+06	6.46998e+06	7.69158e+06	6.83418e+06	6.57717e+06	7.38262e+06	7.37465e+06	6.23042e+06	6.83742e+06	6.93963e+06	6.44847e+06	1.14122e+07	8.42569e+06	9.12896e+06	9.27534e+06	8.40807e+06	7.65819e+06	7.64426e+06	8.84464e+06	7.28421e+06	8.03737e+06
251.091	6.035	Unknown 0207										C13 H14 O5	250.084	-2.86	[M+H]+1	32341.5	32372.5	32566.9	7.53423e+06	1.22382e+07	1.34476e+07	1.44457e+07	1.12513e+07	1.64053e+06	2.3485e+06	1.66047e+06	3.91907e+06	2.02504e+06	4.05322e+07	3.67583e+07	3.32448e+07	3.89692e+07	4.43592e+07	5.67753e+07	3.66446e+07	3.14227e+07	3.7011e+07	4.35351e+07
251.091	6.47	Unknown 0208										C13 H14 O5	250.084	-2.64	[M+H]+1	31553	31922.5	30956.4	246862	336067	316669	295629	177164	122601	168607	359041	410408	411743	1.846e+06	1.14072e+06	1.80984e+06	1.33561e+06	2.5742e+06	1.90718e+06	1.28121e+06	1.14034e+06	1.11434e+06	1.47569e+06
251.138	1.473	Unknown 0209										C13 H18 N2 O3	250.132	-3.16	[M+H]+1	32332.3	31966.1	32285.4	37030.6	37852.5	37083.9	37810.3	37107.2	51783.7	49989.3	70729.1	119044	51096.6	516553	342740	374633	292157	382133	1.43582e+06	1.15217e+06	1.17584e+06	949610	1.3315e+06
252.159	2.061	Unknown 0210										C14 H21 N O3	251.152	-2.96	[M+H]+1	71609.4	73365.5	73792.5	80991.1	116271	99880.5	78735.1	80918.4	1.45291e+07	2.82899e+07	2.4104e+07	2.47017e+07	2.34514e+07	1.33356e+06	1.34667e+06	1.31685e+06	1.43836e+06	1.42353e+06	2.24086e+07	2.77791e+07	2.68396e+07	2.49118e+07	2.97105e+07
253.106	6.645	Unknown 0211										C13 H16 O5	252.1	-2.84	[M+H]+1	22721.8	22790.8	23510.2	3.80319e+06	3.33288e+06	3.6861e+06	3.99689e+06	3.85209e+06	28891.7	87933.8	222386	97095.9	73470.2	3.21503e+06	3.45784e+06	3.13655e+06	2.30692e+06	3.96246e+06	575722	579482	289339	436304	710019
253.215	9.674	Unknown 0212										C16 H28 O2	252.209	-3.25	[M+H]+1	47679.4	61604.3	35229.7	85581.2	153532	70059.7	69990.7	150743	442204	868393	689892	755294	801703	346819	294933	366572	216885	305502	344503	365104	418238	563978	438097
253.215	8.679	Unknown 0213										C16 H28 O2	252.209	-3.09	[M+H]+1	25714.8	44925.1	55630.4	1.14745e+06	330088	362507	928732	360389	170093	246035	202472	207717	223174	1.07071e+06	934151	966548	644141	898775	373659	454910	374182	508242	501456
254.086	1.482	Unknown 0214										C11 H21 N O4	231.147	94882.7	[M+H]+1	57822.2	56649	57574.6	718718	1.23584e+06	548582	469059	328411	298835	508353	583489	384551	499676	1.2061e+08	1.06854e+08	8.72166e+07	9.51079e+07	1.28234e+08	3.31042e+07	2.32678e+07	1.92015e+07	2.18745e+07	2.82281e+07
254.16	1.035	Unknown 0215										C11 H19 N5 O2	253.154	-4.3	[M+H]+1	22784.2	21906.4	21621.4	122506	141668	118319	109200	85554.3	1.36386e+07	6.67289e+06	4.32929e+06	6.07017e+06	8.45942e+06	157515	136718	115615	132452	202344	1.48262e+06	959667	3.90392e+06	783940	2.56579e+06
254.211	6.185	Unknown 0216										C15 H27 N O2	253.204	-3.01	[M+H]+1	38195.5	37748.9	37417.5	47471.8	87094.7	47148.9	49568	47755	48952.6	68145.4	48152.7	50385.1	52276.6	192021	145271	153061	190003	65550.1	157871	69383.9	51683	59542.9	97892.1
255.106	0.999	Unknown 0217										C9 H18 O8	254.1	-4.89	[M+H]+1	33129.5	33076.4	32790.2	5.09233e+06	1.03294e+07	4.96151e+06	4.48171e+06	3.1182e+06	2.28665e+06	5.93121e+06	4.30274e+06	5.92196e+06	4.19123e+06	1.67754e+07	1.541e+07	1.30278e+07	1.35566e+07	1.6596e+07	1.33246e+07	1.19695e+07	1.06147e+07	1.10371e+07	1.24995e+07
255.122	7.59	Unknown 0218										C13 H18 O5	254.115	-3.13	[M+H]+1	99605.3	631393	29438.2	1.05899e+06	485692	488211	646845	501959	2.6736e+06	322299	432731	298566	401572	2.5772e+06	2.35257e+06	2.99128e+06	1.91148e+06	1.20441e+06	724434	1.48147e+06	1.68815e+06	1.49306e+06	2.12123e+06
256.08	0.999	Unknown 0219										C11 H13 N O6	255.074	-4.51	[M+H]+1	29712.1	29664.5	29407.8	4.65644e+06	6.16106e+06	4.34936e+06	5.34278e+06	5.87727e+06	827239	1.17557e+06	925438	1.16409e+06	1.13945e+06	6.16532e+06	6.6556e+06	4.86266e+06	4.77735e+06	5.81779e+06	4.79891e+06	5.23915e+06	4.42392e+06	5.08534e+06	5.29541e+06
256.096	7.894	Unknown 0220										C15 H13 N O3	255.09	-3.41	[M+H]+1	23905.2	23263.2	23429.3	141006	83125.3	110640	145300	128603	283268	247967	211943	211025	235341	919809	992327	1.07698e+06	1.65698e+06	1.69561e+06	142281	37800.3	96237.2	165197	194674
256.102	1.212	Unknown 0221										C13 H21 N O2 S	255.129	-136.67	[M+H]+1	44393.3	44119	44323.8	1.41848e+06	2.23398e+06	1.5229e+06	597035	357114	862489	1.84596e+06	2.5991e+06	1.16245e+06	920451	5.79972e+07	5.70672e+07	4.33279e+07	3.68513e+07	6.08613e+07	2.16749e+07	1.21868e+07	9.96064e+06	2.44337e+07	1.38004e+07
256.128	1.041	Unknown 0222										C11 H17 N3 O4	255.122	-4.58	[M+H]+1	25060	25074.4	24748.1	140222	162156	135430	124992	97926.7	517948	477254	377229	403467	469392	2.15149e+06	2.64943e+06	2.17007e+06	1.6214e+06	2.9419e+06	625501	360958	283274	284190	367224
256.174	1.066	Unknown 0223										C14 H25 N O3	255.183	-63.86	[M+H]+1	337681	283978	665321	1.74834e+06	2.03348e+06	1.96419e+06	2.64772e+06	1.47426e+06	1.65751e+06	3.01953e+06	4.54024e+06	4.12215e+06	1.9779e+06	866867	781002	1.13641e+06	871783	1.72757e+06	3.06035e+06	1.5579e+06	1.81856e+06	574722	862706
257.128	7.906	Unknown 0224										C15 H18 N2 O3	274.132	-3.41	[M+H-H2O]+1	26119.3	25384	25524.5	47960.2	43945	33721.9	31885.8	31689	78228.1	124767	69319.5	104679	88290.4	359083	456683	516966	303601	706617	597546	1.14751e+06	989791	1.1156e+06	1.34808e+06
257.174	7.007	Unknown 0225										C14 H24 O4	256.167	-3.12	[M+H]+1	35837.9	113930	104929	4.0462e+06	2.13893e+06	2.67086e+06	3.00694e+06	2.18498e+06	66718.7	279993	626723	272759	224895	1.16458e+06	552320	1.36261e+06	1.838e+06	619786	1.2375e+06	629973	536344	452139	1.04687e+06
257.189	9.382	Unknown 0226										C18 H24 O	256.183	-3.26	[M+H]+1	27689.7	27286.5	26144.8	917732	567210	379515	433996	299281	256367	267334	234450	219119	260703	436199	422349	391717	170559	441524	1.03289e+06	1.29985e+06	899499	910302	1.28182e+06
259.041	1.496	Unknown 0227										C15 H14 O4	258.089	-213.28	[M+H]+1	61163.9	59922.9	60902	1.22878e+06	1.79625e+06	1.08626e+06	947762	538072	467244	472565	871616	538345	386055	4.8928e+07	4.56162e+07	4.05437e+07	4.2208e+07	5.21466e+07	3.5683e+07	2.33295e+07	2.19847e+07	2.24378e+07	2.62296e+07
259.08	1.005	Unknown 0228										C11 H20 N2 O6	276.132	-65401.3	[M+H]+1	47484.1	66454.3	53910.8	9.59077e+06	2.01719e+07	1.0837e+07	9.8705e+06	7.5186e+06	9.3396e+06	1.54765e+07	1.49112e+07	1.52849e+07	1.44393e+07	1.49712e+07	1.48459e+07	1.41645e+07	1.255e+07	1.62102e+07	1.70165e+07	2.17527e+07	1.8951e+07	1.62175e+07	1.5829e+07
259.19	9.16	Unknown 0229										C14 H26 O4	258.183	-3.26	[M+H]+1	71978.7	63446.1	57138.7	148004	83974.4	104497	213389	203048	5.91421e+06	7.16813e+06	8.86076e+06	6.72448e+06	5.63486e+06	213398	141407	39412.2	112099	97986.3	848169	238271	233677	208634	217800
259.201	1.375	Unknown 0230										C13 H26 N2 O3	258.194	-3.85	[M+H]+1	27000.6	27123	26277.9	1.35038e+06	2.14321e+06	809264	957345	644944	193787	133664	224495	256862	163047	5.15598e+06	3.98797e+06	2.91377e+06	4.41441e+06	4.77002e+06	2.42367e+06	2.09232e+06	2.10603e+06	1.9032e+06	2.03258e+06
259.201	6.463	Unknown 0231										C13 H26 N2 O3	258.194	-3.48	[M+H]+1	21123.7	21386	20689.2	26286.2	25515.7	26873.2	27705	28176.5	28881.6	28030.2	28449.1	27653	28797	30343.7	29089	29485.8	29948.9	29932.7	157596	190948	91164.3	62596.6	65397.3
259.205	12.907	Unknown 0232										C18 H26 O	258.198	-3.93	[M+H]+1	51759.4	50766.7	49243.8	1.03623e+06	310873	624479	91237.2	630228	93879.4	101121	84341.7	73074.4	73564.1	1.43073e+06	1.80248e+06	1.94201e+06	1.35253e+06	1.45337e+06	1.72251e+06	2.85629e+06	2.54789e+06	1.34888e+06	3.37819e+06
260.009	0.847	Unknown 0233										C8 H6 Cl F4 N O2	259.002	-2.99	[M+H]+1	36049.2	36158.4	36857.6	1.25059e+06	931444	922702	1.15191e+06	1.13966e+06	1.22556e+06	2.07849e+06	1.02665e+06	1.86526e+06	1.00606e+06	3.84191e+06	2.39278e+06	2.25032e+06	2.56301e+06	3.23276e+06	3.34917e+06	2.75005e+06	1.73339e+06	2.50949e+06	2.34516e+06
260.159	1.349	Unknown 0234										C12 H25 N3 O3	259.19	-144.18	[M+H]+1	30668	31231.6	30925.6	1.30182e+06	1.8706e+06	991292	1.23278e+06	1.7154e+06	1.55046e+06	3.0177e+06	1.00441e+06	2.46592e+06	2.37953e+06	1.11345e+06	785400	1.02478e+06	510062	707789	3.60923e+06	3.88159e+06	2.59323e+06	3.87719e+06	3.75616e+06
260.164	10.439	Unknown 0235										C14 H19 N4 O	259.156	1.64	[M+H]+1	28238.8	29176.2	27176.2	581277	646355	509643	583385	593567	655413	753575	639232	523403	648012	4.21465e+06	4.52015e+06	4.02111e+06	3.4387e+06	1.9905e+06	1.04422e+06	3.12712e+06	3.15981e+06	2.77842e+06	3.80699e+06
261.109	8.156	Unknown 0236										C13 H18 O4	238.121	-3.26	[M+Na]+1	4.61304e+06	4.11175e+06	4.28628e+06	5.45585e+06	7.17238e+06	7.47148e+06	7.19872e+06	7.57462e+06	5.26011e+06	4.33363e+06	4.26648e+06	3.96835e+06	4.03241e+06	3.27147e+07	2.49253e+07	2.48688e+07	2.63146e+07	2.57246e+07	5.33797e+06	5.33541e+06	5.20713e+06	5.27532e+06	5.71313e+06
261.111	6.102	Unknown 0237										C15 H16 O4	260.105	-3.39	[M+H]+1	28334.9	28547.9	27643.3	151019	363687	77933.4	115175	91661.2	75767	49595.7	63328	70192.3	63680.1	3.6891e+06	3.55659e+06	3.46909e+06	2.89782e+06	4.21315e+06	1.38808e+06	880483	924768	984870	1.04642e+06
261.111	6.683	Unknown 0238										C15 H16 O4	260.105	-3.02	[M+H]+1	27803.6	27272	27008.6	7.9392e+06	7.05016e+06	6.75707e+06	8.87794e+06	5.90591e+06	114148	58322.1	155592	64981.8	152384	1.36507e+07	1.65215e+07	1.3084e+07	1.18257e+07	1.51523e+07	2.28593e+06	1.54616e+06	1.43759e+06	1.36638e+06	1.90614e+06
261.22	10.657	Unknown 0239										C18 H34 O4	314.246	-171944	[M+H]+1	30742.6	56301	30285.6	348524	244301	245818	92994	228317	1.26055e+06	1.1271e+06	910555	769336	1.33672e+06	1.08749e+06	1.25561e+06	1.41076e+06	1.05014e+06	1.4434e+06	1.89587e+06	2.00053e+06	2.73048e+06	1.94795e+06	2.14948e+06
261.22	9.865	Unknown 0240										C18 H34 O4	314.246	-171944	[M+H]+1	30039.1	31435.9	28859.1	43114.3	30740.5	65444.2	42190.2	30844.1	43209.9	96635.9	53301.2	47572.3	32203.2	284162	283531	361204	223986	321221	530440	606047	660382	570719	676229
261.22	12.081	Unknown 0241										C18 H34 O4	314.246	-171944	[M+H]+1	31741.6	31644.1	32386.1	234293	145212	137828	209335	202508	365071	484659	489037	244477	444828	1.77957e+06	1.8169e+06	2.00524e+06	1.15729e+06	1.80064e+06	3.02355e+06	2.92835e+06	3.25723e+06	3.01177e+06	3.20293e+06
262.073	1.259	Unknown 0242										C14 H15 N O4	261.1	-131.12	[M+H]+1	88092.7	78785.6	58051	3.72623e+06	1.6766e+07	3.07075e+06	3.79772e+06	2.18154e+06	2.61038e+06	3.55672e+06	2.81879e+06	4.74655e+06	3.37994e+06	9.8017e+06	7.1783e+06	7.47029e+06	9.67158e+06	7.51858e+06	1.94397e+07	1.89128e+07	2.14776e+07	2.00559e+07	2.18747e+07
263.103	6.341	Unknown 0243										C13 H14 N2 O4	262.095	2.67	[M+H]+1	27882.6	27818.4	27759.2	2.26314e+06	2.03194e+06	2.14369e+06	1.95264e+06	2.13685e+06	36959.3	37495	35048.4	35623.7	36319.6	2.4435e+06	2.78622e+06	2.69231e+06	2.29282e+06	2.32687e+06	427817	420157	261784	334173	447017
263.127	7.461	Unknown 0244										C15 H18 O4	262.121	-3.46	[M+H]+1	22031.1	21940.8	22439	3.87462e+06	2.92193e+06	2.97404e+06	3.47618e+06	3.08997e+06	185250	325271	158362	223290	141696	2.81947e+06	3.3052e+06	2.90931e+06	3.04135e+06	3.80241e+06	630873	653352	610483	625844	1.11533e+06
263.127	7.091	Unknown 0245										C15 H18 O4	262.121	-3.82	[M+H]+1	22810.8	22279.5	22214.1	2.40356e+06	1.48396e+06	1.44973e+06	1.90304e+06	1.49409e+06	117025	198177	56436.8	162096	341574	4.18964e+06	4.75698e+06	3.90636e+06	3.86201e+06	4.09012e+06	612866	631207	596660	592038	839068
263.138	7.628	Unknown 0246										C14 H18 N2 O3	262.132	-3.88	[M+H]+1	22084.2	21687.6	21866	126408	201234	162530	42248.6	159333	257003	225245	926688	961512	900294	298129	140521	202272	318786	101069	455539	183993	227156	288295	286135
263.148	7.659	Unknown 0247										C12 H22 O6	262.142	-4.31	[M+H]+1	23389.5	24090	23244.9	834885	853205	843854	1.1162e+06	1.00698e+06	247280	233344	254971	160348	225676	7.17176e+06	6.12809e+06	6.78692e+06	8.42645e+06	6.15847e+06	52458.2	149287	160294	157508	216194
263.221	9.745	Unknown 0248										C14 H30 O4	262.214	-4.28	[M+H]+1	33972.3	27811.1	25660.3	399404	400405	353147	405683	393091	189232	252906	325214	238743	271720	1.50899e+06	1.40047e+06	1.54839e+06	485132	434648	210847	410741	364882	319356	459400
263.236	12.727	Unknown 0249										C18 H30 O	262.23	-3.83	[M+H]+1	83208	61551.5	80831.3	299857	288715	183411	151338	191467	271882	562069	281108	254381	256554	687840	771455	764599	556299	749988	895849	903735	1.15867e+06	829287	958007
264.18	6.764	Unknown 0250										C13 H26 O4	246.183	69010.6	[M+H]+1	304705	155136	117408	2.14661e+06	1.67981e+06	1.74966e+06	1.86695e+06	1.76075e+06	3.69105e+06	438823	3.66748e+06	3.9927e+06	3.69272e+06	1.67856e+06	1.56237e+06	1.58658e+06	1.34864e+06	3.90248e+06	2.15922e+06	2.08439e+06	2.11089e+06	2.27633e+06	2.45886e+06
265.014	0.849	Unknown 0251										C14 H12 O5	260.068	84397.4	[M+H-H2O]+1	32275.6	43725.8	51454.3	2.76922e+07	2.13314e+07	2.29467e+07	2.40106e+07	2.77698e+07	3.18566e+07	5.86147e+07	2.23552e+07	4.20673e+07	2.49903e+07	1.43694e+08	9.39693e+07	1.09288e+08	7.89473e+07	1.21165e+08	1.37168e+08	8.40874e+07	5.67716e+07	8.09702e+07	8.9538e+07
265.143	8.168	Unknown 0252										C15 H20 O4	264.136	-4	[M+H]+1	132246	28934.6	117708	952572	883471	753196	898364	870632	143743	105324	199843	121307	321378	4.62653e+06	4.16238e+06	4.4173e+06	8.25212e+06	4.1403e+06	153808	504305	370843	403309	509062
265.215	7.849	Unknown 0253										C17H28O2	264.209	-3.53	[M+H]+1	30019.8	30551.3	29658.3	3.22877e+06	2.15694e+06	2.13883e+06	2.60129e+06	2.07726e+06	56911.7	96123.5	54626.2	58237.9	48309.2	4.10671e+06	4.90125e+06	3.99289e+06	3.40276e+06	4.77803e+06	592965	655450	496221	584718	736415
266.172	7.869	Unknown 0254										C10 H20 N2 O5	248.137	2.47	[M+NH4]+1	453318	592254	434586	675803	1.0419e+06	511310	1.16868e+06	761354	808337	835662	1.47326e+06	1.11984e+06	948250	1.4041e+06	1.00987e+06	711976	872780	724985	855544	824270	1.00459e+06	807329	801747
267.14	8.236	Unknown 0255										C18 H22 N2	266.178	-169.75	[M+H]+1	23034.7	23321.5	22742	40155.6	34782.7	25517.2	25056.4	31725.4	2.46713e+06	1.94005e+06	1.08109e+06	1.93064e+06	1.90881e+06	73494	54122	56452.4	85327.3	96123.7	37016.3	45592.7	52926.7	50762.3	35912.7
267.156	6.452	Unknown 0256										C15 H22 O4	266.152	-13.31	[M+H]+1	349757	186815	166786	1.51305e+06	2.42469e+06	510130	2.63215e+06	3.10381e+06	268322	234713	291034	187129	278935	154574	385096	248462	143773	207043	36614.3	34948.7	34686.5	31947.6	36305.4
268.012	0.852	Unknown 0257										C17 H18 F N3 O3	331.133	-193663	[M+H]+1	31797.1	31893.5	32510.2	455765	428830	322164	466093	396993	579469	1.00401e+06	369593	820479	341628	2.09878e+06	1.773e+06	1.89848e+06	1.38315e+06	2.09123e+06	2.5184e+06	1.50008e+06	911532	1.87278e+06	1.88711e+06
268.153	1.079	Unknown 0258										C14 H21 N O4	267.147	-4.6	[M+H]+1	37178.1	28206.7	26621.6	1.3761e+07	2.18517e+07	1.2342e+07	1.09986e+07	1.16147e+07	4.31617e+08	4.06288e+08	3.63495e+08	3.81916e+08	4.30496e+08	2.77336e+07	2.75021e+07	3.12454e+07	2.84269e+07	4.40297e+07	2.7651e+08	3.48773e+08	3.07687e+08	3.04159e+08	3.62662e+08
268.153	2.785	Unknown 0259										C14 H21 N O4	267.147	-4.34	[M+H]+1	90764.6	89223.8	91327.7	2.05883e+07	3.54138e+07	2.10345e+07	1.9766e+07	1.88431e+07	1.33667e+09	1.38684e+09	1.11848e+09	1.1241e+09	1.28465e+09	8.31583e+07	7.58137e+07	8.53101e+07	7.46131e+07	1.26785e+08	7.70504e+08	8.74496e+08	7.79505e+08	7.83764e+08	9.92398e+08
269.137	10.091	Unknown 0260										C14H20O5	268.131	-3.72	[M+H]+1	30116.4	74335.2	66369.4	1.08188e+06	737632	760273	749115	678520	490660	1.06022e+06	1.02483e+06	902333	485979	4.81595e+06	4.97556e+06	5.13303e+06	2.23648e+06	2.01409e+06	450171	1.45719e+06	1.34014e+06	1.14829e+06	1.71122e+06
269.148	1.285	Unknown 0261										C13 H20 N2 O4	268.142	-5.39	[M+H]+1	27858.2	27508.2	28114.5	90637.6	120165	104775	127509	79099.4	4.38725e+06	5.18824e+06	4.5085e+06	4.7874e+06	4.84504e+06	690755	587747	674464	599274	888506	3.24335e+06	3.26703e+06	3.77024e+06	4.33446e+06	4.77182e+06
270.081	1.328	Unknown 0262										C9 H17 N3 O5	247.117	88851.5	[M+H]+1	37508.7	37837.3	39821.2	229225	285366	305371	182868	193531	91734.7	89981.9	105050	101364	96513.7	2.12249e+07	2.40376e+07	1.23156e+07	1.44633e+07	1.65299e+07	4.81944e+06	2.68682e+06	1.77625e+06	2.42904e+06	3.03313e+06
270.117	1.005	Unknown 0263										C17 H19 N O2	269.142	-118.62	[M+H]+1	34520.4	34465	34166.8	583359	817627	770585	683308	746211	291250	305592	539484	344740	331350	1.13713e+06	758273	816025	673481	2.10164e+06	1.42103e+06	1.25712e+06	721458	1.00637e+06	1.6864e+06
270.18	5.939	Unknown 0264										C18 H23 N O	269.178	-19.29	[M+H]+1	37889.1	38009.6	37481.5	656219	701633	726340	249342	46361.9	8.53018e+06	8.57077e+06	4.7404e+06	4.04074e+06	7.37141e+06	1.01061e+06	281064	196495	120328	270545	87305.8	254326	405818	147467	197158
270.278	13.244	Unknown 0265										C17 H35 N O	269.272	-4.25	[M+H]+1	159719	218620	172976	279979	265237	265808	220963	267891	323952	363237	291369	254890	280748	567524	604583	610650	479688	384583	213623	343759	303509	334895	339240
271.08	0.997	Unknown 0266										C6 H15 N4 O6 P	270.073	-1.68	[M+H]+1	31193.2	31143.2	30873.7	2.22923e+06	4.55747e+06	2.55246e+06	2.40909e+06	1.64099e+06	1.88158e+06	3.7413e+06	4.58812e+06	4.55379e+06	3.76158e+06	4.24607e+06	4.00191e+06	3.92084e+06	3.23183e+06	5.00078e+06	7.70029e+06	5.89787e+06	5.264e+06	6.19562e+06	6.01564e+06
272.127	9.127	Unknown 0267										C16 H17 N O3	271.121	-4.18	[M+H]+1	25181.1	26001.4	25012.8	85541.2	101772	95784.2	110300	130377	86074.6	39418.7	41601.4	40882.6	47700.9	729082	565644	534524	605446	471165	75750.1	152668	100676	124884	145360
272.257	9.226	Unknown 0268										C16H33NO2	271.251	-4.23	[M+H]+1	70273.3	119405	137524	962925	630529	836098	437311	1.66987e+06	707226	871615	1.72767e+06	1.45197e+06	628296	595624	365655	386906	652089	395333	761340	1.54004e+06	1.31003e+06	1.34741e+06	1.36909e+06
273.111	6.641	Unknown 0269										C11 H16 F4 O3	272.104	1.09	[M+H]+1	25855.5	25840.9	26639.3	1.52452e+06	1.19352e+06	933365	1.3611e+06	1.22391e+06	165538	319898	166153	75447.1	283727	2.43244e+06	2.64749e+06	2.45079e+06	2.65732e+06	2.11711e+06	3.41999e+06	856620	864769	808831	2.00041e+06
273.147	9.775	Unknown 0270										C17 H20 O3	272.141	-4.41	[M+H]+1	27185.3	28097.9	26456.9	48338.1	34593.3	43647.7	28352.7	36221.6	29073.7	30823.5	29987.5	30923.6	30135.7	1.8435e+06	2.00859e+06	1.9129e+06	1.71304e+06	1.86802e+06	1.44225e+06	3.28495e+06	3.445e+06	3.38308e+06	4.26563e+06
273.205	9.679	Unknown 0271										C15 H28 O4	272.199	-3.53	[M+H]+1	32264.3	32346.1	35143.2	106351	122624	88494.9	116528	113196	5.37143e+06	6.43013e+06	6.81655e+06	5.31818e+06	4.54522e+06	94589.8	48822.5	34877.9	51400.1	54686.8	59252.8	95053.3	69250.6	106171	72022.2
273.22	10.495	Unknown 0272										C19 H28 O	272.214	-3.73	[M+H]+1	27712.7	30922.3	27053.9	122638	92511.5	112028	85167	83834.2	98068.5	142566	147752	112547	122787	2.05162e+06	1.93003e+06	2.16315e+06	1.78865e+06	2.06629e+06	890140	1.94402e+06	2.03758e+06	1.9711e+06	2.67526e+06
274.2	5.782	Unknown 0273										C14 H27 N O4	273.194	-4.02	[M+H]+1	33514.9	33524.6	33665.3	300638	467850	304371	236034	201232	5.34006e+06	5.85921e+06	4.2259e+06	4.85105e+06	5.48727e+06	410657	326909	347176	286708	413825	2.15844e+06	1.76329e+06	1.89928e+06	1.94156e+06	2.14262e+06
275.051	1.127	Unknown 0274										C7 H15 O9 P	274.045	-4.72	[M+H]+1	31151.3	31662.3	30874.6	4.81716e+07	9.42504e+07	7.77399e+07	5.7323e+07	4.8487e+07	3.50468e+07	3.93775e+07	3.30977e+07	2.98867e+07	2.74339e+07	5.15475e+07	4.77699e+07	4.00298e+07	3.91154e+07	3.75821e+07	8.48504e+07	1.0942e+08	1.01386e+08	1.00006e+08	9.08303e+07
275.054	6.889	Unknown 0275										C14 H12 O7	292.058	-3.99	[M+H-H2O]+1	25476.8	25069.5	23925.8	29897.5	29713.5	29508.9	30158.4	29633.2	28679.7	29527	29484.3	28874.3	30680.7	91306.5	83086.6	132389	64280.9	192978	150026	46081.3	33020.9	98266.1	51198.9
275.184	6.176	Unknown 0276										C14 H26 O5	274.178	-4.27	[M+H]+1	24821.8	24531.6	24316.3	1.00897e+06	750478	808726	941141	773389	31812.5	34861.1	31292.6	32743.4	33972.6	1.26021e+06	1.29412e+06	1.07397e+06	1.24054e+06	1.41676e+06	179316	221281	132277	157496	106817
275.199	9.205	Unknown 0277										C18 H26 O2	274.193	-3.94	[M+H]+1	32739.2	33485.2	32421.3	4.03286e+06	1.16045e+06	1.43595e+06	3.20474e+06	2.44853e+06	683165	884701	776405	780035	661938	3.48104e+06	3.95688e+06	3.92935e+06	3.25629e+06	4.14049e+06	6.23106e+06	6.28785e+06	6.71245e+06	6.26688e+06	8.08101e+06
276.195	13.052	Unknown 0278										C17 H25 N O2	275.189	-4.48	[M+H]+1	27034.5	26922.8	27029.6	519526	480812	492319	581824	723567	325589	314848	179283	247278	311814	822815	773216	768889	1.8742e+06	1.36667e+06	168495	58569.9	79918.1	109414	130577
277.142	9.66	Unknown 0279										C16 H20 O4	276.136	-4.37	[M+H]+1	25877.6	28413.3	25345.6	113683	47897.1	41632.7	107155	111134	28643.2	30790.8	29588.1	29539.6	29632.1	1.06597e+06	1.11725e+06	1.09553e+06	1.19049e+06	1.03776e+06	41857.1	56973.6	49524.4	54922.6	57321.5
277.153	1.039	Unknown 0280										C15 H20 N2 O3	276.147	-5.69	[M+H]+1	64145.7	53920.6	54785	5.38251e+06	9.44367e+06	5.27538e+06	4.55766e+06	4.18351e+06	1.09006e+08	7.06386e+07	4.90291e+07	5.16126e+07	7.4693e+07	7.68049e+06	9.63417e+06	8.87246e+06	1.03952e+07	1.19374e+07	1.39073e+07	2.1328e+07	2.10296e+07	1.8947e+07	2.34368e+07
277.153	1.862	Unknown 0281										C15 H20 N2 O3	276.147	-4.85	[M+H]+1	65214.9	65684	65220.1	1.12944e+07	1.81223e+07	1.1587e+07	9.834e+06	7.97313e+06	6.00413e+08	4.17e+08	3.00898e+08	2.83232e+08	3.91643e+08	4.02012e+07	4.25561e+07	3.58548e+07	4.38529e+07	5.289e+07	8.78632e+07	1.20152e+08	1.13941e+08	1.02746e+08	1.38477e+08
277.215	10.329	Unknown 0282										C18 H28 O2	276.209	-4.4	[M+H]+1	33079	148044	41116.4	1.32814e+07	1.0396e+07	1.11184e+07	1.06512e+07	1.02198e+07	1.52744e+07	1.67496e+07	1.42666e+07	9.13815e+06	1.26846e+07	9.44977e+06	9.10818e+06	8.12509e+06	7.6179e+06	9.15774e+06	1.64383e+07	2.35296e+07	2.3189e+07	2.11037e+07	2.53965e+07
277.215	10.408	Unknown 0283										C18 H28 O2	276.209	-4.34	[M+H]+1	38621	148044	37930.9	6.86254e+06	4.89401e+06	5.54516e+06	5.63046e+06	5.22549e+06	4.81677e+06	5.37397e+06	4.30701e+06	3.04717e+06	4.17589e+06	2.20787e+06	2.34013e+06	2.05466e+06	1.87972e+06	2.05528e+06	3.58963e+06	5.08918e+06	5.60191e+06	5.02477e+06	5.73979e+06
277.236	10.464	Unknown 0284										C18 H28 O2	276.209	71.46	[M+H]+1	246457	240278	242593	622836	708724	645768	653105	693340	428281	485555	615023	533030	543728	1.93806e+06	1.88221e+06	1.93266e+06	866348	852551	556052	606322	565296	659666	631462
278.138	7.88	Unknown 0285										C15 H19 N O4	277.131	-4.13	[M+H]+1	23876.9	23235.7	23401.6	1.21953e+06	650749	723410	975850	708819	90809.7	103469	87307.1	86472.8	44798.3	1.29695e+06	1.47265e+06	1.27358e+06	1.1711e+06	1.29793e+06	75958.4	138437	105385	101225	159173
279.122	6.984	Unknown 0286										C15 H18 O5	278.115	-4.89	[M+H]+1	20544.6	20331.2	20840.4	5.28446e+06	3.88629e+06	3.86232e+06	4.72303e+06	4.06295e+06	140376	287009	95156.7	192427	47564.8	5.05126e+06	5.94399e+06	5.19599e+06	4.42369e+06	5.26461e+06	1.39008e+06	1.37471e+06	1.0825e+06	1.1275e+06	1.71696e+06
279.169	1.061	Unknown 0287										C15 H22 N2 O3	278.163	-5.18	[M+H]+1	30250.5	30568.2	30170.4	4.83649e+07	3.30408e+07	2.60172e+07	4.09946e+07	3.82835e+07	4.06831e+06	8.64166e+06	7.07288e+06	1.24197e+07	7.69628e+06	1.06e+08	1.10359e+08	6.91243e+07	1.01999e+08	9.81758e+07	1.05721e+08	1.02636e+08	9.45593e+07	8.21956e+07	1.13682e+08
279.169	1.74	Unknown 0288										C15 H22 N2 O3	278.163	-5.11	[M+H]+1	60621.1	61639.7	60888.4	5.78849e+07	5.62107e+07	3.35802e+07	4.89424e+07	4.1356e+07	9.11334e+06	1.65398e+07	1.92294e+07	2.91457e+07	1.59149e+07	3.67008e+08	3.33408e+08	2.04487e+08	2.99277e+08	3.42919e+08	2.98231e+08	2.8816e+08	2.56838e+08	2.45447e+08	3.5231e+08
280.083	1.233	Unknown 0289										C18 H17 N O2	279.126	-178.33	[M+H]+1	530738	439142	477559	1.69778e+08	3.85929e+08	1.36117e+08	1.47924e+08	1.06883e+08	1.35862e+08	1.59916e+08	1.68334e+08	2.16458e+08	1.88471e+08	2.58408e+08	2.47949e+08	2.19535e+08	2.48068e+08	2.17714e+08	4.66278e+08	4.71346e+08	4.9845e+08	4.38193e+08	4.99081e+08
280.128	1.539	Unknown 0290										C13 H17 N3 O4	279.122	-4.81	[M+H]+1	40907.1	39788.3	40732	164478	208199	116415	125258	192469	237975	318771	180035	166556	148833	124729	116197	104409	101909	117836	576818	627613	709645	571159	593300
280.132	8.634	Unknown 0291										C18 H17 N O2	279.126	-4.46	[M+H]+1	25778.3	25367.3	24548.8	290530	316936	223222	315814	391913	128641	251723	173954	177250	394621	784353	725884	706424	95705.5	38846.4	548288	150532	379689	435134	512759
280.19	7.374	Unknown 0292										C16 H25 N O3	279.183	-4.36	[M+H]+1	21569.2	21834.8	21763.7	61330.8	100344	78350.7	45259.4	75218.4	1.95897e+06	2.19843e+06	2.17459e+06	1.99601e+06	1.98948e+06	112788	125085	114750	89785.4	159697	614923	3.1462e+06	3.57041e+06	1.86069e+06	2.49994e+06
280.991	0.86	Unknown 0293										C18 H16 O3	280.11	-448.97	[M+H]+1	59515.3	50366	117348	2.05556e+06	1.29328e+06	1.84557e+06	1.64311e+06	2.2245e+06	1.25314e+06	2.57848e+06	1.70423e+06	2.28555e+06	1.58386e+06	6.2102e+06	4.26159e+06	3.97346e+06	4.78178e+06	4.47528e+06	5.09635e+06	3.36449e+06	2.54093e+06	3.06411e+06	4.03263e+06
281.087	1.238	Unknown 0294										C15 H14 O4	258.089	85204.1	[M+H]+1	51873.3	45223.2	45571.1	1.55649e+07	3.90937e+07	1.32216e+07	1.29251e+07	9.93511e+06	1.12889e+07	2.43326e+06	1.38726e+07	1.76502e+07	1.79424e+07	2.66098e+07	2.41326e+07	2.21735e+07	2.33784e+07	2.04944e+07	3.90613e+07	4.80322e+07	5.09841e+07	4.46702e+07	4.42014e+07
281.116	6.968	Unknown 0295										C18 H16 O3	280.11	-4.11	[M+H]+1	20623.2	21040.7	21169.8	85541.6	62956	93136.8	147345	85581.3	46200.6	34797.8	62952.9	24572.5	47564.8	220204	200364	295492	212624	282483	416294	495794	559510	448918	528240
284.148	1.436	Unknown 0296										C14 H21 N O5	283.142	-5.15	[M+H]+1	31556.7	31264.9	31583.2	83500.4	136652	109800	119513	107281	2.17348e+06	3.9784e+06	4.56433e+06	4.53987e+06	4.0829e+06	245264	123860	327500	314774	475473	3.15591e+06	4.05375e+06	3.24679e+06	3.87487e+06	4.75804e+06
284.148	2.145	Unknown 0297										C14 H21 N O5	283.142	-4.47	[M+H]+1	64822.6	65118.4	64523.2	1.95199e+06	3.5109e+06	1.713e+06	1.98216e+06	2.1072e+06	4.27157e+07	4.29113e+07	3.15607e+07	3.28032e+07	3.92376e+07	3.42578e+06	3.46841e+06	3.10113e+06	2.04679e+06	3.18685e+06	2.295e+07	2.65705e+07	2.31436e+07	2.22209e+07	2.94743e+07
284.184	5.939	Unknown 0298										C16 H17 N3 O2	283.132	158.96	[M+H]+1	39172.5	39297	38751.1	1.52141e+06	2.26102e+06	1.74635e+06	2.00614e+06	1.66559e+06	3.99168e+06	2.97253e+06	2.00399e+06	2.85455e+06	2.03703e+06	7.11354e+06	5.17997e+06	5.14292e+06	4.37381e+06	6.26856e+06	1.06304e+07	1.01577e+07	9.93511e+06	9.43081e+06	1.18946e+07
286.222	0.782	Unknown 0299										C15 H27 N O4	285.194	73.11	[M+H]+1	31763.8	31266.6	31203.4	36217.1	40147	38810.2	40220.4	34284.8	34622.7	36526.5	36479.1	35353.7	36688	39081.8	36232.5	35736.2	36516	38341.1	41602.9	34940.4	34550.4	36720	34476
286.236	6.451	Unknown 0300										C15 H27 N O4	285.194	123.14	[M+H]+1	28855.1	29626.8	29269.8	512840	906628	887809	660182	692071	3.27292e+06	4.38024e+06	3.79234e+06	3.64194e+06	5.29945e+06	5.00866e+06	4.38489e+06	4.41123e+06	3.65651e+06	8.95545e+06	3.06083e+06	3.61481e+06	3.14852e+06	3.30857e+06	3.90122e+06
286.957	0.845	Unknown 0301										C15 H10 O6	286.048	-343.16	[M+H]+1	35957	36066	36763.4	1.30224e+06	1.03631e+06	1.14407e+06	1.23764e+06	1.02316e+06	1.73849e+06	2.56088e+06	1.18626e+06	1.79371e+06	1.15396e+06	3.67543e+06	2.92428e+06	3.32365e+06	2.49214e+06	3.08233e+06	3.7533e+06	2.64896e+06	2.10144e+06	2.71926e+06	2.89945e+06
287.09	6.07	Unknown 0302										C16 H14 O5	286.084	-4.45	[M+H]+1	30336.6	31343.8	30976.7	469375	476827	350958	192537	331935	107196	298571	51713.4	242635	185283	5.77982e+06	5.85753e+06	4.85124e+06	5.59176e+06	7.47333e+06	1.22791e+07	9.32127e+06	8.8406e+06	9.16381e+06	8.85807e+06
287.22	12.258	Unknown 0303										C16 H30 O4	286.214	-5.15	[M+H]+1	961660	932149	444433	704078	1.0117e+06	750682	920589	756258	1.46329e+06	626572	1.28829e+06	841327	843406	1.19225e+06	701057	776307	564033	761214	800735	544222	797092	452153	521767
289.236	8.07	Unknown 0304										C16 H32 O4	288.23	-4.27	[M+H]+1	27162.4	26938.4	26836.7	1.47581e+06	1.43143e+06	1.71717e+06	1.80132e+06	1.54062e+06	230466	359407	293241	371511	294932	44661.5	46554.6	29247.7	36031.2	43507.5	30099.2	64697.1	59516.7	65537.7	51441.2
291.096	6.168	Unknown 0305										C14 H14 N2 O5	290.09	-4.83	[M+H]+1	30188	30983.1	29573.1	176336	964832	607711	139980	193123	86173.5	161580	151928	265026	150062	498343	476866	350624	342907	421604	181219	212479	240120	195936	213350
291.194	8.377	Unknown 0306										C18 H26 O3	290.188	-4.62	[M+H]+1	42688.3	43792.3	42533.3	3.16427e+06	2.0443e+06	2.30184e+06	2.47228e+06	1.93505e+06	903145	780325	871773	712283	1.31189e+06	1.30821e+06	815486	1.99295e+06	1.4339e+06	1.95964e+06	2.96502e+06	3.86444e+06	4.2795e+06	3.55963e+06	4.36443e+06
293.184	1.71	Unknown 0307										C15 H10 O5	270.053	81925.2	[M+H]+1	50896.3	51758.3	50658.8	1.98967e+06	1.70635e+06	1.26999e+06	1.80816e+06	1.63886e+06	246193	912450	903607	1.96261e+06	466436	8.75837e+06	8.33506e+06	5.37807e+06	7.34436e+06	8.94457e+06	1.43867e+07	1.55867e+07	1.31365e+07	1.27425e+07	2.02345e+07
293.21	10.607	Unknown 0308										C18 H28 O3	292.204	-5.04	[M+H]+1	52509.6	101700	31881.9	9.81978e+06	9.47004e+06	9.8002e+06	9.62842e+06	1.04003e+07	5.31628e+06	8.90599e+06	7.54584e+06	5.12843e+06	6.32617e+06	6.17261e+06	6.21567e+06	5.16976e+06	6.20249e+06	7.04485e+06	1.08003e+07	1.61815e+07	1.56051e+07	1.40624e+07	1.61842e+07
293.21	11.038	Unknown 0309										C18 H28 O3	292.204	-4.84	[M+H]+1	55401.2	182042	36626.1	3.57367e+06	2.44817e+06	1.9326e+06	1.08939e+06	881117	1.79568e+06	676635	2.57574e+06	3.4058e+06	638000	5.19301e+06	3.99012e+06	4.43145e+06	2.68367e+06	4.55887e+06	8.99385e+06	1.08324e+07	1.71529e+07	1.24558e+07	1.59342e+07
293.246	10.175	Unknown 0310										C19 H32 O2	292.24	-4.79	[M+H]+1	37450.2	64290.3	28833.7	2.90858e+06	2.28676e+06	2.31064e+06	2.57141e+06	2.2404e+06	865127	1.15753e+06	978791	973778	1.0202e+06	68256.7	72276.9	61842.4	66983	68763.1	339986	324402	378072	341100	430943
294.132	7.426	Unknown 0311										C15 H19 N O5	293.126	-4.73	[M+H]+1	23119.9	24102.2	24141.1	2.93341e+06	2.8956e+06	2.32929e+06	2.67344e+06	2.59675e+06	190950	272129	213064	257801	202880	1.67906e+06	2.0574e+06	1.60292e+06	1.67432e+06	1.66144e+06	1.03556e+06	934315	769087	791419	1.25012e+06
294.143	1.538	Unknown 0312										C12 H23 N O7	293.147	-39.23	[M+H]+1	43927.3	42829.6	43739.2	207501	408409	126654	151368	217547	141998	188768	96385.5	106681	159821	133937	124776	112118	109433	130350	492869	548643	385067	569355	522921
294.168	5.956	Unknown 0313										C16 H23 N O4	293.163	-5.44	[M+H]+1	29434.1	29590.3	29179.2	33903.2	34266.5	34965.2	33317.9	33750.4	5.13636e+06	4.55985e+06	3.79896e+06	3.1721e+06	4.02448e+06	138149	99617.4	89240	93262.6	161630	2.44371e+06	3.4401e+06	3.50091e+06	3.1322e+06	3.64834e+06
294.179	1.018	Unknown 0314										C17 H27 N O3	293.199	-91.69	[M+H]+1	19655.2	18293.7	19547.9	6.34318e+06	9.33999e+06	9.75033e+06	1.34355e+07	8.44155e+06	1.69091e+06	6.17397e+06	6.49634e+06	6.58745e+06	4.2442e+06	4.6012e+07	6.28462e+07	5.06691e+07	4.19251e+07	1.1499e+08	2.46905e+07	1.3744e+07	8.59069e+06	1.42084e+07	1.41974e+07
294.241	10.227	Unknown 0315										C18 H31 N O2	293.235	-5.25	[M+H]+1	32813	35764	31660.2	917089	485744	813582	730340	691344	1.52262e+06	1.82909e+06	1.32747e+06	1.4394e+06	1.46023e+06	34743.7	64628	44295.9	207663	51398.9	38065.4	75508.3	49414.9	69722.8	112787
294.241	10.443	Unknown 0316										C18 H31 N O2	293.235	-5.29	[M+H]+1	29862.6	31292.7	28776.9	954053	604259	1.34698e+06	811372	819529	825734	1.00885e+06	684017	899998	921723	208718	574051	119559	305675	135255	110733	135486	1.45207e+06	2.01735e+06	1.09356e+06
295.225	11.325	Unknown 0317										C18 H30 O3	294.219	-5.82	[M+H]+1	3.51943e+06	927464	553679	2.67547e+08	2.24871e+08	2.96917e+08	3.00711e+08	2.4757e+08	4.44516e+07	7.31865e+07	6.91972e+07	6.29693e+07	6.2575e+07	3.06225e+08	3.26325e+08	3.70532e+08	2.16488e+08	2.84423e+08	2.99451e+08	3.78964e+08	4.81403e+08	3.73822e+08	4.28494e+08
296.115	1.388	Unknown 0318										C14 H17 N O6	295.106	5.28	[M+H]+1	32720.6	32869	31844.9	626714	1.75158e+06	695177	678128	594215	323122	285845	218276	825927	302071	1.03485e+06	678859	629033	843005	1.24151e+06	4.11803e+06	3.68718e+06	3.84274e+06	3.06411e+06	4.40011e+06
296.148	6.583	Unknown 0319										C15 H21 N O5	295.142	-5.14	[M+H]+1	28434.1	28721.3	28513.7	803574	500090	527346	625999	501912	66507	71678.5	375313	65460.2	67208	2.83989e+07	3.17998e+07	1.95691e+07	2.62447e+07	2.80795e+07	6.44175e+06	4.38481e+06	3.10797e+06	3.89418e+06	5.52898e+06
296.211	7.937	Unknown 0320										C18 H33 N O2	295.251	-161.67	[M+H]+1	23903.1	24002.3	22805.2	27297.7	25430.4	26495.6	26621.9	26106.4	77628.6	168356	30591.2	98850.7	51459.4	26053.2	25929.4	24739.8	25378.5	26792.6	233121	107362	60859.1	44778.5	114370
296.257	11.017	Unknown 0321										C18 H33 N O2	295.251	-5.55	[M+H]+1	33339.2	35623.5	33604.1	820688	563810	961216	962507	980185	1.28386e+06	1.13785e+06	1.0461e+06	1.20556e+06	552372	1.03262e+06	1.04592e+06	1.04068e+06	1.14728e+06	922094	3.35349e+06	2.56121e+06	4.531e+06	3.05463e+06	3.53396e+06
297.074	7.975	Unknown 0322										C17 H12 O5	296.068	-5.08	[M+H]+1	25302.9	25342.2	24449.2	2.85276e+06	2.68772e+06	2.83655e+06	3.33924e+06	3.22372e+06	27522.2	27670.5	27618.2	28166.7	26693.1	798379	1.04295e+06	932729	896074	917223	26541.8	28322	27779.3	27342.1	26868.1
297.241	11.697	Unknown 0323										C18 H32 O3	296.235	-5.56	[M+H]+1	1.18907e+06	1.12706e+06	1.11118e+06	3.77557e+07	2.66535e+07	3.45991e+07	3.13953e+07	2.57032e+07	1.12431e+08	1.9402e+08	2.43882e+08	1.62954e+08	1.7229e+08	3.00576e+06	8.29483e+06	7.62189e+06	3.29703e+06	8.01172e+06	1.33543e+07	1.99667e+07	2.21073e+07	1.88039e+07	2.65382e+07
298.163	6.983	Unknown 0324										C15 H23 N O5	297.158	-5.16	[M+H]+1	150881	33653.3	23458.3	869559	578552	539171	620382	701603	347511	1.20137e+06	193950	1.05549e+06	781781	1.83716e+06	1.97668e+06	1.41967e+06	1.44164e+06	1.48389e+06	1.17645e+06	684225	779390	733794	931202
298.2	6.719	Unknown 0325										C16 H27 N O4	297.194	-4.98	[M+H]+1	22657.1	22597.7	22249.5	35559.7	50740.8	29223.9	40174.9	35302.4	3.53897e+06	2.44111e+06	2.25738e+06	2.5453e+06	2.81971e+06	237202	325775	166228	213600	257574	2.99883e+06	2.16838e+06	2.1666e+06	2.16647e+06	2.83887e+06
298.272	11.8	Unknown 0326										C18 H35 N O2	297.267	-5.27	[M+H]+1	35729.1	35223.7	61319.6	1.48699e+06	1.63161e+06	2.45501e+06	2.04571e+06	1.63142e+06	1.14212e+06	1.60571e+06	1.4812e+06	941867	1.13499e+06	4.7974e+06	5.38332e+06	5.22531e+06	5.12839e+06	4.2021e+06	1.77191e+07	1.75722e+07	2.54686e+07	1.62919e+07	2.02964e+07
298.345	10.316	Unknown 0327										C20 H43 N	297.34	-5.37	[M+H]+1	131645	312164	356892	3.35437e+06	630808	410653	830725	1.95622e+06	1.8941e+06	2.05348e+06	2.62732e+06	1.3306e+06	951454	492708	2.74458e+06	452690	410335	542334	1.79213e+06	1.52571e+06	1.92343e+06	1.75851e+06	3.24332e+06
300.215	6.448	Unknown 0328										C16 H29 N O4	299.21	-5	[M+H]+1	22602.8	23207.2	22927.5	4.14363e+06	6.81109e+06	7.21028e+06	7.56973e+06	4.64737e+06	9.40568e+06	1.46645e+07	1.42535e+07	1.09757e+07	4.90308e+06	4.05806e+07	2.28361e+07	2.3886e+07	2.36278e+07	3.81215e+07	2.6328e+07	2.50051e+07	1.67722e+07	2.16948e+07	2.49744e+07
300.288	9.566	Unknown 0329										C18 H37 N O2	299.282	-5.2	[M+H]+1	23498.4	227679	23953.4	9.1152e+06	1.45238e+07	1.38096e+07	1.33711e+07	1.12391e+07	4.25573e+06	3.98659e+06	3.5607e+06	4.00678e+06	4.34899e+06	5.04226e+06	4.49589e+06	4.12381e+06	3.8644e+06	6.53171e+06	2.47262e+07	2.95398e+07	3.02351e+07	2.71666e+07	3.10795e+07
301.117	7.035	Unknown 0330										C16 H16 N2 O4	300.111	-5.62	[M+H]+1	22395.8	22033.1	21999	544152	395989	387008	537932	640197	38615.9	44735.5	39288.8	50857.8	36687.6	3.32432e+06	2.53522e+06	2.93983e+06	2.26094e+06	2.89563e+06	1.5695e+06	1.31433e+06	845270	1.39974e+06	1.74418e+06
301.163	9.43	Unknown 0331										C15 H24 O6	300.157	-5.84	[M+H]+1	586297	591033	555001	1.45078e+06	1.39427e+06	1.41782e+06	1.5993e+06	1.82045e+06	1.00572e+06	1.21591e+06	1.72202e+06	738217	1.00532e+06	1.14725e+07	8.60289e+06	8.65281e+06	1.00544e+07	8.65487e+06	878295	1.18587e+06	3.19549e+06	998138	1.01274e+06
301.199	7.113	Unknown 0332										C16 H28 O5	300.194	-5.6	[M+H]+1	25062	24646.9	24406.3	5.78649e+06	3.65742e+06	3.78588e+06	4.07392e+06	3.2485e+06	74355	101186	80725.3	77936.2	82051.9	321145	251574	30941.4	219110	423738	79379	29586.1	29388.8	69439.9	124133
301.215	10.29	Unknown 0333										C20 H28 O2	300.209	-5.63	[M+H]+1	31436.1	33629	30791.3	247897	149341	149995	182372	181070	36365.5	42276.3	60316.4	55656.6	35899.6	1.04305e+06	1.07899e+06	1.16845e+06	210987	1.18154e+06	1.64374e+06	1.81148e+06	1.73361e+06	1.7043e+06	2.08239e+06
301.283	8.55	Unknown 0334										C17 H36 N2 O2	300.278	-5.25	[M+H]+1	110434	155455	116528	757156	430412	688880	561467	782942	3.116e+06	859011	1.07542e+06	949343	929815	652639	1.84989e+06	608274	7.52043e+06	547873	1.23722e+06	3.04014e+06	1.17082e+06	689806	1.36132e+06
302.148	7.618	Unknown 0335										C19 H15 N3 O	301.122	64.28	[M+H]+1	22019.2	22255.4	22025.3	53406.2	158237	76932.7	45128.2	39087.3	139812	209885	759841	612586	1.03864e+06	220692	95371.6	101416	139653	59356.6	74384.2	46709	68472.9	56250.4	54480.1
303.085	1.489	Unknown 0336										C12 H10 N6 O4	302.076	3.02	[M+H]+1	323524	883227	53673.5	61177.7	66095.6	78319.8	81382.5	300645	227994	149786	303232	179838	97405.8	1.21447e+08	1.08388e+08	9.21855e+07	9.37241e+07	1.28327e+08	139025	76663.5	76361.7	92930.2	83934
303.119	6.998	Unknown 0337										C12 H18 N2 O7	302.111	-0.09	[M+H]+1	20060.5	20300.8	20084.4	95300.9	84547	134307	169466	78278.5	32133.7	35432.7	28010.4	32949.2	33997.3	1.05211e+06	1.09149e+06	816006	622783	776201	247312	265756	131507	263383	311928
303.215	7.377	Unknown 0338										C16 H30 O5	302.209	-5.47	[M+H]+1	26423	26748.4	26661.2	2.07927e+06	1.88676e+06	2.3329e+06	2.61453e+06	2.04077e+06	80274	157924	134989	170999	109067	135172	153924	125060	257377	138062	82460.9	120584	99510.5	99659.7	121023
303.288	13.424	Unknown 0339										C17 H34 O4	302.246	114.27	[M+H]+1	563480	575488	605792	1.50043e+06	1.57035e+06	1.56166e+06	1.49655e+06	1.62751e+06	884183	1.78124e+06	1.79568e+06	1.32231e+06	1.6803e+06	8.39753e+06	1.01561e+07	9.81907e+06	3.80462e+06	4.07474e+06	1.55944e+06	1.96294e+06	1.89305e+06	1.83227e+06	2.14497e+06
304.148	0.971	Unknown 0340										C12 H21 N3 O6	303.143	-6.64	[M+H]+1	23863.4	24466.7	22997.9	8.72284e+06	1.20324e+07	1.22025e+07	1.0034e+07	1.11278e+07	1.55046e+07	1.74471e+07	1.50173e+07	2.15976e+07	1.28937e+07	4.56525e+07	3.2055e+07	3.78081e+07	3.85708e+07	3.89088e+07	1.0493e+08	8.53671e+07	7.11701e+07	8.13008e+07	1.03701e+08
305.025	10.074	Unknown 0341										C10 H9 F5 O3 S	304.019	-4.32	[M+H]+1	26048.8	27356.9	24737.3	29169.5	27459.5	27243.4	27364	26014.4	28035.3	30576.8	28906.7	28938.4	28955	27863.8	27682.1	28000.3	28384.3	28111.5	34037.3	34237.4	30766.2	29645.6	32335.1
305.184	5.758	Unknown 0342										C19 H22 O2	282.162	78022.8	[M+H]+1	48078.7	48348	47882.6	53646.6	54181.6	53968.6	53419.2	53602.8	82315.4	61138.2	63417.4	57608.1	67282.2	1.91717e+06	1.37623e+06	900887	1.49888e+06	1.65146e+06	1.92283e+06	1.81202e+06	1.57323e+06	1.64002e+06	2.19283e+06
305.246	7.184	Unknown 0343										C20 H32 O2	304.24	-4.98	[M+H]+1	33653	34460.5	34386.5	2.4081e+06	2.08899e+06	2.20953e+06	2.59393e+06	2.05402e+06	40349.5	42225.1	40350.9	39828.1	41116.3	4.44536e+06	4.56527e+06	4.20407e+06	3.59724e+06	4.55709e+06	723315	795389	499074	669349	957932
306.299	12.911	Unknown 0344										C20 H34 O2	306.256	-58745.2	[M+NH4]+1	2.67477e+06	2.43111e+06	1.24011e+06	5.50623e+06	5.70926e+06	3.60528e+06	5.44644e+06	3.74747e+06	4.5919e+06	5.40049e+06	7.25461e+06	4.77826e+06	5.42557e+06	3.44119e+07	3.7248e+07	3.67693e+07	1.6812e+07	1.49812e+07	2.46622e+06	5.72519e+06	9.56892e+06	8.7182e+06	1.11037e+07
307.079	1.334	Unknown 0345										C11 H11 F7 N O	306.073	-1.94	[M+H]+1	42363.2	42734.3	42144.4	668141	551128	902877	913833	1.09077e+06	103607	92112.5	1.13834e+06	114483	109005	8.98669e+06	6.17735e+06	7.25279e+06	4.28276e+06	6.93303e+06	142136	112685	114173	103924	142768
307.1	1.002	Unknown 0346										C12 H18 O9	306.095	-6.21	[M+H]+1	31759.2	45321.2	36501.2	6.43211e+06	1.39348e+07	7.13626e+06	6.99495e+06	5.03628e+06	6.98928e+06	1.12284e+07	1.11032e+07	1.29288e+07	8.86511e+06	1.06134e+07	1.06362e+07	1.01343e+07	8.36058e+06	1.31154e+07	1.37119e+07	1.56592e+07	1.36921e+07	1.51107e+07	1.19738e+07
307.189	8.946	Unknown 0347										C18 H26 O4	306.183	-5.99	[M+H]+1	33375.3	151682	32431	5.27524e+08	3.21281e+08	4.20742e+08	4.68652e+08	3.63858e+08	7.67794e+06	2.08513e+07	1.53985e+07	1.83511e+07	1.9974e+07	1.63988e+07	1.73457e+07	1.45163e+07	9.02107e+06	1.39633e+07	3.43544e+07	5.44167e+07	5.64687e+07	4.42421e+07	5.3184e+07
307.225	12.173	Unknown 0348										C19 H30 O3	306.219	-5.55	[M+H]+1	60003.9	30874.8	68614.5	1.48136e+06	1.26579e+06	1.05611e+06	956000	1.04922e+06	1.15677e+06	1.38729e+06	1.10932e+06	977606	1.04897e+06	2.23531e+07	2.5039e+07	2.13813e+07	1.69662e+07	3.14263e+07	8.90234e+07	8.41853e+07	1.26395e+08	7.14108e+07	7.1828e+07
308.111	1.455	Unknown 0349										C15 H17 N O6	307.106	-6.06	[M+H]+1	29809	29471.4	29834	35978.7	36885.1	34850.6	36690.3	34840.3	43186.5	49501.1	50762.8	56729.9	45608.8	200976	227486	199559	112502	213748	43244.7	57524.8	45995.2	43266.1	46839.9
308.169	7.788	Unknown 0350										C17 H25 N O2 S	307.161	2.55	[M+H]+1	645594	497321	452333	791424	841054	824399	847948	895710	830155	966317	938004	793276	565891	1.57967e+06	1.63053e+06	1.73757e+06	1.94915e+06	1.54304e+06	990418	586026	699078	774522	725925
309.179	1.081	Unknown 0351										C16 H24 N2 O4	308.174	-6.11	[M+H]+1	27997.3	26791.4	27795.2	1.09809e+07	1.11778e+07	1.09896e+07	1.27205e+07	1.21066e+07	1.10562e+06	2.03949e+06	1.69188e+06	2.8607e+06	1.58899e+06	2.42045e+07	2.24883e+07	1.64271e+07	2.3358e+07	2.24913e+07	2.8672e+07	2.78074e+07	2.48406e+07	2.54767e+07	2.90199e+07
309.179	2.382	Unknown 0352										C16 H24 N2 O4	308.174	-5.5	[M+H]+1	84231.8	83867	87623.4	8.06334e+06	1.10994e+07	9.1445e+06	1.07998e+07	9.27976e+06	3.17239e+06	5.69384e+06	5.41214e+06	7.48682e+06	3.91446e+06	7.88313e+07	6.91399e+07	4.88574e+07	6.40009e+07	7.58266e+07	6.51282e+07	5.98923e+07	5.36364e+07	5.927e+07	6.8874e+07
309.204	8.531	Unknown 0353										C16 H27 F3 O2	308.196	2.4	[M+H]+1	80577.2	314446	314489	1.47425e+08	7.12758e+07	1.04597e+08	1.12203e+08	7.39674e+07	2.02404e+06	4.08927e+06	3.0393e+06	3.68197e+06	3.6288e+06	1.84813e+07	1.81908e+07	1.67911e+07	1.08809e+07	1.55864e+07	3.712e+07	5.34681e+07	6.00541e+07	4.76557e+07	6.39963e+07
309.204	9.674	Unknown 0354										C16 H27 F3 O2	308.196	2.53	[M+H]+1	137544	299753	1.1531e+06	1.36226e+07	1.41068e+07	1.6791e+07	1.55887e+07	1.28318e+07	1.68228e+06	2.56832e+06	2.17285e+06	2.41801e+06	2.27672e+06	816056	749042	808853	711336	792498	1.47438e+06	1.71808e+06	1.73846e+06	1.79667e+06	1.90006e+06
309.22	11.041	Unknown 0355										C15 H33 O4 P	308.212	2.11	[M+H]+1	33047.7	34983.3	33139.8	222889	105047	79996	120244	107862	37239.6	39579.2	38573.3	36966.3	36235.9	695956	141490	830447	581446	868287	1.48613e+06	1.87245e+06	1.76163e+06	1.7663e+06	2.31403e+06
309.241	12.702	Unknown 0356										C19 H32 O3	308.235	-5.65	[M+H]+1	183636	165795	393503	6.78721e+06	4.93147e+06	6.03736e+06	4.3097e+06	5.01608e+06	1.2914e+06	1.2007e+06	932713	919848	919314	1.0114e+07	1.3843e+07	1.03797e+07	9.07005e+06	1.54386e+07	1.44274e+07	1.31166e+07	1.92431e+07	1.19828e+07	1.04408e+07
309.277	14.205	Unknown 0357										C20 H36 O2	308.272	-5.81	[M+H]+1	1.04858e+06	1.54027e+06	499566	4.13455e+06	3.00856e+06	3.03397e+06	3.43512e+06	2.54162e+06	3.72422e+06	9.10169e+06	6.93966e+06	8.87007e+06	9.93175e+06	2.2635e+06	605046	3.60219e+06	1.42725e+06	3.78884e+06	1.66902e+06	3.87829e+06	4.0319e+06	3.66466e+06	1.94708e+06
309.277	7.827	Unknown 0358										C20 H36 O2	308.272	-5.15	[M+H]+1	23303.1	23492	23503.2	59268.2	27159.9	29954.4	95376.9	26379.6	26333	27979.1	26368.2	26265.6	26798	371504	269374	277111	222873	313063	43404.2	26293.6	45007.2	26480.6	25917
309.972	0.842	Unknown 0359										C12 H14 Cl3 N O2	309.009	-142.4	[M+H]+1	33543.3	33645	34295.6	1.73789e+06	1.14735e+06	1.3558e+06	1.31013e+06	1.20923e+06	2.44266e+06	3.02771e+06	1.32392e+06	2.20994e+06	1.60687e+06	5.36649e+06	4.12447e+06	3.77763e+06	3.57914e+06	4.63829e+06	5.8126e+06	3.62203e+06	2.98236e+06	3.40168e+06	3.6598e+06
311.126	7.051	Unknown 0360										C19 H18 O4	310.121	-5.38	[M+H]+1	27802.3	27352	27429	620071	302707	433672	584708	627689	346789	414619	378914	234554	427497	1.48966e+06	1.03668e+06	1.2414e+06	1.3022e+06	1.16587e+06	1.77255e+06	2.08155e+06	1.89196e+06	2.27941e+06	2.15687e+06
311.126	6.688	Unknown 0361										C19 H18 O4	310.121	-5.25	[M+H]+1	24424	23675.1	23765.1	1.88345e+06	1.66178e+06	1.53485e+06	2.53794e+06	1.68998e+06	391682	513946	344847	518264	524140	3.34247e+06	3.75837e+06	3.40639e+06	3.50562e+06	3.28511e+06	1.68081e+06	2.0401e+06	2.2676e+06	1.99627e+06	2.62106e+06
311.158	1.453	Unknown 0362										C14 H18 N2 O6	310.116	111.44	[M+H]+1	30373.2	30029.2	30398.7	766498	2.17277e+06	1.57769e+06	1.80888e+06	1.86788e+06	408051	1.82683e+06	1.66987e+06	2.42608e+06	1.46722e+06	2.86775e+06	2.88895e+06	2.66272e+06	3.0144e+06	3.58062e+06	1.65543e+07	1.60661e+07	1.24813e+07	1.43528e+07	1.80082e+07
311.22	7.683	Unknown 0363										C18 H30 O4	310.214	-5	[M+H]+1	257284	230547	192772	1.00401e+07	7.99702e+06	9.50644e+06	8.89737e+06	8.28374e+06	195768	81050.4	273661	237142	267810	541126	710375	591120	531609	657034	272872	315238	292755	313864	1.27581e+06
311.235	14.031	Unknown 0364										C22 H30 O	310.23	-5.79	[M+H]+1	47713.6	48218.3	47298.9	246543	150484	133155	185527	207137	55764.9	59536.2	61452.8	54111.2	57590.3	1.0552e+06	1.10484e+06	1.21181e+06	1.02279e+06	1.14814e+06	1.05847e+06	1.73751e+06	1.53213e+06	1.60547e+06	1.99289e+06
311.256	12	Unknown 0365										C19 H34 O3	310.251	-5.59	[M+H]+1	83069.4	55847.7	46994.7	9.25048e+06	8.66255e+06	9.89025e+06	9.65479e+06	8.9873e+06	7.01341e+06	9.44713e+06	8.33825e+06	7.48053e+06	9.21398e+06	177065	1.18754e+06	164978	128382	244154	250124	302792	491953	851696	487941
312.143	5.94	Unknown 0366										C15 H21 N O6	311.137	-5.35	[M+H]+1	41648.9	41781.3	41200.9	1.88814e+06	2.03806e+06	1.95557e+06	1.92275e+06	1.75391e+06	205895	180627	137064	102077	187733	1.93783e+06	2.07882e+06	1.91068e+06	1.8259e+06	2.05941e+06	196468	67082	76392.8	143806	253617
312.215	1.062	Unknown 0367										C17 H29 N O4	311.21	-6.39	[M+H]+1	41601.5	41625.5	41083.8	7.11567e+06	1.23986e+07	6.17428e+06	5.02744e+06	2.54144e+06	2.7575e+07	2.25527e+07	1.40162e+07	2.1729e+07	2.59603e+07	9.70806e+06	9.76275e+06	9.93991e+06	8.89574e+06	1.08221e+07	1.61239e+07	2.16123e+07	1.81976e+07	1.91732e+07	2.00088e+07
312.215	1.925	Unknown 0368										C17 H29 N O4	311.21	-6.09	[M+H]+1	77121.9	77049.5	78464.3	4.64947e+06	8.04119e+06	5.24449e+06	4.04215e+06	3.52188e+06	9.8589e+07	8.13387e+07	5.21612e+07	6.07205e+07	8.22272e+07	1.29086e+07	1.16759e+07	1.06677e+07	9.02866e+06	1.54114e+07	3.21644e+07	3.66357e+07	3.29204e+07	3.26606e+07	3.63342e+07
312.215	6.62	Unknown 0369										C17 H29 N O4	311.21	-5.3	[M+H]+1	32373.1	32354.8	32387.3	1.61939e+06	2.63491e+06	2.79801e+06	2.42561e+06	1.66708e+06	8.44863e+06	9.66628e+06	7.15088e+06	7.62865e+06	9.40496e+06	4.3963e+06	3.99563e+06	3.47455e+06	3.0845e+06	4.35937e+06	9.1952e+06	8.16059e+06	7.75553e+06	7.35296e+06	9.55757e+06
312.252	11.105	Unknown 0370										C18 H33 N O3	311.246	-5.73	[M+H]+1	28948.8	47010.2	29060.1	6.25625e+06	5.36959e+06	5.40265e+06	5.56054e+06	5.2441e+06	7.59482e+06	1.29591e+07	1.14537e+07	1.13232e+07	1.15154e+07	8.2385e+06	9.18796e+06	9.9561e+06	7.81175e+06	8.25458e+06	5.21152e+07	5.04695e+07	5.62868e+07	6.05907e+07	5.86791e+07
312.288	12.454	Unknown 0371										C19 H37 N O2	311.282	-5.59	[M+H]+1	31790.8	30847.4	31967.5	233200	141513	177451	182331	94308.8	188235	171804	166794	99157.5	122836	782453	918536	702749	997478	608601	2.11953e+06	1.9972e+06	3.199e+06	1.83327e+06	2.53439e+06
312.918	0.858	Unknown 0372										C13 H9 Br Cl2 O	329.921	-0.03	[M+H-H2O]+1	36966.5	37301.3	38022.6	763080	843152	814367	811225	928183	617107	1.4475e+06	800646	1.13342e+06	784701	2.23252e+06	1.78095e+06	2.07404e+06	1.587e+06	1.75286e+06	1.94816e+06	2.31882e+06	1.17439e+06	1.79274e+06	1.84271e+06
313.236	7.957	Unknown 0373										C18 H32 O4	312.23	-5.16	[M+H]+1	31543	31592	46718.6	1.14942e+06	1.04631e+06	1.11582e+06	1.39507e+06	990044	483590	664478	966017	610617	266640	593824	451971	470048	418188	548930	435795	415659	601460	487273	544482
314.231	1.375	Unknown 0374										C17 H31 N O4	313.225	-6.16	[M+H]+1	30463.5	30601.6	29648.2	2.73336e+06	3.87741e+06	1.89591e+06	1.79986e+06	1.39889e+06	7.37542e+06	6.19832e+06	3.8397e+06	4.6374e+06	5.51645e+06	6.20445e+06	7.31676e+06	3.89154e+06	4.00276e+06	5.78714e+06	3.6882e+06	2.7412e+06	2.26705e+06	2.70035e+06	2.60543e+06
314.231	7.108	Unknown 0375										C17 H31 N O4	313.225	-5.28	[M+H]+1	31127.2	30611.7	30312.9	75046.5	84359.3	106291	93395.1	93381.6	4.18976e+06	4.77419e+06	4.58685e+06	4.49878e+06	4.95302e+06	1.17677e+06	1.02337e+06	1.15377e+06	1.0742e+06	1.46039e+06	2.09306e+06	2.07298e+06	1.54159e+06	1.868e+06	1.93642e+06
315.082	7.788	Unknown 0376										C13 H12 F6 O2	314.074	2.73	[M+H]+1	460927	434268	69260.9	405768	468121	340671	393577	538115	500515	470115	525413	356873	415659	1.81208e+06	1.63218e+06	1.61629e+06	1.92532e+06	1.45889e+06	578391	586897	359636	310024	397522
315.155	8.437	Unknown 0377										C17 H24 O4	292.167	75231.8	[M+H]+1	26053.2	25992.7	26210.4	51022.3	27598.7	35360.2	27491.8	26639.2	26814.1	27832.6	28420.3	28517.9	29114.9	26953.3	38283.7	26867.2	26747.7	26247.7	27603.5	27329.2	27850.9	27806.2	31871.5
315.178	10.09	Unknown 0378										C16 H26 O6	314.173	-5.94	[M+H]+1	400862	480846	375959	1.29792e+06	1.93443e+06	1.52843e+06	2.00434e+06	1.6472e+06	1.42381e+06	1.79742e+06	1.52116e+06	1.36293e+06	1.06053e+06	8.72167e+06	8.70129e+06	9.20382e+06	3.97789e+06	3.18354e+06	1.1091e+06	2.86703e+06	2.4603e+06	2.01719e+06	2.74373e+06
315.324	13.53	Unknown 0379										C20 H42 O2	314.318	-5.93	[M+H]+1	33099	31209.3	32029.3	596445	514349	543456	545873	581522	670765	603818	558414	549926	583953	1.31456e+06	1.27341e+06	1.15676e+06	1.03115e+06	1.16226e+06	672098	1.15773e+06	1.17683e+06	1.0893e+06	1.13223e+06
316.164	7.048	Unknown 0380										C15 H25 N O6	315.168	-37.32	[M+H]+1	19345.4	19032.1	19002.6	59822.4	74695.9	34458.7	35202.3	33379.8	220365	203555	86653.6	69998.7	198626	451018	178058	195925	227263	269997	172629	237568	320792	191925	264018
316.221	6.017	Unknown 0381										C19 H22 O3	298.157	57208.2	[M+H]+1	27224.5	27250.6	26876.4	157729	259289	147166	97251.5	155801	78791.6	122051	54820	42332.1	46753.2	223149	156127	176421	90198.6	128053	453260	564452	468189	454440	495591
316.283	9.135	Unknown 0382										C18 H37 N O3	315.277	-5.84	[M+H]+1	55387.4	46236.6	32924.8	1.07804e+07	1.64644e+07	1.28568e+07	1.19009e+07	1.21986e+07	1.54255e+07	1.58641e+07	1.51361e+07	1.6153e+07	1.76112e+07	1.15523e+07	1.02538e+07	9.20236e+06	8.61063e+06	9.72811e+06	2.43068e+07	3.03759e+07	3.07256e+07	2.93657e+07	3.09184e+07
317.077	6.572	Unknown 0383										C16 H12 O7	316.058	35.53	[M+H]+1	28578.6	28771	28563	36034.9	38212.6	35560.6	36851.9	35429.4	35660.3	38105	36031.4	36849.4	37931.8	573313	735864	482146	587242	617459	168275	129082	98369.6	148183	102510
317.1	6.203	Unknown 0384										C17 H16 O6	316.095	-5.29	[M+H]+1	39431.4	39323.3	38315.6	1.46269e+06	2.05455e+06	1.94275e+06	2.03135e+06	1.32954e+06	732640	863515	855921	1.08731e+06	719580	9.57333e+06	1.00838e+07	6.40299e+06	1.0071e+07	9.68075e+06	1.48399e+07	1.07226e+07	1.11406e+07	8.82353e+06	1.28895e+07
318.116	1.416	Unknown 0385										C7 H17 N4 O7 P	300.083	-3.16	[M+NH4]+1	37290.2	29889.2	107730	45080.9	75674.3	51425.1	37132.4	39084.6	54993.3	75317	75538.3	79713.7	56701.3	936104	677148	636777	993713	1.18213e+06	1.29294e+06	1.12326e+06	1.04184e+06	891831	1.19377e+06
318.179	1.083	Unknown 0386										C19 H21 N O2	295.157	74586.4	[M+H]+1	30973.7	29639.5	30750	7.26363e+06	5.9081e+06	6.81212e+06	8.1635e+06	8.73782e+06	823258	2.4954e+06	1.64122e+06	2.93071e+06	1.61217e+06	1.58956e+07	1.55885e+07	1.02147e+07	1.67747e+07	1.48839e+07	1.01683e+07	1.01109e+07	8.43484e+06	8.11465e+06	1.16125e+07
318.179	7.003	Unknown 0387										C17 H20 Cl N3 O	317.129	134.36	[M+H]+1	21880.9	22143	21907	54812.3	40896.7	46363.3	56460.2	44951.3	1.02037e+06	473913	205365	307964	602741	74209.5	81759.1	74841.5	65984.7	63027.3	152252	347103	295503	287651	341867
318.179	2.431	Unknown 0388										C19 H21 N O2	295.157	74587	[M+H]+1	86491.5	87691.5	86375.4	4.02959e+06	5.24042e+06	4.7956e+06	5.88509e+06	5.27379e+06	1.90241e+06	4.2808e+06	3.75368e+06	5.5174e+06	2.82226e+06	5.97337e+07	5.38654e+07	3.41617e+07	4.85168e+07	5.57255e+07	2.08489e+07	1.82772e+07	1.46356e+07	1.56507e+07	2.4477e+07
318.18	6.22	Unknown 0389										C18 H25 N O5	335.173	28.27	[M+H-H2O]+1	21791	21759.8	21668.3	166858	239842	172482	211799	184394	130202	177688	83730.6	89302.2	149848	89401.4	57567.8	77870.8	50224.7	28134.3	728076	430259	385711	416008	696603
318.189	9.337	Unknown 0390										C15 H24 O6	300.157	-5.84	[M+NH4]+1	2.5222e+06	2.55124e+06	2.35874e+06	8.30165e+06	8.51201e+06	8.45132e+06	1.00724e+07	8.696e+06	4.54756e+06	4.99491e+06	5.65725e+06	5.03927e+06	4.52117e+06	6.10798e+07	4.3924e+07	4.54217e+07	5.17773e+07	4.51013e+07	5.62251e+06	6.20575e+06	7.07795e+06	5.51238e+06	6.28219e+06
318.298	9.446	Unknown 0391										C18 H39 N O3	317.293	-5.68	[M+H]+1	348579	319197	285640	3.24148e+06	4.28301e+06	3.31857e+06	3.24632e+06	3.21109e+06	2.21219e+06	2.1194e+06	2.051e+06	2.19771e+06	2.36018e+06	3.19216e+06	2.79851e+06	2.55812e+06	2.40372e+06	2.96472e+06	3.4607e+06	4.04264e+06	4.34946e+06	4.02352e+06	4.39486e+06
319.116	6.167	Unknown 0392										C17 H18 O6	318.11	-5.41	[M+H]+1	38068.5	38365.6	36619.7	1.95218e+06	2.0252e+06	1.72412e+06	2.05118e+06	1.8896e+06	3.59638e+06	6.07034e+06	6.4089e+06	5.39784e+06	5.96349e+06	600268	573638	440679	626452	475630	756045	1.05583e+06	1.01035e+06	799642	1.26708e+06
320.22	6.712	Unknown 0393										C19 H29 N O3	319.215	-5.5	[M+H]+1	24456.4	24183.2	23810.5	31067.6	43863.4	30198	31023.1	30990.1	3.18164e+06	2.34112e+06	2.05083e+06	1.68783e+06	2.70627e+06	87199	95896.9	92585.8	66510.3	146204	687815	759643	719913	733887	892560
321.179	1.402	Unknown 0394										C17 H24 N2 O4	320.174	-6.52	[M+H]+1	30365.1	29859.2	29933.6	218733	359505	116711	145397	153508	54938.2	75241.5	75462.6	151997	68692.7	1.55324e+06	1.09734e+06	884462	803226	1.36578e+06	4.92313e+06	2.82432e+06	1.79435e+06	2.36794e+06	3.22751e+06
321.24	10.681	Unknown 0395										C20 H32 O3	320.235	-6.14	[M+H]+1	173160	208544	170921	728397	546514	608565	499113	733427	333823	4.19422e+06	645117	438584	2.85182e+06	1.53473e+06	1.8325e+06	1.34213e+06	1.53957e+06	1.30627e+06	783619	761405	771845	651634	585466
321.241	12.597	Unknown 0396										C20 H32 O3	320.235	-5.8	[M+H]+1	39979	34049.1	33198	354245	114487	429014	324960	418158	225013	387995	418560	196707	329152	598658	1.33229e+06	496974	504280	897738	1.22508e+06	4.1018e+06	5.09838e+06	3.14338e+06	2.28217e+06
321.241	11.633	Unknown 0397										C20 H32 O3	320.235	-5.63	[M+H]+1	49845.8	36466.9	35523.3	700987	256591	962680	239128	675861	4.27378e+06	1.09678e+06	6.19427e+06	826343	743202	1.74608e+06	2.08192e+06	1.7757e+06	1.74917e+06	1.62678e+06	2.30017e+06	2.46335e+06	3.00261e+06	2.13199e+06	3.27521e+06
322.221	1.072	Unknown 0398										C15 H23 N5 O3	321.18	106.2	[M+H]+1	40130.4	33512.1	33381.6	189139	218724	187771	168596	152107	3.67447e+06	1.7743e+06	860140	1.04281e+06	2.63048e+06	223343	217173	204263	196061	240567	1.20553e+06	999071	2.03643e+06	1.41252e+06	1.21918e+06
322.222	5.797	Unknown 0399										C21 H27 N3	321.221	-19.01	[M+H]+1	118437	25128.2	25233.7	30926.7	69477.4	28440.9	28375.6	28248.2	2.13588e+07	1.11909e+07	6.71265e+06	7.59964e+06	1.7182e+07	707948	433566	233525	267948	510186	7.2275e+06	8.44453e+06	1.39027e+07	8.08633e+06	8.11487e+06
323.293	12.151	Unknown 0400										C21 H38 O2	322.287	-5.96	[M+H]+1	36985.6	36498.3	32348.4	1.38696e+06	1.20187e+06	1.39378e+06	1.2037e+06	1.13574e+06	4.26686e+06	3.97307e+06	3.5819e+06	3.46614e+06	3.56523e+06	109702	194794	461333	102622	68407.3	278010	99497.8	373515	53360.9	191567
324.142	6.054	Unknown 0401										C16 H21 N O6	323.137	-5.1	[M+H]+1	26642.4	27232.5	27086.7	55963.1	149182	57156.7	33694.5	51217.7	40108.8	136434	97845.9	128618	140056	583036	477773	644300	390447	620651	167144	149957	111139	88142.8	130193
324.179	6.252	Unknown 0402										C17 H25 N O5	323.173	-5.54	[M+H]+1	28114.2	28874	27955.9	624424	1.31864e+06	806277	744111	827866	2.74644e+07	2.29197e+07	1.87666e+07	1.72245e+07	2.2489e+07	5.77327e+06	4.66671e+06	4.69074e+06	5.21675e+06	1.06472e+07	3.3893e+07	3.28756e+07	3.26872e+07	3.36615e+07	3.56204e+07
324.215	5.94	Unknown 0403										C18 H29 N O4	323.21	-6.03	[M+H]+1	34809.4	31339.7	30904.3	307959	538622	285431	252275	247647	4.20956e+06	6.24627e+06	5.03286e+06	4.95483e+06	3.92773e+06	355903	578147	755061	397691	1.12406e+06	5.80281e+06	6.58556e+06	6.22231e+06	5.72314e+06	8.62772e+06
324.215	7.147	Unknown 0404										C18 H29 N O4	323.21	-5.64	[M+H]+1	24611.7	24216.1	23506.4	166267	167116	139501	92316.9	75614.1	1.90586e+07	1.74961e+07	1.6384e+07	1.83113e+07	1.91996e+07	2.16748e+06	2.1111e+06	2.11486e+06	2.20135e+06	3.18955e+06	5.22669e+07	3.94474e+07	3.6184e+07	3.86614e+07	4.49175e+07
324.241	8.591	Unknown 0405										C20 H25 N3 O	323.2	106.54	[M+H]+1	23294.1	24122.1	23230.4	98140.9	51592.9	26213.5	92648.2	68480.9	580228	1.09998e+06	270820	359376	247734	122366	112763	67780.5	112538	54403.1	1.48933e+06	760560	546742	346367	789172
325.174	1.039	Unknown 0406										C18 H22 O4	302.152	72859.3	[M+H]+1	24368.3	24382.4	24065.1	2.55278e+07	1.52327e+07	2.03324e+07	2.31287e+07	2.82424e+07	989193	1.17608e+06	2.07328e+06	4.90607e+06	2.52116e+06	6.79229e+07	5.48971e+07	5.78947e+07	6.5152e+07	5.11752e+07	4.70222e+07	4.96263e+07	3.9904e+07	3.94598e+07	5.7144e+07
325.174	1.571	Unknown 0407										C20 H30 O2	302.225	72601.1	[M+H]+1	44756.3	44245.6	44852.8	1.41049e+06	3.30918e+06	2.38094e+06	2.57841e+06	2.53941e+06	358629	1.34998e+06	1.30741e+06	2.56459e+06	1.31951e+06	3.53114e+06	2.71827e+06	3.03284e+06	2.99422e+06	3.05038e+06	1.05016e+07	1.03575e+07	6.50493e+06	1.02859e+07	1.18083e+07
325.235	11.048	Unknown 0408										C19 H32 O4	324.23	-5.86	[M+H]+1	78165.4	125789	193082	7.68609e+06	4.07242e+06	4.2574e+06	5.26622e+06	4.40936e+06	6.06745e+06	8.61691e+06	7.20877e+06	6.77676e+06	7.63513e+06	220038	546239	263253	449218	486032	801027	628395	775234	1.43042e+06	1.07884e+06
325.235	9.023	Unknown 0409										C19 H32 O4	324.23	-5.76	[M+H]+1	29107.6	29438.2	34843.4	203118	205699	197732	183863	262155	693603	257141	722390	151841	44298.7	195135	254765	192371	300427	210793	1.60862e+06	1.17713e+06	1.53482e+06	1.39858e+06	1.31592e+06
325.272	12.598	Unknown 0410										C20 H36 O3	324.266	-6.4	[M+H]+1	1.2993e+06	544995	193199	8.07223e+06	8.03562e+06	1.0067e+07	9.78834e+06	8.05089e+06	1.22174e+09	1.30976e+09	1.58109e+09	1.15639e+09	1.21744e+09	3.23138e+06	3.22196e+06	3.87643e+06	4.25614e+06	3.43594e+06	1.62234e+07	2.70519e+07	2.66682e+07	2.67862e+07	3.19143e+07
325.272	7.138	Unknown 0411										C20 H36 O3	324.266	-5.64	[M+H]+1	28277.2	27822.6	26998	2.42228e+06	1.75926e+06	1.69014e+06	2.2088e+06	1.62088e+06	33085.1	37560.6	32824.9	44722.3	46618.7	3.48931e+06	3.86346e+06	3.68114e+06	3.24479e+06	3.90375e+06	827654	1.07306e+06	773371	767548	1.27029e+06
326.231	7.239	Unknown 0412										C18 H31 N O4	325.225	-5.49	[M+H]+1	24550.5	24716.7	25074.9	370531	78096.4	83019.4	63074	30796.4	1.40772e+07	1.01559e+07	8.97572e+06	9.00946e+06	1.08e+07	322529	354871	267206	341360	385802	4.58689e+06	3.84663e+06	3.4341e+06	3.62975e+06	4.24929e+06
327.084	6.14	Unknown 0413										C14 H18 N2 O3 S2	326.076	1.68	[M+H]+1	25835.3	26036.9	24852.1	932690	848163	1.01306e+06	899734	848278	3.54914e+06	1.82934e+06	1.53531e+06	1.44726e+06	2.98151e+06	486684	287286	383556	281711	232355	1.21271e+06	1.65941e+06	1.71042e+06	1.84583e+06	2.67042e+06
327.215	7.73	Unknown 0414										C18 H30 O5	326.209	-5.6	[M+H]+1	285548	259361	258469	5.78701e+07	2.56692e+07	2.89994e+07	3.39305e+07	1.98164e+07	467917	586716	223113	1.38475e+06	543333	450195	421900	342001	428125	425703	459463	715611	498943	1.65573e+06	1.50687e+06
327.23	10.878	Unknown 0415										C22 H30 O2	326.225	-5.76	[M+H]+1	35080.3	37204.8	33747.6	528478	342072	326598	326376	333555	96208.3	141220	102130	69989.7	43561.4	1.61165e+06	1.76044e+06	1.85602e+06	1.56101e+06	1.90238e+06	3.10582e+06	3.67468e+06	3.28076e+06	3.73451e+06	4.62857e+06
327.251	7.711	Unknown 0416										C19 H34 O4	326.246	-5.82	[M+H]+1	23228.5	24042.8	22905.5	31209.2	28698.9	28991.2	29627.2	29199.2	27313.7	26688.7	25889	26990.4	27439.4	70572.2	28161.7	27164.3	29694.4	127005	26105.1	26768.1	26059.3	26626.4	26579.5
327.287	13.185	Unknown 0417										C20 H38 O3	326.282	-5.82	[M+H]+1	64494.5	138575	92029.1	1.61026e+06	1.84875e+06	1.78154e+06	1.84173e+06	1.6537e+06	4.78342e+07	4.23487e+07	4.79944e+07	3.4314e+07	3.19004e+07	640426	662591	854348	598080	486968	2.26572e+06	2.93984e+06	2.88301e+06	2.77889e+06	3.05092e+06
327.287	9.288	Unknown 0418										C20 H38 O3	326.282	-5.74	[M+H]+1	29219.3	31232.5	28618	805160	452751	507556	576180	406985	171215	370610	324578	326825	301923	945115	876242	853982	631117	1.03211e+06	269472	270908	246215	284357	321050
328.173	1.04	Unknown 0419										C16 H23 N O5	309.158	58250.2	[M+H]+1	21448.1	21460.5	21181.3	846340	264861	347507	229008	908350	1.08262e+07	9.30979e+06	7.21e+06	9.34245e+06	1.01255e+07	1.40453e+06	1.16602e+06	1.00471e+06	1.40107e+06	1.07693e+06	7.50082e+06	1.19893e+07	9.87471e+06	9.62494e+06	1.18439e+07
328.246	8.744	Unknown 0420										C18 H33 N O4	327.241	-5.78	[M+H]+1	42102.8	27380.8	31302.7	541598	794478	383629	401521	461849	462815	256648	144462	237723	230573	389552	798143	724640	631694	445541	1.30519e+06	1.62804e+06	1.67136e+06	1.66447e+06	2.1866e+06
328.246	9.299	Unknown 0421										C18 H33 N O4	327.241	-5.75	[M+H]+1	129755	213756	115995	3.89373e+06	3.0378e+06	3.39933e+06	2.24134e+06	1.72531e+06	1.65895e+06	2.74039e+06	697043	718278	4.21233e+06	3.52331e+06	3.58934e+06	3.59292e+06	2.31518e+06	3.19032e+06	7.18234e+06	9.90625e+06	9.59341e+06	9.14762e+06	1.105e+07
328.246	7.08	Unknown 0422										C18 H33 N O4	327.241	-5.54	[M+H]+1	19442.5	19508.7	19538.9	198713	109028	157214	160866	120118	1.45177e+06	2.30763e+06	1.72572e+06	2.23643e+06	2.34685e+06	287129	300103	258592	234663	362118	1.37016e+06	1.79525e+06	1.34033e+06	1.59253e+06	2.11221e+06
328.283	9.592	Unknown 0423										C15 H33 N7 O	327.275	2.33	[M+H]+1	25582.8	26002.4	25347.3	2.75475e+07	2.27048e+07	2.62817e+07	2.63407e+07	2.05926e+07	3.28458e+07	4.38497e+07	4.16264e+07	3.84581e+07	4.33601e+07	3.37965e+07	3.62656e+07	3.47264e+07	2.93904e+07	3.26459e+07	7.13105e+07	7.18327e+07	81319210	7.93216e+07	8.76952e+07
329.23	7.855	Unknown 0424										C18 H32 O5	328.225	-5.92	[M+H]+1	143870	52082.8	51603	9.64408e+07	7.41283e+07	8.90071e+07	8.60996e+07	7.82036e+07	348544	1.50595e+06	208454	1.20889e+06	653593	152314	828173	313671	484024	514154	668373	274471	519249	58089.4	57824.2
329.23	7.9	Unknown 0425										C18 H32 O5	328.225	-5.71	[M+H]+1	26798.3	28394.8	26264.9	9.61218e+07	7.39941e+07	1.23606e+06	8.58909e+07	7.79548e+07	79456.8	182639	208454	1.20889e+06	421050	152314	421566	257808	484024	633194	668373	245950	356498	65815.2	55934.8
330.137	1.001	Unknown 0426										C18 H19 N O5	329.126	11.09	[M+H]+1	34441.4	34386.2	34088.7	1.5875e+06	2.22989e+06	3.96442e+06	4.63907e+06	1.35886e+06	2.01911e+06	1.17969e+06	1.36543e+06	1.92605e+06	1.00102e+06	6.42342e+06	5.32174e+06	2.519e+06	4.80718e+06	3.94791e+06	7.76941e+06	8.05052e+06	7.58681e+06	8.02258e+06	1.84377e+06
330.298	9.958	Unknown 0427										C19 H39 N O3	329.293	-5.92	[M+H]+1	26753.3	52456.2	25060.8	7.69093e+06	5.72453e+06	6.35596e+06	954291	5.03854e+06	5.02061e+06	5.99673e+06	4.67182e+06	4.89981e+06	5.23219e+06	8.84083e+06	9.33675e+06	8.95228e+06	8.26268e+06	8.994e+06	1.00374e+07	9.88898e+06	1.07443e+07	1.09124e+07	1.23405e+07
330.298	7.487	Unknown 0428										C19 H39 N O3	329.293	-5.89	[M+H]+1	20568.8	20596.5	20739.3	186685	317535	99249.8	111358	114283	8.35526e+06	3.11896e+06	1.98124e+06	2.34823e+06	4.4234e+06	1.24647e+06	1.8337e+06	1.78586e+06	1.33788e+06	2.96709e+06	2.18994e+06	3.66696e+06	3.60916e+06	2.95924e+06	4.63791e+06
331.116	6.594	Unknown 0429										C18 H18 O6	330.11	-5.64	[M+H]+1	30801.3	31112.4	30724.6	2.73856e+06	2.06221e+06	4.34518e+06	4.33137e+06	4.23943e+06	4.34068e+06	2.8673e+06	4.29234e+06	5.47525e+06	2.16397e+06	1.38807e+07	1.21102e+07	8.9903e+06	1.24222e+07	1.49198e+07	2.29379e+07	1.51271e+07	1.6166e+07	1.56968e+07	1.94391e+07
331.116	7.085	Unknown 0430										C18 H18 O6	330.11	-5.4	[M+H]+1	27054.2	27811.2	27729.6	574224	539080	582396	703724	645913	3.2488e+06	4.48027e+06	4.43453e+06	3.81803e+06	5.11206e+06	727738	170461	468355	917040	254666	339820	394934	429731	389275	496716
331.165	10.709	Unknown 0431										C18 H22 N2 O4	330.158	-1.37	[M+H]+1	31728.3	34217.5	30379.5	290911	140642	158582	196456	150013	109104	169846	119160	164683	133728	4.39154e+06	3.61696e+06	4.29501e+06	2.41749e+06	3.38767e+06	8.07964e+06	7.95171e+06	1.08163e+07	9.34538e+06	8.91814e+06
331.246	6.693	Unknown 0432										C18 H34 O5	330.241	-5.84	[M+H]+1	32730	32140.4	31846.9	2.5345e+06	2.35988e+06	2.47584e+06	2.66739e+06	2.40013e+06	60641.3	200808	175850	200018	121134	2.41511e+06	2.48567e+06	2.29112e+06	1.95444e+06	2.35511e+06	1.03213e+06	925500	481584	677467	1.20682e+06
331.282	11.157	Unknown 0433										C19 H38 O4	330.277	-5.9	[M+H]+1	32417.6	34437.6	39838.5	279775	322269	297933	221537	170216	286383	413469	268623	231814	480039	499744	473742	511571	372798	454666	771758	528365	612815	729236	709301
332.036	9.465	Unknown 0434										C11 H7 F6 N O4	331.028	1.73	[M+H]+1	25990.8	26274.7	25000.8	30249.6	27714.4	27506.8	27804.4	27518.2	27964.3	30458.1	29335	28830.4	29096.9	28050.1	27648.4	28281.3	29641.2	27963.4	27667	28109.9	28610.4	28818.6	29851.3
332.329	10.634	Unknown 0435										C23 H41 N	331.324	-6.06	[M+H]+1	581939	561314	667742	1.71222e+06	680754	836092	1.52479e+06	1.49289e+06	2.47628e+06	1.83359e+06	3.1455e+06	1.63753e+06	1.16192e+06	1.70757e+06	3.71603e+06	1.04913e+06	1.55129e+06	1.44095e+06	1.68252e+06	1.84971e+06	1.72397e+06	2.1017e+06	2.74329e+06
333.142	7.033	Unknown 0436										C17 H20 N2 O5	332.137	-6.09	[M+H]+1	22722.9	22355	22320.4	1.12373e+06	793035	874723	1.12376e+06	1.39273e+06	173271	163488	130085	162769	158848	7.0848e+06	5.23419e+06	5.97467e+06	4.58091e+06	6.57774e+06	3.68022e+06	2.80168e+06	1.944e+06	3.10835e+06	3.6493e+06
333.262	7.814	Unknown 0437										C18 H36 O5	332.256	-5.93	[M+H]+1	23155.7	22536.1	22547	1.09768e+06	1.03853e+06	1.12747e+06	1.16774e+06	1.07621e+06	263770	347139	265951	367235	311701	35920.5	40411.5	53168.7	26631.5	37031.4	30755.8	25223.8	25311	41810.9	51605.4
333.298	12.892	Unknown 0438										C19 H40 O4	332.293	-5.65	[M+H]+1	3.30253e+06	4.05358e+06	4.02819e+06	1.46413e+07	1.45909e+07	1.48993e+07	1.38407e+07	1.37256e+07	1.00109e+07	1.33762e+07	1.45525e+07	1.28667e+07	1.41314e+07	2.95251e+07	2.84543e+07	3.00155e+07	2.26815e+07	2.59849e+07	9.70129e+06	7.31855e+06	7.1635e+06	7.79247e+06	8.10582e+06
334.163	6.062	Unknown 0439										C18 H23 N O5	333.158	-5.72	[M+H]+1	25110.5	25778.4	25640.4	225679	374805	197145	231779	234568	1.00864e+07	1.33278e+07	1.16132e+07	2.82033e+06	1.21766e+07	2.12611e+06	1.44025e+06	1.2802e+06	1.89781e+06	2.295e+06	1.92008e+07	2.41082e+07	2.32733e+07	2.06332e+07	2.47152e+07
334.174	6.344	Unknown 0440										C17 H23 N3 O4	333.169	-5.57	[M+H]+1	24322	24382.4	24330.5	270336	534254	660947	352524	443682	8.49041e+06	6.17176e+06	3.8997e+06	3.84743e+06	6.00942e+06	320709	248515	343842	258105	203171	2.72776e+06	3.83164e+06	5.41551e+06	4.27208e+06	3.80769e+06
334.236	6.854	Unknown 0441										C15 H27 N O7	333.179	149.26	[M+H]+1	29244.6	28561	28758.9	46701.7	75466.4	38824.5	50225.6	36117	2.46293e+06	1.72125e+06	1.40551e+06	1.52503e+06	1.98712e+06	178958	112093	112949	82682.6	152170	587500	568156	572415	665852	217478
334.293	8.244	Unknown 0442										C22 H39 N O	333.303	-51.58	[M+H]+1	21605.6	21795.4	21163.5	107824	109828	114942	84885.8	107745	69193.5	74719.9	65010	88969.7	79564.1	175190	113377	130067	124487	139820	77429.2	71562.2	84369	79851	83981.2
335.072	1.121	Unknown 0443										C9 H19 O11 P	334.067	-6.71	[M+H]+1	82055.1	84551.9	71711	3.48478e+06	1.70572e+07	3.06136e+06	2.84536e+06	2.97809e+06	1.80796e+06	9.36052e+06	9.02462e+06	4.45364e+06	2.90979e+06	8.61328e+07	5.17577e+07	5.14924e+07	5.16187e+07	7.32444e+07	5.27467e+07	2.55824e+07	2.09821e+07	2.34553e+07	2.1599e+07
335.158	6.676	Unknown 0444										C15 H31 As O3	334.149	6.28	[M+H]+1	23860.1	23778.9	23549.2	197186	162469	129643	201119	2.86374e+06	361960	268273	270701	460330	347582	5.4864e+06	5.99583e+06	5.30032e+06	5.17874e+06	6.89794e+06	9.0903e+06	6.61629e+06	6.47105e+06	7.25719e+06	9.06648e+06
335.277	7.496	Unknown 0445										C18 H38 O5	334.272	-5.38	[M+H]+1	22333.2	22363.3	22518.4	619789	495655	468494	603554	553364	26491.2	26230.2	27106.9	25934.7	26753.6	433600	555596	491445	446606	600883	88306	89498.3	71739.6	80308.5	151191
335.277	7.161	Unknown 0446										C18 H38 O5	334.272	-5.48	[M+H]+1	20706.3	21417.8	21003	1.93114e+06	1.70168e+06	1.87319e+06	2.07302e+06	2.0069e+06	25673.7	81457.8	59525	78110.7	26262.6	1.59277e+06	2.17814e+06	1.67672e+06	1.36221e+06	2.09211e+06	379648	246092	217310	266425	526431
335.292	12.683	Unknown 0447										C22 H38 O2	334.287	-6.19	[M+H]+1	36127.1	31308.5	31982.8	1.38454e+06	669375	1.63595e+06	1.30871e+06	1.47688e+06	9.43775e+06	1.05404e+07	1.06255e+07	8.93495e+06	1.00902e+07	1.46733e+06	1.37534e+06	1.20803e+06	1.37325e+06	2.02614e+06	1.8442e+06	1.92862e+06	2.23357e+06	1.67234e+06	2.05478e+06
336.179	9.142	Unknown 0448										C18 H22 O5	318.147	-5.92	[M+NH4]+1	25649.1	26484.6	25398.1	357098	251130	274058	330942	264089	28573.8	29477.8	40886	31673.1	28283	1.18018e+06	1.17192e+06	1.19904e+06	1.12701e+06	1.17745e+06	1.49344e+06	3.14643e+06	2.99715e+06	3.26398e+06	4.04914e+06
336.215	6.9	Unknown 0449										C19 H29 N O4	335.21	-5.77	[M+H]+1	30893.8	30494.9	29747.7	586532	646529	641989	545854	438055	2.7362e+06	1.83275e+06	944856	1.52617e+06	2.51036e+06	1.02438e+06	988215	1.08327e+06	850917	1.31158e+06	2.02387e+06	1.58173e+06	1.96929e+06	1.6988e+06	2.06237e+06
336.251	9.53	Unknown 0450										C20 H33 N O3	335.246	-5.64	[M+H]+1	25221.5	26244	25740.8	640809	319320	459544	494023	325566	29000.2	92962.2	108118	38449.6	28724.1	2.66686e+06	3.07623e+06	3.04057e+06	2.46538e+06	2.08331e+06	8.22567e+06	9.33747e+06	1.25569e+07	9.69439e+06	1.26808e+07
336.324	14.48	Unknown 0451										C22 H38 O	318.292	-6.82	[M+NH4]+1	69998.3	114838	284836	1.17572e+06	4.16676e+06	674395	301222	497429	776421	1.27385e+06	2.04228e+06	1.46627e+06	397575	906567	1.50455e+06	847021	1.81957e+06	330005	228941	373253	5.1587e+06	586157	2.00318e+06
337.308	13.829	Unknown 0452										C22 H40 O2	336.303	-6.02	[M+H]+1	55894.1	80272.4	71752.4	4.02433e+06	754995	1.04201e+06	811764	637778	7.30595e+06	7.0129e+06	6.6226e+06	6.10492e+06	6.44142e+06	444786	372016	341125	336495	367593	1.14197e+06	3.43859e+06	1.09393e+06	2.56309e+06	858456
338.085	5.654	Unknown 0453										C15 H12 O8	320.053	-5.69	[M+NH4]+1	68022	67057	66368.9	550104	269588	279759	541257	490740	85657.8	86581.2	83236.8	86167.3	90211.3	2.31816e+07	2.35239e+07	2.39869e+07	2.36652e+07	2.47363e+07	128872	113171	115101	113855	122445
338.267	7.425	Unknown 0454										C20 H35 N O3	337.262	-5.85	[M+H]+1	20195.9	20538.9	21087.9	104175	164386	94585.2	82736.1	85688.2	1.32093e+06	699868	512133	484056	793183	341282	438431	393253	389391	834779	502276	531334	442390	514954	566469
338.267	9.87	Unknown 0455										C20 H35 N O3	337.262	-5.73	[M+H]+1	37556.3	39302.6	36081	4.25962e+06	3.33682e+06	3.96788e+06	3.62953e+06	3.1681e+06	1.80323e+06	5.39205e+06	5.34097e+06	2.42636e+06	2.95019e+06	1.0672e+06	1.39245e+06	1.16769e+06	1.27151e+06	1.13355e+06	4.99066e+06	5.59208e+06	6.89221e+06	5.97519e+06	7.84661e+06
338.267	6.71	Unknown 0456										C20 H35 N O3	337.262	-5.74	[M+H]+1	21949	21703.8	21369.3	96617	154955	76102.1	105531	60290.6	2.96139e+06	2.13825e+06	1.54386e+06	1.75199e+06	2.37886e+06	50838	209783	44198.4	52624.3	242982	674879	840478	774585	814164	993274
338.267	10.239	Unknown 0457										C20 H35 N O3	337.262	-5.65	[M+H]+1	30104.4	32752.9	29383.1	1.13895e+06	844515	1.07977e+06	988328	757527	780884	2.1165e+06	2.04139e+06	315668	297693	184753	229357	254991	239433	266971	325399	333033	448704	320576	419571
339.19	1.042	Unknown 0458										C15 H25 F7	338.184	-6.39	[M+H]+1	26034.3	26049.3	25710.4	2.04539e+07	1.57065e+07	1.6565e+07	1.94333e+07	2.50276e+07	2.96398e+06	4.83563e+06	3.82145e+06	7.98524e+06	4.63804e+06	3.80519e+07	3.30769e+07	3.21691e+07	3.19941e+07	3.44322e+07	2.38872e+07	2.94135e+07	2.64788e+07	2.35037e+07	2.92752e+07
339.19	1.702	Unknown 0459										C15 H25 F7	338.184	-6.3	[M+H]+1	57735.6	58613	57367.9	1.64218e+07	2.60987e+07	1.8253e+07	2.0641e+07	1.99698e+07	3.29417e+06	6.8633e+06	5.21713e+06	9.44559e+06	5.56747e+06	1.2026e+08	9.38972e+07	7.92688e+07	9.02444e+07	1.23328e+08	5.57816e+07	4.91023e+07	4.1115e+07	4.68249e+07	5.88447e+07
339.251	11.35	Unknown 0460										C20 H34 O4	338.246	-6.03	[M+H]+1	36052.6	269931	38171.1	1.45045e+07	1.52083e+07	1.55737e+07	1.54772e+07	1.53662e+07	2.21978e+07	6.36776e+06	1.2203e+07	4.98775e+06	4.54093e+06	1.02616e+06	541880	413736	1.91632e+06	1.55946e+06	1.14599e+06	4.07449e+06	4.28718e+06	4.05964e+06	4.6634e+06
339.251	7.062	Unknown 0461										C20 H34 O4	338.246	-4.91	[M+H]+1	31654.3	31157.8	31245.5	2.54614e+06	1.77436e+06	1.81847e+06	2.11699e+06	2.05527e+06	50407.1	212292	120980	278423	53828.9	4.14407e+06	4.93791e+06	3.80626e+06	3.27068e+06	4.42203e+06	1.07236e+06	1.0767e+06	740520	835165	1.72695e+06
340.137	6.896	Unknown 0462										C16 H21 N O7	339.132	-4.7	[M+H]+1	24574.5	24181.6	23078.5	1.33277e+06	1.86337e+06	1.32409e+06	1.06408e+06	1.16086e+06	3.16635e+06	1.4695e+06	1.82261e+06	1.22809e+06	1.83061e+06	729084	680295	645060	504989	778433	470808	509501	415752	378306	507603
340.177	5.947	Unknown 0463										C17 H25 N O6	339.168	4.8	[M+H]+1	27555	28203.3	27811.4	1.45648e+06	2.51742e+06	1.04568e+06	1.11365e+06	924835	681238	1.06755e+06	854437	1.01834e+06	1.05882e+06	760525	736328	647722	639824	857890	805352	835951	686330	617296	951007
340.21	5.637	Unknown 0464										C19 H25 N5 O	339.206	-8.79	[M+H]+1	62616.7	62662.8	62019.8	70352.9	74150.6	69490.2	70395.3	69911.9	1.34121e+07	6.83647e+06	4.9036e+06	5.04193e+06	7.33176e+06	165074	124784	105915	120671	218287	1.78416e+06	1.42877e+06	1.60551e+06	1.62038e+06	1.30342e+06
340.283	12.922	Unknown 0465										C20 H37 N O3	339.277	-5.24	[M+H]+1	62046.5	116278	85427	750419	696015	754474	643367	717801	544922	424940	281308	183127	287641	1.27889e+06	1.32032e+06	1.33917e+06	340034	296986	48465	3.17267e+06	3.55471e+06	3.26779e+06	4.54738e+06
341.137	7.367	Unknown 0466										C20 H20 O5	340.131	-4.56	[M+H]+1	24126.3	24292.9	24197.3	375781	408995	320462	532442	457975	139954	257924	169512	249947	229999	479020	964435	1.85748e+06	807224	2.01825e+06	852224	1.12631e+06	1.10752e+06	284547	902947
341.209	11.97	Unknown 0467										C22 H28 O3	340.204	-4.91	[M+H]+1	31219.6	30961.1	30626.2	42085.3	31113.5	31708.5	32318.9	31646.2	34150.5	35846.1	37430.3	35720.7	37063.2	3.23825e+06	3.45066e+06	3.23934e+06	2.95456e+06	3.17461e+06	2.66248e+06	4.89807e+06	5.17824e+06	7.28521e+06	6.35632e+06
341.282	12.405	Unknown 0468										C19 H36 N2 O3	340.273	6.88	[M+H]+1	28398	28866.1	29053.9	64645.2	58852.7	43069.2	63317.3	54636.5	62339.1	85907.5	33591.2	48802.1	32098.3	1.84892e+06	1.68703e+06	1.82629e+06	1.59863e+06	1.71543e+06	604805	1.57049e+06	1.60614e+06	1.53234e+06	2.11149e+06
342.117	6.029	Unknown 0469										C16 H23 N O7	341.147	-111.77	[M+H]+1	49295.1	48987.4	49616.5	198802	1.41068e+06	368380	155182	220281	546650	182942	147771	232599	232704	434054	356876	276011	202461	1.73312e+06	2.74705e+06	243209	536939	304681	218073
342.174	1.591	Unknown 0470										C12 H31 N O6 Si2	341.169	-6.75	[M+H]+1	41698.2	42092.8	41009.9	597384	1.24312e+06	485186	471106	337268	457041	374404	306234	351737	384230	1.26889e+06	1.25678e+06	1.0931e+06	878165	1.7394e+06	1.04116e+06	807683	464190	997113	805117
342.259	0.803	Unknown 0471										C19 H36 N O4	342.264	-2958.45	[M+H]+1	212716	124845	47685.5	107824	40712.3	96595.1	120504	88563.2	38501.7	112376	98951.1	86021.4	77084.7	148890	171673	89422	149038	214167	97363.2	97487.1	79533.2	113900	170625
343.094	6.393	Unknown 0472										C12 H14 F8 O2	342.087	1.39	[M+H]+1	23829.9	23568.8	23784.9	335752	281314	265461	327088	282784	50964.8	36641.7	30912.9	34843.4	51818.2	621208	646636	795888	592522	884545	492453	393081	324698	372509	426926
343.283	7.144	Unknown 0473										C20 H38 O4	342.277	-5.02	[M+H]+1	25601.2	25189.7	24351.5	2.3997e+06	1.81659e+06	1.80182e+06	2.27404e+06	1.68679e+06	29954.2	29404.6	29068.8	29389.1	29502.8	3.96267e+06	4.10034e+06	3.92461e+06	2.99968e+06	4.22944e+06	922871	190096	673246	900649	1.39607e+06
344.278	6.726	Unknown 0474										C19 H37 N O4	343.272	-4.63	[M+H]+1	22662.7	22959.2	22257.1	481015	695460	440011	312603	268892	9.93749e+06	6.41436e+06	4.15272e+06	4.60344e+06	6.73568e+06	1.16954e+06	1.02913e+06	969450	833166	1.19964e+06	1.93503e+06	1.51434e+06	1.67072e+06	1.80405e+06	2.21846e+06
345.132	6.589	Unknown 0475										C19 H20 O6	344.126	-4.76	[M+H]+1	25843.4	26104.5	25779.1	1.58087e+06	1.53851e+06	1.54311e+06	1.73108e+06	1.4775e+06	1.27025e+06	1.64814e+06	1.4653e+06	1.90644e+06	1.88652e+06	2.99079e+06	3.3312e+06	2.17733e+06	3.75143e+06	3.69603e+06	5.36206e+06	3.31769e+06	3.5918e+06	6.12882e+06	4.69028e+06
345.143	6.172	Unknown 0476										C18 H20 N2 O5	344.137	-4.61	[M+H]+1	27773	27448.3	27207.3	232350	190633	163976	188055	163091	564945	530070	401986	509451	566257	479098	463535	436179	547627	636711	2.99367e+06	2.71648e+06	2.87785e+06	2.87902e+06	2.99643e+06
345.144	8.952	Unknown 0477										C18 H20 N2 O5	344.137	-0.39	[M+H]+1	26411.1	26941.6	25663.8	4.67163e+06	2.88732e+06	3.76083e+06	3.96552e+06	3.00787e+06	37932.5	189046	105393	140122	166074	169410	146408	122282	72615.3	130912	391207	674636	651259	509105	632040
345.168	6.701	Unknown 0478										C20 H24 O5	344.162	-5.04	[M+H]+1	23961.9	23530.3	23315.4	35571.7	32869.7	29198.4	65241.7	30450.9	29288.3	29935.7	28218.7	29618	31322.2	243301	117102	173250	167053	153989	66510.4	39059	35888.3	60951.4	32419.2
345.262	8.554	Unknown 0479										C19 H36 O5	344.256	-4.95	[M+H]+1	25068	25290	25309.8	36049.8	34714.7	32147.4	34375.9	29637.9	27736.4	37755.1	27863.2	28622.5	39364.4	27348.8	26496.1	27301.8	27273.8	27317.1	27717.7	28559.3	30193.1	29210.5	27979.4
346.174	7.144	Unknown 0480										C19 H27 N3 O3	345.205	-110.18	[M+H]+1	21600.1	21252.8	20545.7	67274.6	223538	148639	125147	82406.9	210444	152581	74578.4	100596	171863	896737	550602	589604	461843	613083	437674	635958	636417	463309	675366
346.232	5.903	Unknown 0481										C16 H31 N3 O5	345.226	-4.74	[M+H]+1	25790.5	24787.3	25051.8	43289.9	173603	47491.1	40036.1	61649.6	69270.2	106948	44688.4	40970.4	51455.2	177845	130488	154933	99316.1	81827.9	331680	349886	214792	249076	294287
346.257	7.676	Unknown 0482										C18 H35 N O5	345.252	-4.98	[M+H]+1	35874.7	37023.8	35915.9	1.18149e+07	7.50311e+06	9.6322e+06	1.08055e+07	7.48544e+06	1.42827e+06	1.7868e+06	1.80703e+06	1.45723e+06	1.4913e+06	3.83257e+06	3.61305e+06	4.04538e+06	2.78934e+06	4.27454e+06	1.07539e+07	1.39159e+07	1.27571e+07	1.46207e+07	1.61044e+07
346.294	6.813	Unknown 0483										C23 H39 N O	345.303	-49	[M+H]+1	21190.5	20628.5	21374.3	2.72398e+06	4.75732e+06	2.2785e+06	2.22635e+06	2.00524e+06	3.64305e+07	2.79908e+07	2.07108e+07	1.94592e+07	2.87061e+07	5.93679e+06	6.63387e+06	4.66052e+06	5.30683e+06	8.60849e+06	7.5639e+06	7.85483e+06	6.80318e+06	7.08543e+06	8.49812e+06
346.294	6.394	Unknown 0484										C23 H39 N O	345.303	-48.92	[M+H]+1	21817.8	21578.8	21776.6	3.23165e+06	5.92847e+06	3.41399e+06	3.34617e+06	2.72559e+06	2.73651e+07	2.52848e+07	1.95211e+07	1.81117e+07	2.41176e+07	5.45165e+06	7.09854e+06	4.89841e+06	4.55591e+06	8.07621e+06	7.39381e+06	6.91512e+06	8.03331e+06	6.73076e+06	1.09852e+07
347.111	6.15	Unknown 0485										C18 H18 O7	346.105	-4.88	[M+H]+1	40337.4	40652.2	38802.3	3.14973e+06	4.22832e+06	3.69756e+06	4.42771e+06	3.43341e+06	1.98533e+06	2.24404e+06	1.88324e+06	2.75006e+06	2.14537e+06	1.79892e+07	1.87145e+07	1.36933e+07	1.85552e+07	1.77626e+07	1.04997e+06	1.43889e+07	1.453e+07	1.23835e+07	1.73607e+07
347.111	6.779	Unknown 0486										C18 H18 O7	346.105	-4.57	[M+H]+1	24247.2	23691.3	24402.3	1.92673e+06	1.87411e+06	1.60945e+06	1.4476e+06	1.61907e+06	6.86734e+06	9.21648e+06	8.67196e+06	7.45858e+06	9.42215e+06	2.36908e+06	1.69902e+06	1.9222e+06	1.60409e+06	1.03823e+06	2.76584e+06	2.36288e+06	2.57076e+06	2.30969e+06	3.82646e+06
347.129	1.591	Unknown 0487										C22 H18 O4	346.121	4.44	[M+H]+1	40958.7	41346.3	40282.6	96507.4	396453	96649.3	107910	82754	448936	367764	300803	302443	377416	654894	648738	687442	521176	906306	221758	201056	244355	207032	203290
347.159	7.746	Unknown 0488										C18 H22 N2 O5	346.153	-4.61	[M+H]+1	23523	24464.2	23458.2	80723.3	78304.7	45543.1	58002.7	83621.3	71136.3	48939.9	26169.6	52417.5	59110.9	479444	401416	436106	371775	498806	1.86754e+06	1.03804e+06	856276	1.16268e+06	1.40104e+06
347.206	6.52	Unknown 0489										C17 H30 O7	346.199	-0.98	[M+H]+1	21321.3	21223.1	21293.6	181583	188299	121283	225308	189348	182682	326715	308315	406567	236952	591003	730853	494265	617686	602945	1.11656e+06	1.38454e+06	1.20628e+06	1.29745e+06	1.68208e+06
347.278	8.812	Unknown 0490										C19 H38 O5	346.272	-4.7	[M+H]+1	23992	24337.1	23641.6	54585.3	78543	96936.3	92159.8	57622	212541	229865	180156	111693	166235	363011	374327	367747	361329	320895	1.00893e+06	882051	745005	632132	771231
347.314	13.552	Unknown 0491										C20 H42 O4	346.308	-5.61	[M+H]+1	749175	822599	563506	1.714e+06	1.5849e+06	1.80427e+06	1.21741e+06	1.31873e+06	1.82002e+06	1.42732e+06	1.29962e+06	1.46462e+06	1.11115e+06	2.18303e+06	1.77601e+06	1.51941e+06	1.76065e+06	1.2998e+06	472192	1.10287e+06	578302	1.0406e+06	796988
348.19	6.157	Unknown 0492										C18 H25 N3 O4	347.185	-4.9	[M+H]+1	25982.7	26185.5	24993.9	1.08833e+06	1.21088e+06	985575	1.36815e+06	1.14716e+06	961568	1.69357e+06	1.30702e+06	2.28243e+06	1.41809e+06	5.38749e+06	4.85857e+06	3.10131e+06	4.70119e+06	5.56414e+06	1.25392e+07	1.22555e+07	1.08432e+07	1.15907e+07	1.65837e+07
348.19	7.096	Unknown 0493										C20 H23 N O3	325.168	67703.7	[M+H]+1	23580.4	23031.1	22963.5	53951.3	74490	51096.1	40640.8	50831.1	1.58162e+06	770502	365338	455679	883810	120105	118295	175942	133297	166346	354919	575713	627447	499684	628634
348.19	7.343	Unknown 0494										C18 H25 N3 O4	347.185	-4.71	[M+H]+1	21186.5	21165.7	20739.3	39575.1	25019.8	26325.3	25374.7	50831.1	4.24424e+06	1.82221e+06	969161	1.22781e+06	2.01077e+06	1.22237e+06	1.09022e+06	830686	1.03262e+06	1.00659e+06	1.06725e+06	589297	608312	499684	1.3024e+06
349.199	7.04	Unknown 0495										C16 H29 F5 S	348.191	1.91	[M+H]+1	22392.5	22029.8	21995.8	96393	80992.2	90650.2	62343.6	36887.5	32480.1	35296.8	68426.4	34717.5	36682.2	436851	251267	236959	207339	137964	169323	136372	87041.5	94961.5	130782
349.236	9.302	Unknown 0496										C21 H32 O4	348.23	-5.17	[M+H]+1	128828	160575	143949	79180.8	143398	135376	109783	180180	189554	116387	120622	46483.7	86339.4	1.13579e+06	783174	1.27067e+06	753541	1.25028e+06	3.10849e+06	4.09801e+06	3.81605e+06	5.67476e+06	5.04657e+06
350.161	6.054	Unknown 0497										C13 H22 F5 N2 O3	349.155	-2.74	[M+H]+1	25481.7	26172.3	26032.2	385760	632361	176111	204820	165248	188127	341088	237379	320261	330493	216782	200891	182213	315878	233218	317092	203603	168037	158337	264590
350.231	6.114	Unknown 0498										C20 H31 N O4	349.225	-5.19	[M+H]+1	29727.3	29850.9	28739.8	1.93868e+06	3.53438e+06	1.96004e+06	1.67196e+06	1.72099e+06	3.65795e+07	2.46402e+07	1.84862e+07	1.84101e+07	2.74728e+07	3.15745e+06	3.82465e+06	3.07723e+06	2.97731e+06	4.65767e+06	6.09801e+06	8.58787e+06	8.68827e+06	8.24068e+06	1.15911e+07
350.231	7.977	Unknown 0499										C20 H31 N O4	349.225	-4.7	[M+H]+1	27624.3	27667.3	27337.7	1.03121e+07	6.86313e+06	9.08785e+06	9.16378e+06	7.55636e+06	628672	910361	767549	832770	954433	139308	203285	133136	144384	181725	311958	433027	541037	328678	558289
351.251	9.683	Unknown 0500										C21 H34 O4	350.246	-5.04	[M+H]+1	34756.2	36198.5	34468.4	334062	313913	748449	250292	214917	1.12158e+06	1.77971e+06	1.20516e+06	937201	1.02327e+06	2.03435e+06	1.89306e+06	2.30012e+06	1.40864e+06	2.10511e+06	6.77081e+06	8.15295e+06	9.26456e+06	8.59587e+06	9.78111e+06
351.251	8.389	Unknown 0501										C21 H34 O4	350.246	-4.98	[M+H]+1	25879	26020.4	25786.3	29307.5	28214.9	29982.4	28008.6	28443.3	50041.7	51582.8	45232.5	49690.6	47090.4	56987.4	28918.6	27180.4	27693.9	27751.5	27775.3	27443	28972.2	60484.3	85095.2
351.251	9.474	Unknown 0502										C21 H34 O4	350.246	-4.97	[M+H]+1	36308.1	37073.1	34925.2	94481.1	88689	101773	123396	80081.5	167964	201529	232685	208120	131372	430112	466350	663759	396624	603947	1.51008e+06	1.60895e+06	1.73674e+06	1.75438e+06	1.66256e+06
351.288	13.06	Unknown 0503										C22 H38 O3	350.282	-5.04	[M+H]+1	58875.7	260530	62290.5	6.65362e+06	1.24492e+07	1.19148e+07	8.51604e+06	1.06108e+07	7.71111e+06	7.41604e+07	6.86326e+07	6.24874e+07	6.50867e+07	458968	367930	164404	576659	640185	3.9548e+06	4.30868e+06	1.43167e+06	1.20729e+06	4.38115e+06
352.158	5.785	Unknown 0504										C14 H25 N O9	351.153	-4.99	[M+H]+1	45065.6	45707.8	45267.8	210210	533608	93117.8	123165	78356.4	88101.1	114771	121637	130538	111694	328704	289531	318159	237527	382314	299836	213868	178707	219873	267664
352.177	6.216	Unknown 0505										C21 H23 N2 O3	351.171	-2.7	[M+H]+1	24358.7	23671.3	23571.7	1.50743e+06	3.44268e+06	1.12611e+06	1.05795e+06	1.04814e+06	1.09754e+06	1.35558e+06	1.37353e+06	1.31879e+06	1.42757e+06	1.21135e+06	1.24969e+06	1.35641e+06	1.16682e+06	1.41543e+06	1.22513e+06	1.12057e+06	783394	760594	1.68962e+06
352.221	6.288	Unknown 0506										C18 H29 N3 O4	351.216	-4.59	[M+H]+1	28399.4	28447.3	27668.1	106597	153017	96187.6	72090.6	73456	3.19752e+06	1.659e+06	1.06566e+06	1.27739e+06	2.41618e+06	77321.7	59984.4	67327.4	77137.3	55210.3	171043	291378	301246	230828	255833
353.267	10.077	Unknown 0507										C21 H36 O4	352.261	-5.31	[M+H]+1	29417.7	112153	92065.9	1.52463e+06	1.17729e+06	1.01797e+06	1.12984e+06	1.10706e+06	3.70728e+06	4.89807e+06	4.22418e+06	2.72769e+06	3.17413e+06	2.27771e+06	2.59159e+06	2.86929e+06	1.85235e+06	2.68649e+06	5.1238e+06	5.08106e+06	6.88478e+06	4.74789e+06	6.30957e+06
353.267	10.656	Unknown 0508										C21 H36 O4	352.261	-5.37	[M+H]+1	60889.9	150057	93904.9	756552	462234	1.50174e+06	564127	478708	2.88778e+06	511567	832023	2.34993e+06	312201	1.55312e+07	1.79149e+07	1.67276e+07	1.63989e+07	2.07415e+07	2.90211e+07	2.68825e+07	3.21493e+07	2.67171e+07	3.15409e+07
353.267	9.865	Unknown 0509										C21 H36 O4	352.261	-5.31	[M+H]+1	31213.1	107863	35520	565784	1.17729e+06	407836	1.19023e+06	375186	741528	267028	712504	632096	767177	4.94207e+06	5.26512e+06	6.15424e+06	4.33107e+06	6.10377e+06	1.02611e+07	1.06723e+07	1.18268e+07	1.01872e+07	1.23087e+07
353.267	12.084	Unknown 0510										C21 H36 O4	352.261	-5.1	[M+H]+1	860812	368849	372234	2.15558e+06	1.61168e+06	1.63699e+06	1.36763e+06	1.24236e+06	1.58026e+06	1.7732e+06	1.56447e+06	1.29716e+06	1.44308e+06	3.37772e+07	3.43003e+07	3.55991e+07	2.15554e+07	3.41284e+07	5.24217e+07	5.15496e+07	5.60381e+07	5.50781e+07	5.81855e+07
353.267	10.849	Unknown 0511										C21 H36 O4	352.261	-5.13	[M+H]+1	301535	91145.7	77663.7	2.23996e+06	1.47783e+06	1.33232e+06	1.54446e+06	1.40594e+06	1.0332e+06	3.72624e+06	3.91762e+06	2.34993e+06	2.69896e+06	5.89934e+06	6.69711e+06	7.12101e+06	5.19944e+06	6.37756e+06	1.12039e+07	1.03994e+07	1.22335e+07	1.07822e+07	1.26226e+07
353.303	13.416	Unknown 0512										C22 H40 O3	352.298	-5.83	[M+H]+1	1.46172e+06	937717	312772	1.71306e+07	1.87574e+07	2.16251e+07	1.73163e+07	1.69393e+07	2.23106e+09	2.48032e+09	2.30619e+09	1.93403e+09	2.19024e+09	4.96176e+06	5.96978e+06	6.23542e+06	6.75956e+06	6.18657e+06	3.52452e+07	4.42099e+07	4.71945e+07	4.51899e+07	5.24235e+07
353.945	0.855	Unknown 0513										C15 H12 Br Cl2 N O	370.948	0.1	[M+H-H2O]+1	36341.2	36451.3	37156.2	1.63198e+06	1.28463e+06	1.54417e+06	1.18814e+06	1.47411e+06	1.05206e+06	2.08413e+06	1.35392e+06	1.84208e+06	1.25024e+06	4.15806e+06	2.99113e+06	2.45044e+06	3.14871e+06	2.85493e+06	3.34179e+06	3.14288e+06	2.16275e+06	2.68503e+06	2.84762e+06
354.117	6.151	Unknown 0514										C16 H16 O8	336.085	-5.27	[M+NH4]+1	36716.8	37003.3	35319.4	50053.2	49837.3	53786.3	50394.5	49276.5	114934	74554	58697.1	65732.1	97243.9	1.80946e+06	2.12273e+06	2.18779e+06	1.89179e+06	2.18232e+06	55865.9	70151.4	69611.7	70201.9	86065.7
354.189	1.4	Unknown 0515										C23 H25 N O	331.194	66390.6	[M+H]+1	29621.3	29127.8	29200.3	34701.2	48076.5	36502.3	33727.4	35633.9	2.02294e+06	2.08059e+06	1.80604e+06	1.80805e+06	1.93507e+06	292667	189213	213525	166951	411932	2.25882e+06	2.51342e+06	3.93527e+06	3.05798e+06	3.05539e+06
354.226	5.761	Unknown 0516										C19 H31 N O5	353.22	-5.34	[M+H]+1	30208.6	30639.1	30344.2	33812.1	64560.1	33549.7	39180.3	33619.9	3.30135e+06	2.44659e+06	1.85007e+06	1.63146e+06	2.54763e+06	83325.9	71419.1	89028.6	54270.8	75695.2	529127	308871	398047	433875	429661
354.262	6.328	Unknown 0517										C20 H35 N O4	353.257	-4.9	[M+H]+1	45682.4	45759.4	45207.7	144352	358883	265359	189000	186646	5.10228e+06	3.68878e+06	2.95887e+06	2.71979e+06	3.08496e+06	791750	362333	488037	382088	964689	2.35388e+06	2.39787e+06	1.72116e+06	1.95441e+06	4.83516e+06
354.283	10.047	Unknown 0518										C20 H32 O4	336.23	50696.9	[M+H]+1	91043.9	83211.9	82779	812782	979980	874650	830819	858106	301477	320619	334732	349912	422908	1.4313e+06	1.51834e+06	1.39031e+06	195459	282887	201423	315342	296871	312311	329650
354.335	13.417	Unknown 0519										C22 H43 N O2	353.329	-5.96	[M+H]+1	95643.6	179821	160702	592386	1.50608e+06	392050	286224	380548	3.88536e+06	405610	4.03241e+06	3.20026e+06	3.1198e+06	1.0438e+06	433166	453439	528417	231776	382398	518516	1.42074e+06	372241	693644
355.319	14.004	Unknown 0520										C22 H42 O3	354.313	-5.56	[M+H]+1	45490.6	127686	99212.6	1.4303e+06	1.0627e+06	1.02717e+06	1.02872e+06	1.09277e+06	4.85334e+07	5.11093e+07	5.69952e+07	4.31306e+07	4.30904e+07	584539	541251	404678	494546	467539	3.82915e+06	4.75361e+06	4.78947e+06	4.65594e+06	5.39225e+06
356.153	1.031	Unknown 0521										C21 H25 N O4	355.178	-91.74	[M+H]+1	19633.9	19645.2	18580.7	106467	146806	106106	94310.6	87946.1	166453	354700	295550	231801	288505	5.89544e+06	3.48709e+06	3.95229e+06	4.2955e+06	3.64594e+06	1.55976e+06	1.7387e+06	184320	635727	1.03988e+06
356.241	5.988	Unknown 0522										C20 H38 N O4	356.28	-2936.07	[M+H]+1	25553.1	25373.1	25719.7	267200	730400	303754	312841	216264	2.88899e+07	2.1702e+07	1.72873e+07	1.40394e+07	2.13131e+07	1.01748e+06	883536	783920	342370	1.27401e+06	5.4028e+06	4.4594e+06	5.17707e+06	4.57544e+06	5.20318e+06
357.132	7.378	Unknown 0523										C20 H20 O6	356.126	-4.9	[M+H]+1	29343	29024.1	28929.5	3.86728e+06	3.55498e+06	3.40621e+06	3.7173e+06	2.79006e+06	1.75694e+06	2.2794e+06	2.30088e+06	2.05087e+06	2.67874e+06	9.92129e+06	1.01986e+07	1.22759e+07	8.73102e+06	1.03632e+07	9.10808e+06	9.78877e+06	1.01453e+07	1.06073e+07	1.07588e+07
357.298	12.347	Unknown 0524										C21 H40 O4	356.293	-5.05	[M+H]+1	38784.1	46507.3	39382	673618	450931	503807	399491	445050	4.87814e+06	5.25876e+06	5.25276e+06	4.00668e+06	4.8539e+06	347326	571803	671611	621721	652330	533244	603729	668403	594946	722937
357.298	11.186	Unknown 0525										C21 H42 O5	374.303	-4.41	[M+H-H2O]+1	350665	1.0737e+06	1.43332e+06	4.82116e+06	5.79801e+06	4.16965e+06	4.5164e+06	8.29769e+06	1.84397e+07	7.19013e+06	7.18965e+06	7.53616e+06	1.70986e+07	4.43425e+06	4.41137e+06	4.49606e+06	3.72717e+06	3.80861e+06	101808	4.5926e+06	4.59682e+06	4.7333e+06	5.57992e+06
358.184	1.271	Unknown 0526										C18 H25 N O5	335.173	65647.7	[M+H]+1	28843	28480.6	28950.5	128370	226579	92508.7	132017	81895.6	7.32039e+06	6.661e+06	5.00055e+06	3.96883e+06	5.00106e+06	211875	153831	187933	203189	183621	623610	1.53154e+06	1.55171e+06	1.32295e+06	1.39826e+06
358.257	6.211	Unknown 0527										C19 H35 N O5	357.252	-4.75	[M+H]+1	28594.7	27787.7	27670.8	343129	820891	559669	509840	379424	4.52045e+06	2.65055e+06	2.20427e+06	2.49123e+06	2.65511e+06	748626	730459	668610	717891	844744	1.94447e+06	1.72671e+06	1.45275e+06	753880	2.17669e+06
358.293	6.812	Unknown 0528										C20 H39 N O4	357.288	-5.06	[M+H]+1	23280.1	22662.7	23482.1	141228	247755	153548	138704	121010	2.46813e+06	1.80897e+06	1.27053e+06	1.25575e+06	1.93142e+06	291639	330860	277822	294981	413563	602728	593760	622582	575811	680311
359.147	7.016	Unknown 0529										C20 H22 O6	358.142	-5.19	[M+H]+1	27720.7	27472.2	27179.4	717221	456165	510269	582989	533500	189976	756423	764540	574738	697578	388892	501362	624428	505903	626161	1.41258e+06	1.67571e+06	1.48758e+06	1.51743e+06	1.77185e+06
360.142	1.597	Unknown 0530										C17 H30 N O5 P	359.186	-142.71	[M+H]+1	67225.4	67861.6	67370.5	620853	1.52903e+06	580768	920856	528372	863413	833778	619683	592707	758237	9.72965e+07	7.53042e+07	7.4002e+07	6.54894e+07	6.99508e+07	429370	418373	443081	409935	400753
360.163	5.838	Unknown 0531										C12 H22 O11	342.116	49807.7	[M+H]+1	38582.7	38059.9	38402.7	44780.4	45021.5	44220.6	44206.3	43961.6	2.88465e+06	3.45483e+06	4.72939e+06	5.22889e+06	3.26323e+06	148447	150307	67402.2	149911	203668	6.53878e+06	5.68033e+06	4.32503e+06	6.04987e+06	6.83813e+06
360.273	6.36	Unknown 0532										C19 H37 N O5	359.267	-4.86	[M+H]+1	26121.6	26125.2	25982	461520	728530	413774	338791	411421	6.00754e+06	5.07988e+06	3.70823e+06	3.3505e+06	4.50214e+06	920525	785342	937554	820924	1.37352e+06	2.33791e+06	2.12753e+06	1.80465e+06	2.17868e+06	2.38378e+06
360.309	6.692	Unknown 0533										C19 H37 N O5	359.267	96.33	[M+H]+1	21351.5	20966.8	20775.4	50596.8	213229	92399.5	125499	107954	1.61093e+06	1.07438e+06	827526	941538	1.1726e+06	301707	389915	342835	254247	526364	748352	797306	657530	644567	904425
360.36	11.399	Unknown 0534										C24 H41 N O	359.319	95.64	[M+H]+1	75633.8	77141.5	87950.5	119966	60321	190662	209444	218896	441584	419408	654865	276691	271044	404405	740433	236160	256350	250051	227497	343008	209590	374436	454015
361.126	7.629	Unknown 0535										C19 H20 O7	360.121	-5.1	[M+H]+1	22690.8	22283.3	22466.6	1.26269e+06	1.16241e+06	1.37453e+06	1.55497e+06	1.54652e+06	1.30534e+06	1.45955e+06	1.52643e+06	1.02008e+06	1.51978e+06	956175	743595	691570	785915	547637	3.44897e+06	5.02348e+06	5.15712e+06	4.79017e+06	5.73789e+06
361.126	6.591	Unknown 0536										C19 H20 O7	360.121	-4.95	[M+H]+1	24868.1	25119.3	24806.3	7.11934e+06	9.31963e+06	1.02711e+07	1.00805e+07	8.52218e+06	4.78353e+06	7.19315e+06	6.93445e+06	9.90103e+06	7.05685e+06	3.97865e+07	2.64723e+07	1.91827e+07	2.96956e+07	3.30764e+07	4.1778e+07	2.94967e+07	3.08714e+07	3.10738e+07	3.44736e+07
361.257	6.799	Unknown 0537										C22 H34 O5	378.241	52.07	[M+H-H2O]+1	22015.2	21485.9	21407.7	657791	107007	83962	219423	87337.6	26762.4	26612.5	26523.1	26392.4	26596.9	100977	86518.4	33061.5	79526.1	217290	52773.2	36514.2	41630.6	28023	57849.1
361.293	7.149	Unknown 0538										C23 H40 O5	396.288	-90847.2	[M+H]+1	30462.7	29973	29094.6	1.55503e+06	1.13181e+06	1.10391e+06	1.34931e+06	1.17666e+06	35642.3	58842.6	34816.4	38473.1	35105.3	2.47733e+06	2.56741e+06	2.55741e+06	1.97615e+06	2.75203e+06	616901	603093	454964	595050	909718
362.288	8.741	Unknown 0539										C19 H39 N O5	361.283	-5.09	[M+H]+1	32293.7	32749.7	31671.1	169980	341208	375306	320640	267254	540754	275139	288713	150496	187359	309564	266727	271423	236940	274696	389561	612072	650456	467462	670921
363.106	6.35	Unknown 0540										C18 H18 O8	362.1	-4.63	[M+H]+1	23755.8	23814.9	23764.2	398037	306692	281165	228408	309902	1.22699e+06	2.58726e+06	2.18211e+06	1.99425e+06	1.96841e+06	124118	173320	94861.7	71497.7	76481.1	296301	463095	403567	347180	537845
363.272	7.62	Unknown 0541										C22 H34 O4	362.246	53.43	[M+H]+1	24954.3	25222	24961.3	92373.4	77674.2	61136.7	54945.5	64152.6	28414.9	30003.8	29819.9	29084.5	28699.8	48134.2	75855	72472.8	54244	104018	29814	56094.6	65394.2	30247.9	30487.9
364.137	1.271	Unknown 0542										C18 H21 N O7	363.132	-5.95	[M+H]+1	30516.9	30133.5	30630.7	135820	239729	97877.6	139678	86648.6	148170	182366	142060	157187	105806	1.43421e+07	4.20182e+06	4.21726e+06	3.52131e+06	3.79083e+06	315934	297315	338401	329490	357087
365.119	5.84	Unknown 0543										C16 H22 O8	342.131	64245.9	[M+H]+1	41633.1	39767.5	40125.8	46789.6	47041.5	46204.7	46847.4	45934.1	1.71064e+06	2.21763e+06	3.13498e+06	3.8027e+06	1.9448e+06	115805	118488	120103	142319	188018	5.30812e+06	5.61127e+06	4.37767e+06	6.24014e+06	5.73581e+06
366.193	6.563	Unknown 0544										C19 H27 N O6	365.184	5.18	[M+H]+1	23394.1	23426.2	23381.4	3.48851e+07	5.19142e+07	2.05451e+07	2.45297e+07	2.19817e+07	5.36495e+06	8.26527e+06	5.67548e+06	6.69963e+06	7.55019e+06	5.45179e+07	4.32456e+07	4.04244e+07	3.34667e+07	5.71657e+07	3.86129e+06	3.51236e+06	3.12178e+06	2.82369e+06	4.16276e+06
367.099	6.446	Unknown 0545										C17 H16 N2 O6	344.101	63907	[M+H]+1	23533.6	24163	23871.8	1.56196e+06	1.16715e+06	1.27614e+06	1.56369e+06	1.32556e+06	48814.6	46236.5	79449.1	91043.7	31872.1	2.25676e+06	1.87025e+06	1.80805e+06	2.16364e+06	1.93051e+06	194099	127311	164724	192717	208864
367.208	7.273	Unknown 0546										C18 H32 O6	344.22	-4.54	[M+Na]+1	439815	502542	331487	5.09479e+06	4.04967e+06	3.98798e+06	4.49283e+06	3.9454e+06	1.41894e+06	1.46995e+06	1.45284e+06	1.40094e+06	674046	2.27975e+06	2.18492e+06	2.26101e+06	2.17107e+06	2.06575e+06	2.18771e+06	2.15537e+06	2.13587e+06	2.28683e+06	2.3659e+06
367.221	5.966	Unknown 0547										C19 H30 N2 O5	366.215	-3.99	[M+H]+1	32107.7	32278.1	32344.2	443794	791455	589977	721743	561386	159064	193765	153849	298270	147917	2.8e+06	2.32321e+06	1.95257e+06	2.10416e+06	2.68451e+06	2.33182e+06	1.92869e+06	1.87624e+06	1.80524e+06	2.41278e+06
367.246	10.113	Unknown 0548										C21 H34 O5	366.241	-4.77	[M+H]+1	68641.8	225420	27246.5	53990	35690.9	59664.1	60304.1	64365.9	73682.4	127120	134587	75894.6	49867.9	2.8877e+07	2.46666e+07	3.31684e+07	1.73311e+07	2.25618e+07	6.76651e+07	7.74193e+07	8.88818e+07	7.97945e+07	9.71576e+07
367.246	9.429	Unknown 0549										C21 H34 O5	366.241	-4.52	[M+H]+1	27352.4	38448.6	84267.5	70408.9	31638.4	86264.5	72627.6	41013.3	130737	97528.2	44638.5	49203.3	89429.3	206132	178389	240717	232251	328663	718828	778237	848116	1.00372e+06	865438
367.262	12.142	Unknown 0550										C25 H34 O2	366.256	-4.13	[M+H]+1	40004.8	39172.5	38615.8	652583	375849	376553	439447	341174	211303	331623	301953	245822	340657	2.28694e+06	2.35299e+06	2.43136e+06	1.87601e+06	2.35851e+06	3.08754e+06	3.44704e+06	2.95436e+06	3.28218e+06	4.23729e+06
367.28	9.288	Unknown 0551										C21 H44 O3	344.329	63730	[M+H]+1	28505	30469	27918.4	815095	538235	567991	676749	527445	29318.1	32918	32178.3	31630.5	30408.9	1.21271e+06	1.14766e+06	1.16003e+06	795789	1.33888e+06	256846	233406	240034	247946	268509
367.319	13.77	Unknown 0552										C23 H42 O3	366.313	-4.26	[M+H]+1	68724	388812	411546	751974	1.24026e+06	968997	1.05505e+06	510100	3.2944e+07	3.39482e+07	3.08276e+07	2.60739e+07	3.24936e+07	239998	604501	223906	412340	308857	1.18977e+06	1.01798e+06	1.09864e+06	1.05422e+06	1.24062e+06
369.11	1.433	Unknown 0553										C16 H20 N2 O6 S	368.104	-4.43	[M+H]+1	42991.6	42594	43027.7	51889.7	54475.3	50262.8	52916.1	50697.9	75096.1	107332	101521	100080	80803	788718	1.62233e+06	1.60956e+06	141816	1.88005e+06	97431.4	134869	73229	97877.9	110383
369.117	6.482	Unknown 0554										C17 H20 O9	368.111	-3.93	[M+H]+1	48580.8	47668.4	48517.8	3.93932e+06	5.7544e+06	4.88263e+06	5.52809e+06	6.54844e+06	137353	199939	243031	199888	148323	1.40823e+07	1.25078e+07	8.63169e+06	1.28795e+07	1.12705e+07	3.52427e+06	2.06106e+06	1.28036e+06	1.90494e+06	2.47003e+06
369.117	6.802	Unknown 0555										C17 H20 O9	368.111	-3.89	[M+H]+1	28533.5	27819.3	27718	4.29871e+06	4.69871e+06	3.99268e+06	3.95061e+06	4.19835e+06	77502.6	63248.2	97390.6	104490	90003.4	4.52655e+07	4.2264e+07	2.22696e+07	4.15843e+07	3.84935e+07	6.90203e+06	3.01616e+06	2.11373e+06	3.50999e+06	2.84958e+06
369.262	10.706	Unknown 0556										C19H34O4N3	368.255	-1.59	[M+H]+1	118499	143121	43641.9	396317	90636.2	422343	394277	475511	491797	663568	459082	536180	697241	7.03933e+06	5.49985e+06	8.8918e+06	3.83508e+06	5.72405e+06	1.32914e+07	1.61875e+07	1.97282e+07	1.77393e+07	1.89583e+07
369.296	13.36	Unknown 0557										C21 H36 O5	368.256	87.64	[M+H]+1	202321	397750	725925	4.96385e+06	6.29067e+06	5.11874e+06	4.66096e+06	3.95857e+06	4.21775e+06	6.29274e+06	6.86845e+06	6.1908e+06	5.28418e+06	1.041e+07	8.26317e+06	7.45354e+06	7.55875e+06	8.91275e+06	1.44638e+06	2.34685e+06	1.44715e+06	2.03159e+06	1.28957e+06
369.298	12.874	Unknown 0558										C22 H40 O4	368.293	-4.85	[M+H]+1	704936	645476	362157	585507	337454	1.11041e+06	157013	700609	3.30774e+07	3.14635e+07	3.39447e+07	2.61935e+07	2.71001e+07	210614	698453	704984	650370	179827	888450	659842	597440	808267	637788
370.148	7.499	Unknown 0559										C21 H27 N3 O S	369.187	-126.12	[M+H]+1	22243.3	22273.3	22427.7	26660.9	25606.9	25583.1	25959.3	25572.9	8.87647e+06	3.4836e+06	3.05183e+06	2.56691e+06	4.37578e+06	96097.2	87902.7	68834.7	97364.3	102940	469423	499262	804174	628178	526797
370.169	1.057	Unknown 0560										C21 H24 Cl N3 O	369.161	2.54	[M+H]+1	19787.4	19995.2	19735	111818	129309	111010	99672.9	89924.8	413030	380579	296850	321739	374310	6.39857e+06	1.57861e+06	5.35595e+06	3.57022e+06	877846	862870	484282	273223	545118	782336
370.293	11.353	Unknown 0561										C17 H35 N7 O2	369.285	2.3	[M+H]+1	120257	348009	110103	6.04821e+06	7.90824e+06	7.18838e+06	7.29062e+06	8.35574e+06	7.66518e+06	483122	390552	629225	824561	326909	424014	429749	122343	323680	317589	1.97851e+06	1.84392e+06	1.9527e+06	2.23217e+06
371.13	6.705	Unknown 0562										C21 H20 N2 O3	348.147	63120.2	[M+H]+1	24890.9	24442.6	24219.4	60564.2	52384.9	32036.1	59479.1	45976.8	1.64247e+06	1.49382e+06	1.23582e+06	1.12518e+06	1.42929e+06	175080	230946	259590	209856	191502	480005	392713	355741	352410	345119
371.238	1.396	Unknown 0563										C22 H26 O5	370.178	143.06	[M+H]+1	29692.9	29198.2	29270.9	34785.1	37342.9	32974.4	33808.9	34753.5	1.66361e+06	1.23299e+06	868636	661288	1.26278e+06	90913.4	82101.5	78135	83258.9	93440.7	94508.1	97755.9	105357	82454.4	106768
371.314	11.945	Unknown 0564										C22 H42 O4	370.308	-4.29	[M+H]+1	240809	222773	239733	355169	325702	340420	304327	298959	1.13226e+07	1.37961e+07	1.4671e+07	1.08585e+07	1.09391e+07	300003	799576	436077	1.7725e+06	624735	404349	636408	401374	1.16189e+06	422097
372.179	1.089	Unknown 0565										C21 H25 N O5	371.173	-4.92	[M+H]+1	31219.7	29875	30994.3	649237	688563	513755	550570	593824	4.94571e+06	4.3159e+06	3.26959e+06	3.6535e+06	4.38315e+06	732328	957959	1.28167e+06	189830	2.4615e+06	3.97193e+06	4.71977e+06	3.64539e+06	4.88688e+06	4.03127e+06
372.179	5.917	Unknown 0566										C21 H25 N O5	371.173	-4.16	[M+H]+1	25172.6	24278.5	24451.5	3.30897e+06	4.07346e+06	3.01491e+06	2.54279e+06	2.75258e+06	4.90755e+07	4.57464e+07	3.16109e+07	3.56318e+07	4.33974e+07	5.89801e+06	6.05265e+06	1.01975e+07	5.25924e+06	1.76644e+07	4.37291e+07	4.39652e+07	4.11148e+07	4.24954e+07	4.08859e+07
373.251	10.551	Unknown 0567										C22 H34 N2 O4	390.252	6.12	[M+H-H2O]+1	27450.9	30202.6	27757.4	33702.8	28425.7	29634.7	29192.6	28566	30867.7	32412.3	31698.6	31748.6	31012.4	127199	131064	144147	113669	164616	143610	165129	160909	172723	200503
374.143	6.05	Unknown 0568										C17 H24 O8	356.147	47701.2	[M+H]+1	26630.1	26621.4	27074.2	135186	161054	125803	121328	103597	40090.3	79108.4	105592	128492	70429.6	119473	85689.5	108875	76983.2	129527	45849.5	44699	41770.2	42434.2	42720.8
374.216	5.882	Unknown 0569										C21 H27 N O5	373.189	52.61	[M+H]+1	30120.8	28887.6	28811.6	378490	167354	113836	130495	109098	471041	578573	352666	391930	457899	3.40727e+06	2.86864e+06	2.32317e+06	2.52804e+06	3.23968e+06	4.04046e+06	4.39586e+06	3.32267e+06	3.92721e+06	5.22511e+06
374.244	12.981	Unknown 0570										C21 H31 N3 O3	373.237	0.62	[M+H]+1	26647.9	26370.5	25409.1	6.51384e+06	6.81817e+06	7.0359e+06	7.45976e+06	7.87961e+06	5.19917e+06	306293	177072	142178	208262	280657	262565	271745	151260	182919	28521.2	3.268e+06	3.70216e+06	3.32875e+06	3.99306e+06
377.066	1.216	Unknown 0571										C14 H14 F6 O3 S	376.057	6.16	[M+H]+1	113197	96445.5	93586.5	2.81335e+07	5.17547e+07	2.23513e+07	2.31845e+07	1.70633e+07	1.77694e+07	2.3513e+07	2.29863e+07	3.03343e+07	3.19706e+07	3.30312e+07	3.47669e+07	3.06926e+07	3.27122e+07	9.88454e+06	6.48585e+07	5.18466e+07	6.35714e+07	6.64514e+07	6.45451e+07
377.207	11.351	Unknown 0572										C18 H33 O6 P	376.201	-4.66	[M+H]+1	32588.7	32629.2	31425.7	6.77728e+06	9.52459e+06	9.94834e+06	9.40058e+06	9.39261e+06	1.00823e+07	253022	150398	108919	143400	63193.2	46597.3	59162.3	50965.5	59289.5	54506.2	1.57761e+06	1.6788e+06	1.45951e+06	1.86884e+06
378.174	6.096	Unknown 0573										C16 H24 O9	360.142	-4.42	[M+NH4]+1	31536.5	32453.5	31478.5	38850.3	41859.8	38616.9	39824.7	40948.7	86132.7	47274.1	92612.6	53474	72392.2	173349	85240.1	125949	78883.2	130576	47576.7	47178.1	50321.5	47116.9	50511.3
378.201	6.784	Unknown 0574										C21 H25 N O4	355.178	61983.5	[M+H]+1	23643.7	23030.2	23795	52799.9	82705.9	53554	41256.3	40124.7	1.30236e+06	636861	326157	416129	761787	189504	205951	188946	162204	175043	584177	672201	801632	634721	854451
378.201	7.449	Unknown 0575										C21 H25 N O4	355.178	61983.6	[M+H]+1	21200.2	21252.2	21170.5	42190.3	57909.7	83683.8	87142.9	61127	3.75868e+06	1.646e+06	1.1496e+06	1.09578e+06	1.72631e+06	3.07598e+06	1.92449e+06	2.72042e+06	2.01583e+06	2.61516e+06	3.42092e+06	2.76485e+06	3.2274e+06	2.89092e+06	3.358e+06
378.236	0.797	Unknown 0576										C22 H35 N O4	377.257	-74.32	[M+H]+1	21548.7	21082.6	21482.8	24569.8	27235.9	26329	27285.7	26523.8	25757	24779.8	24747.6	23984.1	24889.3	99605	24580.3	59821.9	24772.6	26010.8	65134.4	65217.4	53206.5	24911	82052.8
379.232	5.999	Unknown 0577										C21 H40 O4	356.293	61557.1	[M+H]+1	22194.9	21716.9	22339.6	26501.4	27398.8	28084.7	26355.2	27126.3	77186.6	58216.5	53774.9	48882.9	63913.2	29146.4	29119.8	29522.5	28179.9	29618.2	34825.5	33748.2	34630.1	34202.7	35471.7
380.19	6.303	Unknown 0578										C22 H22 F N3 O2	379.17	34.63	[M+H]+1	72634.7	26518.4	63242	64964.2	149386	297978	109313	378551	85932.4	93837.7	224557	33950.1	41622.6	1.21903e+06	951904	1.77481e+06	819037	1.6082e+06	548352	450919	299855	399404	1.38368e+06
380.209	6.842	Unknown 0579										C20 H29 N O6	379.199	4.58	[M+H]+1	20854.7	20367.2	21092	123292	233381	52562.5	77012.8	52469.7	306805	375689	249330	256606	395219	116241	212754	176434	124073	214469	175236	199511	131155	136149	194087
381.334	14.155	Unknown 0580										C24 H44 O3	380.329	-4.83	[M+H]+1	532726	1.1833e+06	205737	2.8006e+06	2.77253e+06	3.5471e+06	3.65278e+06	3.20827e+06	3.20612e+08	3.70926e+08	3.09307e+08	2.50132e+08	2.85797e+08	1.41207e+06	1.32518e+06	1.72741e+06	1.55163e+06	1.59332e+06	7.39715e+06	8.02981e+06	7.29094e+06	8.01459e+06	8.67821e+06
382.224	6.996	Unknown 0581										C17 H35 N O6 S	381.219	-4.26	[M+H]+1	19548.2	19782.3	19501.6	31519.9	67266.4	33584.2	43600.9	31713.7	80348.7	77834.7	77058.2	64949.7	90160.8	59573.8	44465.5	48231	87105	95956.4	33056.5	103339	73710.7	87138.4	103253
383.239	7.391	Unknown 0582										C19 H36 O6	360.251	-4.58	[M+Na]+1	24004.7	23743.8	23666.5	4.35356e+06	3.93773e+06	4.36352e+06	4.43567e+06	4.22171e+06	152155	547532	382585	463900	275512	2.90937e+06	3.64513e+06	3.38961e+06	3.19792e+06	3.19863e+06	757893	729351	526104	454096	908827
383.239	6.916	Unknown 0583										C23 H30 N2 O3	382.226	15.6	[M+H]+1	29860.6	29475.1	28752.9	3.38319e+06	2.74913e+06	2.96047e+06	3.15335e+06	2.99625e+06	34105.7	79585.7	68313.4	83832.1	40413.1	1.82614e+06	2.43058e+06	2.10687e+06	1.83111e+06	2.2283e+06	427277	409062	573002	341626	441864
384.2	5.942	Unknown 0584										C14 H29 N3 O9	383.19	6.39	[M+H]+1	29647.5	30344.9	29923.3	571242	417402	315610	384012	328821	145246	93120	83585.2	68590	101532	663676	588021	637077	513443	731163	322035	148542	119105	198971	229345
385.105	1.416	Unknown 0585										C18 H21 Cl O7	384.098	-0.76	[M+H]+1	46870	46089.2	46558.5	56147.8	58945.5	54387.3	57258.4	54858.2	84799.9	116139	116480	122919	106031	556351	265728	1.18289e+06	133529	1.37198e+06	149180	154307	135899	130154	168532
385.163	7.284	Unknown 0586										C22 H24 O6	384.157	-4.15	[M+H]+1	28414.7	28794	29240	1.24223e+06	797523	716672	1.04769e+06	967080	283036	415431	407023	379778	503657	1.20138e+06	1.39317e+06	1.1332e+06	1.1509e+06	1.0673e+06	1.31272e+06	1.61797e+06	1.85676e+06	2.15798e+06	2.18056e+06
385.254	7.695	Unknown 0587										C22 H34 O4	362.246	53.53	[M+Na]+1	23767.2	24258.5	23878.2	469108	279610	240200	334536	278309	27947.1	27408.6	28781.3	27003.7	28075.7	302579	437266	290887	276545	510932	26710.5	42737.2	27206.4	26912.7	75448.1
385.254	6.886	Unknown 0588										C19H34O5N3	384.25	-6.95	[M+H]+1	31080	30583.1	29626.2	2.16246e+06	1.80844e+06	1.86959e+06	2.11833e+06	1.81647e+06	34987.4	79585.7	68313.4	83832.1	40413.1	1.76182e+06	2.14167e+06	1.87384e+06	1.65712e+06	2.02786e+06	410291	409062	286191	341626	486645
385.272	9.709	Unknown 0589										C25 H36 O3	384.266	-3.97	[M+H]+1	26633.4	27757	26430.3	61774.6	57496	55775.6	48965	47094.7	3.23842e+06	3.91075e+06	4.58408e+06	3.29959e+06	3.1864e+06	27486.9	27405.7	27618.7	27346.4	28515.9	28809.4	29361.9	28700.6	29538.1	29086.5
386.179	0.993	Unknown 0590										C17 H27 N3 O5 S	385.167	11.62	[M+H]+1	23605	23567.2	23072	1.38775e+07	3.35858e+07	2.50182e+07	2.86662e+07	3.14835e+07	2.11871e+08	2.99681e+08	2.89975e+08	3.18802e+08	2.58696e+08	4.03204e+07	4.02931e+07	3.74784e+07	4.21549e+07	4.92847e+07	4.57174e+08	6.13595e+08	5.35649e+08	5.30153e+08	6.38606e+08
386.179	5.845	Unknown 0591										C17 H27 N3 O5 S	385.167	12.36	[M+H]+1	33127.1	31610	31927.7	37230	59177.7	39339.6	41710.1	36549.3	2.16137e+06	1.87683e+06	1.30043e+06	1.13887e+06	2.04835e+06	39008.9	50842.4	46596.7	43004.5	100335	448535	512381	545513	436461	673113
387.142	7.416	Unknown 0592										C21 H22 O7	386.137	-4.22	[M+H]+1	27723.4	27259.5	27705.8	1.91962e+07	1.35701e+07	1.24533e+07	1.69767e+07	1.31541e+07	710336	300499	745486	715522	798786	3.58161e+07	3.66081e+07	3.09757e+07	3.66253e+07	2.91903e+07	4.20101e+06	5.65736e+06	3.66637e+06	4.24035e+06	7.11949e+06
387.2	5.902	Unknown 0593										C19 H30 O8	386.194	-3.58	[M+H]+1	33482.6	32446	32523.5	1.07241e+06	1.32154e+06	994089	1.02713e+06	758963	1.944e+06	1.50699e+06	1.22131e+06	1.70863e+06	1.90558e+06	2.5644e+06	2.18525e+06	2.68687e+06	1.90244e+06	2.95248e+06	3.08279e+06	2.78984e+06	619305	2.94229e+06	3.53391e+06
387.215	11.206	Unknown 0594										C23 H30 O5	386.209	-4.14	[M+H]+1	30196.5	31900.1	30017.2	358434	258998	326214	258883	281501	35458.5	37606.5	37677.5	36048.6	36740.3	2.44011e+06	2.30461e+06	2.18782e+06	1.99547e+06	2.3183e+06	2.43983e+06	4.77759e+06	4.83002e+06	5.02822e+06	6.15109e+06
388.221	6.18	Unknown 0595										C22 H29 N O5	387.205	24.7	[M+H]+1	26607	26295.9	26065.1	31521.5	30349.5	32843.9	30354	31557.9	103411	213845	162450	210320	160543	319120	237091	270077	182625	410561	1.64479e+06	1.63781e+06	1.5118e+06	1.40797e+06	2.04447e+06
389.155	5.944	Unknown 0596										C22 H22 O5	366.147	60089.2	[M+H]+1	30173.6	30883.5	30454.4	1.01239e+06	748175	638736	801603	644615	147823	94772.7	85068.6	75452.2	113666	427951	347616	423950	347137	512131	342184	203397	160021	225524	243097
389.228	9.302	Unknown 0597										C24 H30 O3	366.219	60077	[M+H]+1	26051.7	28872	25935.2	28571.8	28271.3	27963.8	31984.1	28354.3	28016.3	31192.7	29226	29972.6	28815.1	498509	367893	573115	217072	621292	1.46326e+06	1.93771e+06	1.82947e+06	2.61124e+06	2.32495e+06
390.189	1.528	Unknown 0598										C21 H27 N O6	389.184	-4.88	[M+H]+1	42928.1	41855.4	42744.3	872751	1.02457e+06	977145	788521	782098	1.17806e+07	1.18974e+07	8.99147e+06	9.33264e+06	1.21098e+07	2.16943e+06	1.89596e+06	2.29972e+06	1.71623e+06	3.51264e+06	1.51064e+07	1.36105e+07	1.18152e+07	1.26332e+07	1.35855e+07
390.237	5.694	Unknown 0599										C19 H27 N5 O4	389.206	60.34	[M+H]+1	29114.8	28701.7	28604.1	322176	716842	457106	427218	416440	1.66914e+07	1.74675e+07	1.25221e+07	1.32751e+07	1.47996e+07	4.85667e+06	3.23548e+06	3.13472e+06	3.61112e+06	6.33312e+06	2.14957e+07	2.25501e+07	2.20372e+07	2.29894e+07	2.60358e+07
391.244	10.494	Unknown 0600										C19H34O4N3	368.255	-0.83	[M+Na]+1	104693	40562.1	65123	406361	521849	707606	541471	38452.5	1.0003e+06	614249	836733	355994	425628	2.27717e+06	2.63046e+06	3.25425e+06	2.02659e+06	2.03454e+06	5.64399e+06	7.31843e+06	6.83768e+06	9.91834e+06	8.85487e+06
391.261	10.703	Unknown 0601										C22 H34 N2 O4	390.252	4.91	[M+H]+1	33240.2	37284.5	33102.4	39800.5	36777.2	36860.7	35662	35775.5	39187.5	44485.6	39710	39699.3	39419.5	155458	142455	154938	90415.7	114658	291371	367725	451678	361289	377627
391.304	8.487	Unknown 0602										C24 H40 O4	392.293	-5088.39	[M+H]+1	33087.7	35335.8	33434.6	36450	36690	36276.8	35903.6	36163.4	34395	37020	35926.2	36000.5	36181.1	35122	35185.7	34612.9	35307.1	35398	35278.1	35170.4	34651.7	36171.1	36424.6
392.117	1.514	Unknown 0603										C16 H22 O10	374.121	45408.4	[M+H]+1	47014.5	45839.6	46813.1	121067	768261	95795.7	92237.8	102533	102086	107698	77098.4	102558	100239	402659	524253	262399	523770	331353	481602	500859	519724	407586	624200
392.132	1.285	Unknown 0604										C19 H21 N O8	391.127	-4.91	[M+H]+1	28066.6	27714	28324.8	64699	121064	74739.4	128463	79691.2	109747	90922.8	93230.1	144565	97310.2	2.84685e+06	2.31177e+06	1.71367e+06	3.2318e+06	3.4654e+06	126264	123815	108985	303034	121504
392.172	1.11	Unknown 0605										C20 H25 N O7	391.163	3.22	[M+H]+1	39195.4	37650	38912.4	5.83488e+06	1.229e+07	3.02418e+06	3.62285e+06	2.55581e+06	729271	606477	562341	1.00803e+06	935660	2.81654e+06	3.1763e+06	2.48856e+06	2.57068e+06	3.99814e+06	705489	881677	625124	713492	787077
393.277	12.423	Unknown 0606										C27 H36 O2	392.272	-4.34	[M+H]+1	33841.6	34924.6	34517.1	667920	411402	369034	409753	352574	39439.3	38955.3	40641.4	39677.8	39251	2.22509e+06	2.36521e+06	2.52974e+06	1.9252e+06	2.58913e+06	3.52595e+06	3.28105e+06	3.20259e+06	3.06526e+06	3.96515e+06
393.284	9.228	Unknown 0607										C22 H33 N O4	375.241	25.21	[M+NH4]+1	3.20632e+06	1.32624e+07	1.78508e+07	8.62315e+07	1.16113e+08	9.31527e+07	8.73724e+07	1.12072e+08	1.34696e+08	1.20968e+08	1.27352e+08	1.21938e+08	1.26644e+08	9.73245e+07	1.01346e+08	1.03173e+08	9.13954e+07	8.08876e+07	53747.7	1.02222e+08	9.14117e+07	9.5231e+07	1.19924e+08
394.221	8.895	Unknown 0608										C21 H31 N O6	393.215	-3.03	[M+H]+1	24000.7	23904.8	23241	27978.4	26952.8	28064.3	26289.1	27187.6	25480	27305	26582.2	26615.8	25976.9	54876.6	56746.3	40413.7	50222.1	46603	26055.4	26248	26413.4	25765.6	26182.9
394.225	7.067	Unknown 0609										C21 H31 N O6	393.215	5.47	[M+H]+1	83302.3	81922.6	81123	197879	3.30482e+06	167377	203828	162280	1.09973e+06	1.20206e+06	863967	956038	1.52532e+06	287184	313089	270187	269751	272163	208608	3.43561e+06	224750	231760	311947
395.351	14.662	Unknown 0610										C29 H48 O	412.371	-43716.1	[M+H]+1	50193.8	50013	50031.5	116213	280999	275055	356576	266769	2.15386e+07	1.91512e+07	1.84354e+07	1.51257e+07	1.79866e+07	64590.5	51631.1	76044	82058.9	50629	481022	476609	432624	435780	460620
396.204	6.12	Unknown 0611										C18 H38 N O6 P	395.244	-120.31	[M+H]+1	36398.7	36682.8	32764.9	446366	889228	311162	315248	265771	336053	366037	224442	303322	391066	339577	386133	282503	275560	443113	364175	264847	212335	240941	500851
396.346	14.006	Unknown 0612										C24 H45 N O3	395.34	-3.7	[M+H]+1	49491.4	50559	49385	1.73325e+06	1.76574e+06	1.86491e+06	1.64135e+06	1.53637e+06	6.14876e+07	412069	6.71841e+07	4.9915e+07	5.2195e+07	505328	490402	441722	506013	500825	3.92806e+06	4.41998e+06	4.65815e+06	4.42222e+06	5.65599e+06
397.163	7.288	Unknown 0613										C23 H24 O6	396.157	-3.08	[M+H]+1	23941.7	24417.6	24940.8	5.45285e+06	5.04291e+06	4.73542e+06	7.0553e+06	5.55588e+06	1.7193e+06	2.46463e+06	2.1798e+06	1.87147e+06	2.46816e+06	6.89389e+06	7.75421e+06	7.36549e+06	7.39208e+06	6.21475e+06	7.75352e+06	9.88564e+06	1.03295e+07	8.50876e+06	1.21421e+07
397.163	6.738	Unknown 0614										C23 H24 O6	396.157	-3.06	[M+H]+1	44115.6	43979.9	44897.8	7.19043e+06	5.84783e+06	5.83128e+06	8.04896e+06	6.04741e+06	1.83522e+06	2.19733e+06	1.78811e+06	2.17953e+06	2.61518e+06	1.78391e+07	1.75981e+07	1.6228e+07	1.69403e+07	1.47453e+07	1.22145e+07	9.68476e+06	1.14408e+07	9.56095e+06	1.18286e+07
397.195	1.76	Unknown 0615										C17 H27 F7 O2	396.19	-4.72	[M+H]+1	58863	59110.8	58390.3	5.81492e+06	1.55999e+07	9.38661e+06	7.13709e+06	6.34635e+06	4.1947e+06	5.19048e+06	5.34487e+06	5.66706e+06	5.84258e+06	4.81948e+06	5.06851e+06	6.21291e+06	4.85603e+06	8.21147e+06	4.83385e+06	4.74463e+06	3.64149e+06	3.67866e+06	5.47914e+06
397.255	8.013	Unknown 0616										C23 H34 O4	374.246	58789.8	[M+H]+1	30304.3	30776.9	31370.1	2.1115e+06	1.72751e+06	1.92253e+06	1.76808e+06	1.72752e+06	102774	342772	429099	319113	368607	1.25606e+06	1.60127e+06	1.2504e+06	1.65516e+06	1.47943e+06	117611	209730	122113	411743	602063
397.33	13.347	Unknown 0617										C24 H44 O4	396.324	-4.05	[M+H]+1	488563	846032	841180	1.8956e+06	1.07892e+06	1.73617e+06	1.82669e+06	1.74681e+06	4.49823e+07	4.7746e+07	4.46002e+07	3.83452e+07	4.54851e+07	1.90642e+06	2.05487e+06	1.02201e+06	1.95731e+06	1.70868e+06	4.50774e+06	3.82726e+06	3.87142e+06	3.96289e+06	3.554e+06
398.195	6.328	Unknown 0618										C23 H27 N O5	397.189	-2.89	[M+H]+1	25588.5	25631.6	25322.6	65957.4	73666	46513.4	50750	54614	1.11128e+06	1.10777e+06	686021	879491	1.18781e+06	395823	359857	602730	258531	1.11596e+06	2.56566e+06	2.8083e+06	2.0176e+06	2.08901e+06	1.44326e+06
398.216	6.323	Unknown 0619										C15 H31 N3 O9	397.206	6.97	[M+H]+1	23359.2	23398.6	23116.4	368270	531712	451449	438579	421659	3.08854e+06	3.12356e+06	1.69149e+06	1.98547e+06	2.52868e+06	2.60876e+06	4.74983e+06	3.12782e+06	2.73921e+06	4.90229e+06	4.84833e+06	5.46404e+06	6.3447e+06	4.61095e+06	6.4856e+06
398.231	12.778	Unknown 0620										C24 H31 N O4	397.225	-4.05	[M+H]+1	277341	300825	318789	274952	172855	46203.9	105444	232530	55692.5	121704	353960	26313.8	28196.1	35236.1	34335.9	25397.6	26506.7	27106.5	25932.8	35257	50342.1	26943.7	66151
400.937	0.848	Unknown 0621										C14 H10 Br Cl N2 O3 S	399.928	2.67	[M+H]+1	35497	35604.6	36293.1	585490	499483	487004	590008	583048	902447	1.15029e+06	486706	972174	489497	2.40511e+06	2.01479e+06	2.16649e+06	1.59937e+06	2.05452e+06	2.61335e+06	1.78458e+06	1.06066e+06	1.4267e+06	1.72259e+06
401.122	6.888	Unknown 0622										C21 H20 O8	400.116	-3.14	[M+H]+1	29597.8	29124.6	28213.4	45178.2	40719.9	34282.2	35036.7	34426.5	52554.3	34303.2	34253.6	139153	36202.2	152354	145859	188999	186152	371183	290521	128294	60743.9	318128	160993
401.282	12.546	Unknown 0623										C29 H38 O2	418.287	-3.44	[M+H-H2O]+1	30501.9	28221.1	28098.8	310698	134951	105144	186573	96113.5	34847.5	40294.4	33936.9	36926.3	34022.1	1.17441e+06	1.26384e+06	1.19525e+06	967884	1.44132e+06	2.03685e+06	1.91632e+06	1.93459e+06	1.8976e+06	2.20573e+06
402.175	7.21	Unknown 0624										C24 H17 F2 N3 O	401.134	83.03	[M+H]+1	20879.6	21038.7	21012.8	50623.2	74611.1	64226.5	64350.6	46531.5	2.0927e+06	1.47144e+06	1.07422e+06	1.17528e+06	1.54366e+06	158807	226621	235505	191055	194460	548647	384014	394557	411224	477249
402.19	6.047	Unknown 0625										C22 H27 N O6	401.184	-3.41	[M+H]+1	25554.9	25302.6	25732.9	4.789e+06	8.09628e+06	5.32836e+06	5.28275e+06	5.51709e+06	3.93055e+07	4.22727e+07	3.54549e+07	3.80101e+07	4.57412e+07	1.1575e+07	1.09324e+07	1.23486e+07	1.27904e+07	1.9469e+07	7.8053e+07	6.95647e+07	6.0255e+07	6.61465e+07	7.66047e+07
403.101	7.033	Unknown 0626										C20 H18 O9	402.095	-3.53	[M+H]+1	23541.5	23160.3	23124.5	57780.4	50413.2	48873.9	59517.6	47385.4	4.07286e+06	4.78993e+06	3.95392e+06	4.06438e+06	4.61058e+06	83857.4	91421.5	78894.2	78766.9	79471.3	8.28576e+06	1.03421e+07	1.1407e+07	1.13859e+07	1.17606e+07
403.137	7.172	Unknown 0627										C21 H22 O8	402.131	-3.43	[M+H]+1	31286.7	32087.2	32018.2	1.24739e+06	1.13093e+06	868441	1.30281e+06	1.04464e+06	1.0968e+06	1.22049e+06	1.13917e+06	1.14519e+06	1.1073e+06	374700	2.28459e+06	2.30831e+06	1.6436e+06	2.52842e+06	2.05892e+06	534231	1.30743e+06	552275	231881
404.154	5.891	Unknown 0628										C22 H23 N O5	381.158	57689.8	[M+H]+1	36831.8	35323.8	35408.2	3.36529e+06	5.25893e+06	2.90451e+06	3.13797e+06	3.05348e+06	187840	174321	183051	229872	143869	1.18183e+06	1.29705e+06	1.48042e+06	917836	1.66578e+06	673858	392894	335188	424189	439478
404.19	6.648	Unknown 0629										C22 H26 O6	386.173	44047.2	[M+H]+1	24914.1	25143.4	25778.5	33757.4	33138.1	32211	46902.2	33753.9	74284	32922	119264	31621	85840.3	503020	279831	697372	226256	778572	205579	157888	100527	149487	229314
405.117	7.191	Unknown 0630										C20 H20 O9	404.111	-3.05	[M+H]+1	22530.4	22721.7	23021.4	181687	26985.9	26706.7	26906.1	257833	27013.6	39033	26981	26664.5	26710.1	252670	274476	202970	176401	183626	28236.9	28012.3	27014.4	28024.1	30676.5
407.042	1.151	Unknown 0631										C17 H20 O9	368.111	103022	[M+H]+1	35492.2	36322.3	35418.6	5.82703e+06	2.35788e+06	2.82097e+06	3.28104e+06	6.06293e+06	4.43012e+06	1.33249e+07	1.60507e+06	7.82499e+06	1.88583e+06	4.45772e+06	2.93782e+06	5.75658e+06	3.13988e+06	3.87329e+06	2.96421e+06	2.87969e+06	1.4219e+06	2.66178e+06	1.64786e+06
407.13	7.21	Unknown 0632										C19 H20 N4 O5	384.143	57216.5	[M+H]+1	20340.1	20495.1	20469.9	76151.8	81303.6	70407.2	43955.4	61527.1	2.1329e+06	1.50482e+06	1.03556e+06	1.20055e+06	1.41589e+06	247475	274476	207088	253202	186713	645586	460242	514668	493525	535844
407.3	9.228	Unknown 0633										C25 H42 O4	406.308	-37.88	[M+H]+1	33661.7	187058	264648	871706	1.37959e+06	1.01296e+06	972053	1.42565e+06	1.59932e+06	1.06519e+06	1.21043e+06	1.0758e+06	1.2581e+06	1.1927e+06	1.19717e+06	1.24946e+06	1.12893e+06	962781	31715.4	1.08169e+06	880094	921686	1.16793e+06
407.335	12.505	Unknown 0634										C25 H42 O4	406.308	48.19	[M+H]+1	33651.6	58971.9	36196	588716	863050	604852	560713	448742	701408	612192	494984	586546	664386	1.40908e+06	753352	789008	806187	592785	282668	719679	376331	463505	375566
409.185	1.675	Unknown 0635										C21 H28 O8	408.178	-0.96	[M+H]+1	46020.5	46719.8	45727.3	113510	158021	135010	111337	94850.8	595305	574872	462687	444662	488783	246677	225636	207816	214328	231747	302519	288459	301783	282641	276311
409.272	11.825	Unknown 0636										C20 H41 O6 P	408.264	1.99	[M+H]+1	39327.7	38686.7	38830.5	666859	349021	228341	315122	210758	45841.4	48277.9	46894.9	47287.2	46839.5	1.06344e+06	1.0826e+06	1.24741e+06	829783	1.20013e+06	1.32051e+06	1.40906e+06	1.25548e+06	1.36657e+06	1.58476e+06
409.272	13.471	Unknown 0637										C20 H41 O6 P	408.264	2.3	[M+H]+1	28204.7	29012.2	28202.7	29464.5	28895.8	29345.2	28583.6	28401.1	46274.1	55556.7	57349.3	44401.9	46356.3	1.42292e+06	1.44251e+06	1.48022e+06	1.37362e+06	1.59109e+06	1.10651e+06	1.75216e+06	1.82843e+06	1.88739e+06	2.19776e+06
409.29	5.799	Unknown 0638										C27 H46 O	386.355	56757	[M+H]+1	44502.5	25290.5	25396.6	28453.8	28737.5	28624.5	28558.8	28430.5	1.53797e+07	7.90568e+06	4.14914e+06	5.38861e+06	1.1914e+07	386121	203941	120025	153088	237700	7.81685e+06	7.8122e+06	1.21086e+07	8.16818e+06	7.76248e+06
409.33	14.284	Unknown 0639										C21 H47 N O4 P	408.324	-4.51	[M+H]+1	601804	191106	125025	6.61932e+06	5.85367e+06	7.11476e+06	6.62165e+06	7.75941e+06	9.98133e+06	1.04778e+07	9.52826e+06	9.39867e+06	1.06234e+07	2.88375e+07	2.94551e+07	3.18583e+07	2.53322e+07	2.88171e+07	2.2996e+07	1.81962e+07	2.3688e+07	2.53059e+07	2.33466e+07
409.345	13.725	Unknown 0640										C29 H44 O	408.339	-3.72	[M+H]+1	37897.3	37507.3	37548.1	143651	439391	418348	489764	457428	1.23351e+06	3.05732e+06	305165	3.09004e+06	1.79667e+06	1.68191e+06	1.63115e+06	1.73032e+06	1.68468e+06	1.58093e+06	1.72466e+06	1.94445e+06	1.79439e+06	1.73048e+06	2.00629e+06
410.921	0.854	Unknown 0641										C16 H12 Br2 O3	409.915	-3.68	[M+H]+1	37962.9	38078	38814.3	103047	140184	122797	162666	153911	227357	557146	190118	309854	187000	860631	526268	1.33392e+06	507166	765664	786639	946469	353991	867443	754587
412.341	13.911	Unknown 0642										C24 H45 N O4	411.335	-3.68	[M+H]+1	54588.5	65738.9	31943.8	1.78736e+06	1.7981e+06	1.7146e+06	1.40362e+06	1.55403e+06	1.44594e+06	228553	120702	92348.6	393866	386389	203524	211802	268148	310751	33281.6	1.16467e+06	1.24212e+06	1.18417e+06	1.41503e+06
413.156	7.012	Unknown 0643										C17 H26 O10	390.153	56377	[M+H]+1	27162.1	84601.2	23096.6	207462	457937	255683	119215	290058	696750	638818	476694	701320	533035	777505	863716	598175	834084	573018	3.10876e+06	4.13219e+06	3.68311e+06	3.93867e+06	4.64318e+06
413.361	13.253	Unknown 0644										C25 H48 O4	412.355	-3.84	[M+H]+1	38599	32714.2	32746.2	586784	504150	586529	553050	449965	1.10232e+06	811662	604319	701845	1.14679e+06	989347	976596	1.29431e+06	1.04011e+06	1.05491e+06	367839	1.45e+06	1.51028e+06	1.36495e+06	1.53654e+06
414.159	1.519	Unknown 0645										C19 H27 N O7 S	413.151	2.23	[M+H]+1	40322.8	39315.2	40150.2	87875.9	51233	45808.3	124533	44872.5	87555.8	92369	66124.8	66207.9	85971.7	568060	475205	400535	391200	784692	595385	759290	532188	636481	543930
414.21	1.27	Unknown 0646										C22 H33 N O5	391.236	56148.4	[M+H]+1	29275.4	28907.6	29384.5	1.54495e+06	869784	739012	549045	620072	2.27577e+07	3.67551e+07	4.78503e+07	4.51986e+07	3.39915e+07	2.28364e+06	2.03773e+06	1.80144e+06	2.32659e+06	2.58364e+06	7.89544e+07	9.053e+07	6.89451e+07	8.44937e+07	9.06977e+07
414.21	1.037	Unknown 0647										C22 H33 N O5	391.236	56148.5	[M+H]+1	24702.5	24716.7	24395.1	1.54495e+06	2.11516e+06	1.80551e+06	1.339e+06	2.28405e+06	4.07681e+07	5.05392e+07	4.88427e+07	7.94432e+07	4.55652e+07	4.6562e+06	2.65937e+06	3.10439e+06	4.2375e+06	3.13826e+06	1.41187e+08	2.07735e+08	1.63977e+08	1.83255e+08	2.11296e+08
415.174	6.493	Unknown 0648										C23 H26 O7	414.168	-3.27	[M+H]+1	42596.2	41796.3	42541	504858	747905	578998	557435	975486	455297	419827	409610	443217	551041	2.29638e+06	2.12986e+06	1.65443e+06	2.22364e+06	2.01252e+06	2.51838e+06	2.1873e+06	2.43917e+06	1.83098e+06	2.42962e+06
415.174	7.287	Unknown 0649										C23 H26 O7	414.168	-3.1	[M+H]+1	24017.8	24495.2	25020.1	986035	740430	743030	1.00816e+06	1.00719e+06	298723	467362	408028	366990	455282	1.16677e+06	1.17742e+06	984168	1.0852e+06	850939	1.20331e+06	1.56763e+06	1.7065e+06	1.38112e+06	1.90071e+06
415.174	6.178	Unknown 0650										C23 H26 O7	414.168	-2.9	[M+H]+1	66371.7	66889.7	63845.8	2.0407e+06	2.26285e+06	2.13997e+06	2.67355e+06	2.18531e+06	708749	785436	629663	719322	497780	9.27705e+06	8.23461e+06	6.43913e+06	8.58535e+06	7.4304e+06	6.07562e+06	3.28248e+06	4.63087e+06	4.12447e+06	5.43381e+06
415.174	6.74	Unknown 0651										C23 H26 O7	414.168	-3.1	[M+H]+1	44620.3	44483	45411.5	3.79525e+06	3.54916e+06	3.31455e+06	4.16147e+06	3.75871e+06	1.28802e+06	1.35796e+06	1.19606e+06	1.12172e+06	1.35593e+06	1.0018e+07	9.16725e+06	8.65877e+06	9.06787e+06	7.70549e+06	6.71364e+06	5.69992e+06	6.54031e+06	5.35413e+06	7.37052e+06
416.227	6.187	Unknown 0652										C23 H29 N O6	415.199	49.63	[M+H]+1	29044.1	28704.5	28208.4	365506	868354	1.03971e+06	593736	558086	536002	638400	536201	521252	626018	1.19861e+06	1.03091e+06	724441	798953	808477	850531	970831	1.24403e+06	978802	1.26173e+06
417.114	6.079	Unknown 0653										C22 H22 Cl2 N2 O2	416.106	2.76	[M+H]+1	29141.9	29989.2	29638	261648	535206	373901	351390	351729	88992	157288	143439	151410	111392	121823	90633.8	97736.2	121273	96762.2	441869	398334	280580	415528	372041
417.117	8.082	Unknown 0654										C21 H20 O9	416.111	-3.39	[M+H]+1	24499.6	24297.6	24205.8	100292	74456.5	80788.4	95800.3	69516.3	1.07477e+06	1.25422e+06	949033	1.04706e+06	1.16136e+06	197571	179253	228346	176324	217017	1.19415e+06	1.53742e+06	1.75511e+06	1.56281e+06	2.028e+06
417.281	6.621	Unknown 0655										C23 H32 N2 O5	416.231	-52709.9	[M+Na]+1	27584.1	27568.5	27596.3	2.22492e+06	2.06695e+06	2.14102e+06	2.52097e+06	2.79839e+06	89865.6	121942	80947.5	130710	106127	1.30914e+06	259941	1.25959e+06	1.18933e+06	346775	551039	530398	262462	464689	431730
418.148	1.431	Unknown 0656										C21 H23 N O8	417.142	-4.03	[M+H]+1	35111.4	34786.7	35140.9	42378.6	55259.9	41049.8	43216.8	41405.2	61331.3	72660.6	82912.5	81736.1	65992.2	1.94927e+08	1.76686e+08	1.26474e+08	1.31569e+08	2.44038e+08	79572.6	67757.3	59806.5	79937.3	90150.2
418.169	6.373	Unknown 0657										C17 H20 O11	400.101	42643.2	[M+H]+1	25295.3	25156.3	24991.5	192251	306671	251540	213322	161224	2.84987e+07	1.52177e+07	1.20548e+07	1.08917e+07	1.58176e+07	1.13646e+06	2.08239e+06	1.20639e+06	1.25221e+06	1.86631e+06	1.83278e+06	1.35955e+06	1.58279e+06	1.25981e+06	1.17475e+06
418.232	6.398	Unknown 0658										C20 H35 N O8	417.236	-26.99	[M+H]+1	23140.5	23291.6	23096.7	596877	736481	674282	650522	668430	1.19743e+06	1.22461e+06	915588	1.11595e+06	1.04113e+06	1.65436e+06	1.5985e+06	1.84331e+06	1.36069e+06	2.58693e+06	1.0084e+07	8.54193e+06	8.48236e+06	8.27698e+06	1.27721e+07
418.242	6.29	Unknown 0659										C27 H35 N3 O	417.278	-103.37	[M+H]+1	31996.9	32050.9	31173	189692	306661	206317	192106	197507	1.25407e+06	1.51233e+06	1.06143e+06	1.38351e+06	1.08453e+06	1.95416e+06	1.58848e+06	1.13925e+06	1.66996e+06	1.89201e+06	4.33207e+06	4.29711e+06	3.77031e+06	3.32049e+06	4.75906e+06
419.114	1.512	Unknown 0660										C13 H21 F7 O5 Si	418.105	5.63	[M+H]+1	43806.9	42712.3	43619.3	49717.8	55659.8	49766.4	49739.1	49026.6	95121.1	89104.3	71838.4	70827.2	84780.9	300036	184740	330614	209852	338273	70144	64685.8	67235.3	66444.7	71424.5
420.056	7.346	Unknown 0661										C11 H18 F5 N O6 S2	419.05	-2.94	[M+H]+1	22559.7	22537.5	22083.5	27372	26195.8	28031.6	27019.3	27382.7	25995	27272.8	25633.1	26226.7	25920.7	67211.4	28499.2	27410.6	33261.6	28433.8	27319.7	27272.3	27085	26585.5	27509.5
420.164	1.498	Unknown 0662										C21 H25 N O8	419.158	-4.13	[M+H]+1	39899.4	38902.4	39728.6	45283.1	46980	45348.2	44979.4	45045	69601.8	76892.9	61499.8	60160.4	72098.8	4.24084e+07	2.65961e+07	2.46083e+07	2.49415e+07	5.36273e+07	55444.4	55677.3	56522.1	57230.7	57396.8
420.2	1.474	Unknown 0663										C22 H29 N O7	419.194	-4.05	[M+H]+1	37955	37525.1	37899.9	2.95725e+06	4.99734e+06	3.62101e+06	2.96894e+06	3.07264e+06	5.06403e+07	4.71728e+07	4.0743e+07	3.63419e+07	4.74245e+07	6.68576e+06	6.7118e+06	6.84735e+06	6.29797e+06	1.11906e+07	4.73685e+07	4.67628e+07	4.44399e+07	4.84602e+07	5.28548e+07
420.211	6.686	Unknown 0664										C22 H21 N5 O4	419.159	106.93	[M+H]+1	24122.9	23661.6	23433.1	429975	717816	1.0841e+06	662192	471723	262694	173203	103218	125804	260871	839317	792625	818471	664433	791679	783917	142502	96991.5	218399	195708
420.248	5.712	Unknown 0665										C26 H33 N3 O2	419.257	-39.93	[M+H]+1	31210.8	30352	30801.9	250969	179943	185862	146497	154353	4.93589e+06	5.56331e+06	4.37878e+06	5.68586e+06	5.7982e+06	3.41544e+06	3.04123e+06	3.74366e+06	2.88415e+06	5.43982e+06	1.37655e+07	1.35749e+07	1.43112e+07	1.48669e+07	1.8709e+07
420.248	6.097	Unknown 0666										C26 H33 N3 O2	419.257	-39.81	[M+H]+1	24880.9	25604.3	24835.1	252002	227141	214006	164991	201634	6.02367e+06	6.71879e+06	5.34402e+06	7.0567e+06	7.04722e+06	3.25625e+06	3.2843e+06	3.35404e+06	2.79629e+06	4.53426e+06	1.39948e+07	1.52234e+07	1.51178e+07	1.50969e+07	1.79766e+07
420.284	7.234	Unknown 0667										C25 H42 N O4	420.311	-2461.01	[M+H]+1	20888.8	21030.2	21334.9	154275	186205	71341.6	94255.7	93549.5	1.40402e+06	175835	281096	535356	913889	257245	220237	193692	225791	259515	333266	417686	482099	390134	518544
422.143	1.296	Unknown 0668										C22 H22 Cl N O4	399.124	55150.3	[M+H]+1	38275.6	37794.7	38627.8	88232.7	165100	101925	175190	108678	149666	123995	127142	197150	132706	1.41646e+07	1.37584e+07	1.3256e+07	1.60287e+07	1.809e+07	172192	168852	148627	153226	165700
423.125	6.373	Unknown 0669										C19 H18 O11	422.085	77.21	[M+H]+1	22964	22612.6	22688.2	74797.4	150013	141405	109802	105255	1.03638e+07	7.76969e+06	6.2657e+06	5.89697e+06	7.50616e+06	673071	621347	576723	684116	872571	772659	616388	867953	632971	526712
423.164	6.692	Unknown 0670										C21 H26 O9	422.158	-2.73	[M+H]+1	23602.9	23177.7	22966.1	558279	439120	377326	482242	361383	29403.9	29487.1	34295.9	29174.2	30852.9	1.04775e+06	913863	884408	483940	833958	46665.3	52009	36133.6	36288	60025.2
423.269	1.641	Unknown 0671										C24 H38 O6	422.267	-11.03	[M+H]+1	38938.5	39588.9	38570.4	181739	421826	259338	143120	80254.5	4.03269e+07	3.73074e+07	1.966e+07	2.20693e+07	3.08398e+07	220018	190913	175836	181346	196084	8.59125e+06	6.97016e+06	8.63908e+06	6.09439e+06	6.65892e+06
423.309	11.241	Unknown 0672										C25 H42 O5	422.303	-3.66	[M+H]+1	48357.5	44856.2	40300.5	139251	100227	44508.4	80322.9	43916	83316.4	49631.1	195569	130194	99189.7	903029	1.06443e+06	1.05653e+06	901997	1.03379e+06	2.36598e+06	2.26898e+06	2.27672e+06	2.29393e+06	2.52482e+06
423.953	0.847	Unknown 0673										C17 H12 Cl N O5 S3	440.957	-1.39	[M+H-H2O]+1	33463.2	33564.6	34213.6	1.40508e+06	974382	1.04751e+06	1.02625e+06	1.22962e+06	1.92248e+06	3.38645e+06	1.10735e+06	2.1956e+06	1.25591e+06	7.56497e+06	4.84054e+06	5.6474e+06	3.54666e+06	6.26245e+06	8.0022e+06	4.38246e+06	3.13058e+06	4.79493e+06	3.98367e+06
424.235	6.803	Unknown 0674										C23 H29 N5 O3	423.227	1.46	[M+H]+1	56818	55515.4	57257.1	197621	474769	150479	663874	115631	336576	266024	128744	160895	282858	378613	371473	288643	312470	384132	162573	200591	143386	128274	126314
425.085	6.331	Unknown 0675										C22 H16 O9	424.079	-3.71	[M+H]+1	27030	27075.6	26749.1	2.46364e+07	2.68879e+07	2.77212e+07	2.69804e+07	2.91629e+07	33920.1	36130.6	33773.1	34327.4	35124	2.29394e+06	2.5539e+06	2.18354e+06	2.49566e+06	2.28103e+06	39489.1	38553.4	37444.8	38237.2	39300.4
425.172	6.81	Unknown 0676										C23 H24 N2 O6	424.163	4.89	[M+H]+1	21633.9	21060.1	20976	797531	705948	636823	834734	733715	26272.2	26667.9	26410.4	25908.9	27388.8	336347	457671	332215	379473	377040	164327	92455	84312.7	109654	418113
425.227	6.048	Unknown 0677										C26 H32 O5	424.225	-13.04	[M+H]+1	32575.9	32979.4	32802.9	1.26771e+06	3.71489e+06	1.78945e+06	1.4961e+06	1.41004e+06	746364	992786	979608	1.18229e+06	1.01573e+06	1.4698e+06	1.55047e+06	1.41264e+06	1.51756e+06	1.94549e+06	900559	1.07598e+06	794925	786007	1.04916e+06
425.285	5.839	Unknown 0678										C25 H38 O4	402.277	54691.5	[M+H]+1	22319.3	22215.7	22489.7	26224.6	37085	43841	25888.4	25432.7	5.02616e+06	3.20468e+06	2.02455e+06	1.71787e+06	3.83148e+06	130013	64432.9	58719.6	39624.9	83041.8	922804	632576	927818	747812	775233
425.376	14.198	Unknown 0679										C30 H48 O	424.371	-4.08	[M+H]+1	74424.5	50289.8	48712.9	1.75068e+07	1.80431e+07	1.99939e+07	2.01557e+07	1.87647e+07	9.84748e+06	2.08287e+07	1.70707e+07	1.3713e+07	1.68804e+07	2.45702e+06	2.33307e+06	1.90279e+06	2.13698e+06	2.36884e+06	2.22595e+06	3.11082e+06	3.31266e+06	3.39211e+06	3.34159e+06
427.101	1.468	Unknown 0680										C22 H18 O9	426.095	-3.08	[M+H]+1	45532.1	45016.4	45570.3	54956.1	351592	832340	470955	373790	72924.6	75611.1	77538.3	86652.8	71957	4.72141e+06	4.67826e+06	4.5425e+06	4.80297e+06	4.34402e+06	66054.6	87866.9	70255.9	66087.3	71546.2
427.193	5.874	Unknown 0681										C24 H36 O5	404.256	54246.1	[M+H]+1	27110.4	26000.4	26128.8	1.32108e+06	1.1891e+06	984365	1.24893e+06	1.11386e+06	44668.2	103845	80752.7	92843.6	58445.3	1.89298e+06	1.48369e+06	1.41525e+06	1.63977e+06	1.85291e+06	2.60997e+06	2.31217e+06	1.80828e+06	2.57348e+06	2.62406e+06
427.206	1.085	Unknown 0682										C20 H26 O10	426.153	108.34	[M+H]+1	30596.5	29278.6	30375.6	7.29646e+06	1.45658e+07	7.56475e+06	5.92834e+06	6.08687e+06	4.92211e+06	3.78811e+06	3.15508e+06	3.69628e+06	4.35483e+06	6.92594e+06	6.28684e+06	6.51426e+06	6.52827e+06	9.2013e+06	4.44873e+06	4.8078e+06	9.68164e+06	4.79817e+06	3.88605e+06
428.191	5.92	Unknown 0683										C20 H29 N O9	427.184	-2.15	[M+H]+1	25714.3	24800.9	24977.7	168091	124375	103846	112724	116677	80220.2	49024.9	47122.5	43718	63448.3	272218	300812	213256	205292	232542	41255.5	53263.3	61287.4	51437.9	54298.9
428.206	6.402	Unknown 0684										C24 H29 N O6	427.199	-2.03	[M+H]+1	499853	26937.1	26663.9	1.48218e+06	3.72827e+06	1.82655e+06	1.88997e+06	1.18365e+06	1.99032e+07	1.72055e+07	1.19223e+07	1.60955e+07	1.60849e+07	1.99363e+06	1.71478e+06	1.40435e+06	1.78131e+06	2.9777e+06	8.47955e+06	9.66783e+06	8.49226e+06	8.44276e+06	1.03268e+07
428.227	6.368	Unknown 0685										C20 H29 N O9	427.184	83.04	[M+H]+1	29172.5	29012.2	28853.2	262830	299294	139471	327045	468668	9.48612e+06	7.41737e+06	5.77612e+06	6.45329e+06	7.24747e+06	1.54374e+06	1.3031e+06	861439	1.12836e+06	1.34377e+06	6.51158e+06	6.68784e+06	5.93721e+06	5.71887e+06	7.79815e+06
429.115	7.506	Unknown 0686										C20 H22 O9	406.126	-2.72	[M+Na]+1	22136.3	23015.9	22075.9	619112	520450	590798	620430	623210	388338	479992	472662	507745	538007	515973	630805	515050	559646	679752	445160	618031	642479	487889	759774
429.151	6.544	Unknown 0687										C25 H26 O5	406.178	54079	[M+H]+1	29914.7	29978.3	30172.9	2.50626e+06	1.52999e+06	1.3178e+06	1.96012e+06	1.51017e+06	616050	856760	409419	391388	750143	1.0888e+07	1.14779e+07	1.46072e+07	1.28625e+07	9.12086e+06	490768	349486	325323	704054	380418
430.388	11.377	Unknown 0688										C24 H46 O6	430.329	-2204.64	[M+H]+1	1.82692e+06	606148	1.65582e+06	101548	124225	113464	132928	141620	157825	334686	234916	194560	349692	317709	1.12333e+07	102285	452928	181804	1.03151e+06	1.97788e+06	214357	220399	377900
431.13	7.162	Unknown 0689										C20 H24 O9	408.142	53856.3	[M+H]+1	22992.9	22798.1	22555.1	1.64056e+06	1.5849e+06	1.43661e+06	1.57147e+06	1.40412e+06	2.05684e+06	2.1385e+06	1.7111e+06	1.73365e+06	2.02495e+06	2.99372e+06	3.39015e+06	2.66646e+06	3.01813e+06	3.66387e+06	1.48659e+06	1.64272e+06	1.32934e+06	1.61665e+06	1.99721e+06
432.164	6.39	Unknown 0690										C22 H25 N O8	431.158	-2.26	[M+H]+1	22881.2	22630.5	22838	118842	93181.7	103681	92218.7	141813	422829	1.04899e+06	717704	779764	728325	62109.9	98884.7	120325	65964.6	138562	597693	1.17856e+06	1.27729e+06	955079	1.30491e+06
432.17	0.982	Unknown 0691										C23 H21 N5 O4	431.159	6.82	[M+H]+1	22223.7	22188.1	20825.2	3.59039e+06	1.15765e+07	5.1323e+06	3.85839e+06	3.11302e+06	4.4011e+06	6.88699e+06	1.0217e+07	1.11033e+07	6.03925e+06	1.05756e+07	8.32852e+06	6.2147e+06	6.04265e+06	1.06339e+07	2.83814e+07	1.98884e+07	1.57697e+07	1.92301e+07	2.2518e+07
432.2	1.091	Unknown 0692										C23 H29 N O7	431.194	-3.27	[M+H]+1	29624.7	28348.6	29410.8	2.39327e+06	3.06477e+06	2.58613e+06	1.86767e+06	2.1456e+06	1.098e+07	8.31906e+06	7.26082e+06	8.40782e+06	1.15346e+07	4.1669e+06	4.52273e+06	4.08416e+06	4.99556e+06	6.54591e+06	1.30722e+07	1.54616e+07	1.35247e+07	1.53063e+07	1.70974e+07
432.201	6.025	Unknown 0693										C23 H29 N O7	431.194	-2.48	[M+H]+1	25324.8	25349.1	25288.3	1.10685e+07	1.72204e+07	1.27489e+07	1.10058e+07	1.08257e+07	1.02115e+08	8.1419e+07	6.69948e+07	6.91874e+07	9.67388e+07	3.00034e+07	2.67308e+07	2.76784e+07	2.78679e+07	4.24803e+07	1.02749e+08	1.04493e+08	9.69202e+07	9.10588e+07	1.15525e+08
433.148	6.869	Unknown 0694										C22 H24 O9	432.142	-2.33	[M+H]+1	26576.9	27018	26172.6	404938	565814	518663	566633	411777	99547.3	72068.2	64840.8	279339	135435	1.11264e+06	799477	1.59661e+06	638575	2.10215e+06	408565	481037	257835	655377	330045
434.18	1.087	Unknown 0695										C22 H27 N O8	433.174	-3.34	[M+H]+1	32398.4	31002.9	32164.5	96757.8	201055	188668	149802	152833	675427	326762	196718	346507	400743	1.23279e+07	1.41821e+07	1.182e+07	1.48727e+07	1.66336e+07	213789	310903	300779	291606	320603
434.274	11.092	Unknown 0696										C21 H36 O8	416.241	-2.9	[M+NH4]+1	1.1821e+06	2.02297e+06	1.19505e+06	9.27634e+06	7.93574e+06	7.44739e+06	7.46156e+06	9.06359e+06	5.14764e+06	4.30437e+06	4.80585e+06	4.7682e+06	3.36339e+06	1.17437e+07	1.09621e+07	1.28097e+07	8.07995e+06	1.25804e+07	5.51714e+06	3.75863e+06	4.41651e+06	4.22287e+06	4.66454e+06
436.222	5.619	Unknown 0697										C25 H29 N3 O4	435.216	-2.72	[M+H]+1	40122.5	44094.6	39749.8	4.17589e+07	8.43441e+07	6.01674e+07	4.5976e+07	5.27594e+07	8.88777e+07	1.32419e+08	1.106e+08	1.30862e+08	1.39486e+08	2.79509e+07	1.65492e+07	1.89803e+07	1.43176e+07	2.40117e+07	5.68029e+08	3.99515e+08	4.04112e+08	4.10128e+08	4.90886e+08
436.243	5.985	Unknown 0698										C27 H33 N O4	435.241	-13.2	[M+H]+1	25684	25503	25851.4	423600	678992	564017	515930	442486	1.20013e+06	576859	498498	453516	126808	337702	1.17139e+06	1.26757e+06	1.57976e+06	1.44236e+06	649883	2.61841e+06	2.25064e+06	2.64699e+06	3.79811e+06
437.143	6.129	Unknown 0699										C21 H24 O10	436.137	-2.24	[M+H]+1	28908.5	29134.1	27022.2	761378	1.15609e+06	991837	1.11973e+06	1.19767e+06	132056	92642.2	121446	97586.6	82832	1.57755e+06	1.66378e+06	1.38998e+06	1.54175e+06	1.52856e+06	141901	135022	147812	131008	163974
437.373	10.975	Unknown 0700										C29 H50 O	414.386	53040.1	[M+H]+1	28874.6	30443.4	27664.3	160839	171671	135989	155483	139806	79467.7	112128	157437	120714	51947.4	129620	145867	36164.1	121178	57822.6	32957.6	33262	137908	35258.7	34914.6
438.26	10.187	Unknown 0701										C20 H40 N O7 P	437.254	-2.38	[M+H]+1	29190.4	31338.6	28321.2	122737	168751	220835	147228	174828	265261	485488	411582	326689	323249	115073	92231.8	89266.3	29817	83398.6	295044	336293	510027	337400	412919
439.268	8.731	Unknown 0702										C24H38O7	438.262	-2.46	[M+H]+1	23322.3	23402.5	22689.3	57806.8	33412.9	24453.6	88865.7	24341.7	47589.2	31897.1	26537.4	58893.1	36295.2	37100.5	68071.2	62704.2	61295.4	59794.7	99685.6	111446	87055.9	112011	107837
439.279	6.245	Unknown 0703										C21 H43 O7 P	438.275	-5.91	[M+H]+1	25945.4	26646.6	25799.2	124905	364187	204936	212680	186500	74728	287041	240043	382314	275107	641376	485318	506229	410009	895151	616329	614373	437204	585260	665406
439.302	6.132	Unknown 0704										C27 H44 O3	416.329	52759.4	[M+H]+1	28256.3	28476.8	26412.6	38519.7	38353.5	41392.5	38782.3	37922	2.88054e+06	1.67456e+06	961643	757573	1.93641e+06	37248.4	35344.1	35169.1	37252.6	35848.8	267655	245538	325409	257539	219014
440.227	6.491	Unknown 0705										C23 H31 N O6	417.215	52741.2	[M+H]+1	28447.4	28025.2	28218.3	317228	557221	351769	336973	364805	1.89798e+06	2.37909e+06	1.02628e+06	1.3058e+06	1.73954e+06	622705	360503	257050	422399	432606	528689	786117	796440	1.31623e+06	1.03428e+06
440.253	5.914	Unknown 0706										C25 H33 N3 O4	439.247	-2.34	[M+H]+1	27280.9	26311.9	26499.5	58667.1	81966.6	73886.7	60283.3	51524.7	85107.5	87300.4	104859	67345.1	67466.7	177101	137078	116809	113518	137278	980140	525931	510105	518652	775216
441.117	5.967	Unknown 0707										C23 H20 O9	440.111	-2.17	[M+H]+1	29262.1	29417.4	29477.6	33705.2	34066.3	34760.9	33531.7	33553.2	144966	92972.5	81030.3	71870.4	108270	4.47149e+06	3.90085e+06	3.87359e+06	6.09401e+06	7.46686e+06	43590.3	41645.9	40974	40670.5	44949.9
441.222	5.982	Unknown 0708										C17 H28 N8 O6	440.213	3.27	[M+H]+1	28215	28016.2	28399	246478	283105	165621	270671	188804	3.21729e+07	1.99656e+07	1.66626e+07	1.39373e+07	2.17133e+07	1.45548e+06	1.18669e+06	774017	1.16279e+06	1.2216e+06	4.78534e+06	5.93136e+06	9.84242e+06	6.49239e+06	6.02251e+06
442.079	7.59	Unknown 0709										C16 H28 I N O5	441.101	-66.6	[M+H]+1	31876.6	32218.5	31885.5	461159	507061	360085	298131	319329	1.05317e+06	566929	465587	580901	739355	1.03786e+06	1.0686e+06	839006	1.16083e+06	828710	774056	1.05266e+06	1.01802e+06	954460	1.25064e+06
442.136	1.264	Unknown 0710										C20 H24 O10	424.137	40062.5	[M+H]+1	17389.5	17714.2	17618.8	1.83457e+06	6.1655e+06	1.44656e+06	2.07458e+06	1.02485e+06	1.36425e+06	1.76486e+06	1.49995e+06	2.1514e+06	2.38013e+06	5.09157e+06	3.23973e+06	3.22888e+06	3.97021e+06	2.81001e+06	7.33767e+06	6.87425e+06	7.71259e+06	7.99683e+06	7.82573e+06
442.206	1.703	Unknown 0711										C25 H25 N O5	419.173	52544.3	[M+H]+1	68429.7	69469.6	68881.7	450359	879160	699394	592849	474167	9.47366e+06	1.0145e+07	1.09142e+07	1.52866e+07	9.71044e+06	5.60703e+06	5.12729e+06	9.32054e+06	3.46199e+06	2.80156e+07	5.82794e+07	5.99523e+07	3.62507e+07	6.40787e+07	4.88348e+07
442.206	6.756	Unknown 0712										C20 H24 O10	424.137	40227.1	[M+H]+1	28405.8	28318.4	28909.5	100224	153523	82725.2	106698	89929.5	232720	219006	153483	191877	196565	268229	836693	282135	290267	369758	457384	332620	210502	325214	277770
444.222	6.78	Unknown 0713										C21 H30 O9	426.189	39948.3	[M+H]+1	22411.6	21830.1	22555	378520	199615	212185	215805	177230	26725.5	27227.5	27000.5	27541.4	27465.5	607929	789099	949825	553237	791251	38322.7	29210.2	27863.8	28041.6	29024.8
445.267	5.793	Unknown 0714										C25 H38 N2 O6	462.273	-4.92	[M+H-H2O]+1	29620.1	29642.6	29767	33350.3	33682.9	33550.5	33473.5	33323.1	2.20391e+06	1.03255e+06	506597	652506	1.62581e+06	143213	94296.4	67098.9	81457.9	112790	1.28256e+06	1.34298e+06	2.04825e+06	1.22286e+06	1.35635e+06
445.366	13.583	Unknown 0715										C29 H48 O3	444.36	-2.82	[M+H]+1	1.74286e+06	38995.2	38469.4	2.37763e+06	2.42501e+06	2.7348e+06	2.86736e+06	2.17917e+06	2.94047e+06	4.38565e+06	4.91526e+06	4.09507e+06	3.12053e+06	4.45368e+06	4.82991e+06	4.6561e+06	4.49271e+06	4.74421e+06	1.04764e+07	8.61474e+06	8.32398e+06	7.98575e+06	9.98908e+06
446.347	6.674	Unknown 0716										C24 H47 N O6	445.34	-2.33	[M+H]+1	22727.7	22650.3	22639.7	75069.8	229304	59261.5	104118	47118.2	784700	536061	358555	358449	751899	294248	149919	102547	129281	194612	345140	269620	381461	246565	313259
447.125	6.046	Unknown 0717										C18 H26 N2 O7 S2	446.118	-0.89	[M+H]+1	26611.1	26636.6	26796.5	32850	94308.8	79000.2	48725.8	65643.5	40416.5	39009	37205.9	37725.8	39313.3	34637.5	35003.1	36424.3	35297.6	37518	49927.9	44240.6	41341.8	41999	42404.9
447.128	8.034	Unknown 0718										C22 H22 O10	446.121	-2.27	[M+H]+1	31271.8	32931.3	24001.4	2.75043e+06	2.18777e+06	2.24956e+06	2.83709e+06	2.22572e+06	2.207e+06	2.42011e+06	1.89142e+06	1.98224e+06	2.08481e+06	6.46011e+06	6.64922e+06	6.29568e+06	6.03141e+06	6.17211e+06	2.18851e+06	2.62865e+06	2.81531e+06	2.53275e+06	3.28577e+06
447.179	7.563	Unknown 0719										C28 H22 N4 O2	446.174	-5.4	[M+H]+1	22508.5	22833.3	22543.5	462028	399262	382594	444065	358756	271413	391368	321827	348114	369216	1.20288e+06	1.36397e+06	1.44268e+06	1.47368e+06	1.28168e+06	1.32022e+06	1.32801e+06	1.71105e+06	1.49689e+06	1.46496e+06
448.164	0.98	Unknown 0720										C19 H26 O11	430.148	39543.7	[M+H]+1	21702.8	22560.3	21174.5	1.91675e+06	4.49328e+06	1.87677e+06	1.59241e+06	2.42879e+06	1.54581e+06	2.36271e+06	4.01739e+06	2.71219e+06	1.52422e+06	1.15671e+07	9.4808e+06	8.13481e+06	6.11873e+06	1.05507e+07	2.50823e+07	1.88421e+07	1.33007e+07	1.86439e+07	2.23121e+07
448.186	7.788	Unknown 0721										C24 H31 N3 O4	425.231	51611.6	[M+H]+1	25989.3	25713.7	25164.6	116890	38275.7	37188.9	59807.4	29202.5	28505.3	29310.5	29022.6	28134.9	29830	1.53591e+06	1.63983e+06	1.52873e+06	1.1971e+06	1.77912e+06	1.02592e+06	688882	558316	780722	866520
448.222	5.895	Unknown 0722										C26 H29 N3 O4	447.216	-2.2	[M+H]+1	24725.5	23960	23897	361321	602382	534888	443390	393571	2.62954e+06	3.29717e+06	2.9693e+06	2.30244e+06	3.43238e+06	649515	465572	672706	389600	715803	8.54298e+06	6.59511e+06	8.32411e+06	7.23067e+06	1.02353e+07
448.289	6.047	Unknown 0723										C18 H37 N7 O6	447.281	3.45	[M+H]+1	28425.7	28453	28623.8	1.13555e+06	2.16182e+06	1.47136e+06	1.52598e+06	1.51765e+06	1.47552e+06	2.75916e+06	2.39304e+06	3.56317e+06	2.14438e+06	1.03526e+07	7.78278e+06	7.8212e+06	7.72677e+06	1.25011e+07	3.11162e+06	4.85241e+06	3.35032e+06	3.38007e+06	5.1814e+06
449.143	6.019	Unknown 0724										C22 H24 O10	448.137	-2.57	[M+H]+1	31085.4	30891.4	30817.4	1.07198e+06	2.53635e+06	1.19875e+06	1.26546e+06	1.21058e+06	6.25014e+06	3.80958e+06	3.43528e+06	3.07301e+06	4.62317e+06	1.7072e+06	1.74841e+06	1.4315e+06	1.89031e+06	1.77552e+06	3.52046e+06	3.4311e+06	3.59978e+06	3.45039e+06	3.88461e+06
449.154	1.274	Unknown 0725										C21 H24 N2 O9	448.148	-3.27	[M+H]+1	34035.7	33608.1	34348.8	151481	267371	109163	155784	96639.6	165255	203393	158440	175311	118006	2.18341e+07	2.45064e+07	2.04411e+07	2.24901e+07	2.67095e+07	352363	331597	377420	367482	398261
450.211	1.55	Unknown 0726										C23 H31 N O8	449.205	-3.12	[M+H]+1	69019.9	67421.3	68724.3	3.50683e+07	5.15175e+07	3.96157e+07	3.48805e+07	3.35504e+07	1.79387e+08	1.61726e+08	1.58653e+08	1.58383e+08	1.90006e+08	1.19615e+08	1.061e+08	1.08955e+08	1.17014e+08	1.57581e+08	4.35058e+08	3.34404e+08	2.18158e+08	3.58158e+08	3.87909e+08
450.305	10.215	Unknown 0727										C18 H36 N6 O6	432.27	3.4	[M+NH4]+1	27276.1	29729.2	26954.3	45696.2	69015.7	34708.5	76259.2	28223.8	46725.9	102498	38458.4	49855.5	38534.6	61443	48795.7	29660.6	37691.4	30724.1	196784	170663	31353.3	29303.4	49381.7
450.305	10.452	Unknown 0728										C25 H39 N O6	449.278	44.48	[M+H]+1	29476.2	30887.9	28404.6	90779.1	69015.7	44611.9	76259.2	42940.1	115780	133312	67425.2	133690	71961.5	415160	373290	300514	254748	323797	196784	170663	184134	195236	189845
452.276	10.41	Unknown 0729										C23 H37 N3 O6	451.268	1.16	[M+H]+1	126012	37158.1	31331.5	2.46202e+06	3.18997e+06	2.8409e+06	2.93275e+06	3.02296e+06	5.71373e+06	5.58045e+06	5.28292e+06	4.12161e+06	4.12379e+06	991472	975735	934196	615851	843511	2.68042e+06	2.8089e+06	4.13681e+06	3.44647e+06	2.86522e+06
453.138	1.418	Unknown 0730										C21 H24 O11	452.132	-2.36	[M+H]+1	47826.7	47029.9	47508.8	2.30464e+06	3.77742e+06	2.35449e+06	2.40165e+06	3.189e+06	86530.8	118510	118858	125428	108195	798598	1.1482e+06	678852	717670	921230	152225	157456	138673	132810	171972
454.242	6.682	Unknown 0731										C23 H35 N O8	453.236	-2.39	[M+H]+1	25923.8	25428.2	25182.6	90962.3	100585	81690.3	71867	80858.9	564164	403683	186440	431880	383121	42521	204759	151444	130066	194083	678332	546146	530210	521714	650026
455.096	5.855	Unknown 0732										C19 H22 N2 O7 S2	454.087	4.67	[M+H]+1	37804.1	36256.3	36435.3	45423.6	50545	42385.4	43051.9	41758.1	55498.9	50436.4	47321.3	48899.5	50521.2	6.57911e+06	5.41622e+06	5.987e+06	5.87539e+06	6.89954e+06	52827.2	50673	51121.8	51179.6	51364.6
455.278	12.934	Unknown 0733										C28 H38 O5	454.272	-2.7	[M+H]+1	28742.1	28633.8	27774.8	161517	113780	148676	149424	148779	32358.1	38836.1	33379.5	32420.6	37852.6	1.26076e+06	1.45531e+06	1.34737e+06	1.23204e+06	1.32737e+06	1.28217e+06	2.25599e+06	2.59814e+06	2.6066e+06	3.37158e+06
456.221	1.496	Unknown 0734										C17 H33 N3 O11	455.212	5.71	[M+H]+1	35710	35449.9	35976.5	61146.5	113793	41323.6	40987.5	40693.7	1.22759e+06	794154	513523	523861	981903	103959	119998	106186	104114	146648	184057	245574	236385	165164	273276
456.221	5.806	Unknown 0735										C17 H33 N3 O11	455.212	5.73	[M+H]+1	32344.7	32369.3	32505.1	506618	1.19601e+06	611269	442707	635587	1.39214e+06	1.96302e+06	1.27965e+06	1.31712e+06	1.89597e+06	471994	874708	541827	370316	1.4035e+06	975270	866880	1.07362e+06	864882	858368
457.206	6.844	Unknown 0736										C23 H28 N4 O6	456.201	-5.22	[M+H]+1	23717.8	23163.4	23987.7	2.42884e+06	2.18638e+06	2.53846e+06	2.24413e+06	2.37408e+06	55182.2	140709	108179	125523	95348.4	3.33059e+06	3.50232e+06	3.43548e+06	3.33374e+06	1.38396e+06	2.38736e+06	2.27363e+06	2.04495e+06	1.98259e+06	2.75464e+06
457.276	9.055	Unknown 0737										C22 H42 O8	434.288	-2.74	[M+Na]+1	26591.7	26648.4	25691.2	30786.2	35030.6	42842.1	50080.4	51370.3	59228.2	84504.8	42960.3	83479.4	90339.2	26496.6	27464.4	28218.9	28507.2	28233.2	48277.5	52035.6	74238	44084.9	93788.8
458.201	6.1	Unknown 0738										C20 H24 O11	440.132	38765.4	[M+H]+1	30207.3	30434.3	29520	99713.3	98877.2	47394.3	85770.4	58234.2	80773.6	44332.8	246812	50146.9	67888	1.1113e+07	1.0747e+07	1.06022e+07	8.47418e+06	1.26464e+07	3.66767e+06	2.28497e+06	1.94629e+06	2.55684e+06	2.3253e+06
458.216	6.329	Unknown 0739										C25 H31 N O7	457.21	-2.35	[M+H]+1	25848.9	25892.5	25580.3	1.77782e+06	2.26293e+06	1.86222e+06	1.45128e+06	2.03731e+06	5.11116e+06	1.08087e+07	9.64274e+06	1.11297e+07	1.10983e+07	1.28939e+07	8.77957e+06	1.11166e+07	8.12708e+06	2.06182e+07	4.41416e+07	3.01904e+07	2.32739e+07	3.08962e+07	3.1122e+07
459.247	1.647	Unknown 0740										C25 H34 N2 O6	458.242	-5.34	[M+H]+1	47596.1	48391.1	47146.1	814306	2.63461e+06	1.56449e+06	599045	270264	4.69996e+07	4.69508e+07	3.74922e+07	3.7961e+07	4.14271e+07	268937	233361	214931	221666	239682	2.91136e+07	2.51099e+07	2.6881e+07	2.30297e+07	2.39817e+07
460.196	6.265	Unknown 0741										C24 H29 N O8	459.189	-2.25	[M+H]+1	23843.2	24047.6	23906.8	30813.1	30694.9	30620.6	29665.5	29867.7	5.97602e+06	5.40026e+06	5.75029e+06	3.97848e+06	6.51413e+06	32592.7	32814.9	30937.5	33728.1	33822.4	436320	234209	177560	322057	331198
460.201	1.015	Unknown 0742										C21 H30 O10	442.184	38467.4	[M+H]+1	15336.6	15184.9	16226	821477	4.72905e+06	1.95553e+06	1.56426e+06	851027	597851	1.92422e+06	2.58346e+06	2.11005e+06	1.15429e+06	4.25231e+06	6.50275e+06	4.06969e+06	2.70734e+06	1.00802e+07	2.04801e+07	1.0159e+07	5.21926e+06	7.69822e+06	1.22944e+07
460.253	5.729	Unknown 0743										C24 H39 N O6	437.278	50238	[M+H]+1	23625.1	23183.9	23527.6	72961.4	158583	107629	107973	102752	201416	302901	225776	345484	227998	1.6156e+06	1.02103e+06	978024	1.08536e+06	1.91746e+06	3.94168e+06	3.3926e+06	2.62465e+06	3.30074e+06	4.27702e+06
460.326	6.326	Unknown 0744										C28 H46 N O4	460.343	-2224.95	[M+H]+1	34398.6	34456.7	34041.2	201588	300962	219202	148690	116131	1.84802e+06	1.65517e+06	728633	859923	1.39195e+06	730447	416265	393715	381960	361426	409061	320213	500444	441751	700200
461.141	7.094	Unknown 0745										C18 H25 Cl N4 O8	460.136	-5.55	[M+H]+1	20985	20496.2	20436.1	56288.5	79352.5	59074.9	77773.3	61584.4	102157	132324	85377.6	108798	106038	235910	103153	103588	164106	106327	128741	96945.9	96223.5	98634.4	103026
461.143	6.456	Unknown 0746										C23 H24 O10	460.137	-2.26	[M+H]+1	35325.9	35984.2	35550.5	147352	343564	165063	171374	146319	109845	173452	123233	150058	138511	838390	732579	512106	487919	923088	375763	343258	337295	340131	303459
462.18	0.984	Unknown 0747										C19 H27 N O12	461.153	42.05	[M+H]+1	24094.5	24055.9	23550.5	2.62202e+06	4.57238e+06	2.33346e+06	1.88921e+06	2.08005e+06	2.08727e+06	2.66054e+06	4.26828e+06	3.21487e+06	2.19997e+06	1.71804e+07	1.52177e+07	1.27577e+07	1.10898e+07	1.77924e+07	3.80025e+07	2.68096e+07	1.95403e+07	2.40503e+07	3.12066e+07
462.269	5.988	Unknown 0748										C22 H39 N O9	461.262	-2.52	[M+H]+1	24980.1	24804.1	25143	211731	465844	256807	270958	283049	750831	1.19477e+06	1.01855e+06	1.31149e+06	1.04877e+06	3.20314e+06	2.30925e+06	2.08935e+06	2.54114e+06	4.16881e+06	1.51958e+07	1.34373e+07	1.12281e+07	1.21338e+07	1.62179e+07
463.122	7.078	Unknown 0749										C22 H22 O11	462.116	-2.34	[M+H]+1	26067.9	26147.1	26187.6	1.22213e+06	1.09102e+06	1.13215e+06	1.27917e+06	1.05651e+06	289111	278990	40427.7	234366	257998	2.77389e+06	2.94971e+06	2.86976e+06	2.69475e+06	2.88486e+06	202924	277534	334118	246388	284563
463.156	6.102	Unknown 0750										C22 H22 O11	462.116	70.87	[M+H]+1	30398.4	30626.8	29706.8	49963.6	56491.5	40139	38874.3	38643.9	81284.8	44613.3	125444	50464.2	68317.6	6.05144e+06	5.29438e+06	5.25949e+06	4.63509e+06	5.84097e+06	1.40908e+06	1.0118e+06	892827	1.30524e+06	880990
463.156	6.472	Unknown 0751										C22 H22 O11	462.116	71.26	[M+H]+1	27975.1	28364.8	27506.4	151987	370737	347987	171374	146319	109845	173452	123233	150058	138511	760548	732579	512106	487919	933407	375763	343258	338179	340131	303459
464.276	10.442	Unknown 0752										C22 H42 N O7 P	463.27	-1.53	[M+H]+1	30416.2	31872.8	28826.7	304716	311710	285558	296863	295714	336235	349880	268440	255458	297734	271938	168227	157270	111561	180372	389571	401019	528793	438977	463576
465.102	1.377	Unknown 0753										C21 H20 O12	464.095	-1.82	[M+H]+1	36260.3	36424.8	35289.8	70687.6	57330.3	40267.6	40340.4	40523.3	65604.3	89849.4	90113.4	95094.5	82029.2	5.16207e+06	4.52876e+06	5.70636e+06	5.19431e+06	4.10986e+06	115411	119377	105136	100692	130383
465.173	6.388	Unknown 0754										C23 H28 O10	464.168	-6.28	[M+H]+1	23999	23736	23953.6	1.15113e+06	1.75082e+06	1.53737e+06	1.71224e+06	1.362e+06	413819	550395	469184	867433	319930	3.53398e+06	3.94316e+06	2.52894e+06	2.89545e+06	5.11688e+06	1.96308e+06	2.1858e+06	2.09916e+06	1.61816e+06	2.12878e+06
466.17	7.441	Unknown 0755										C23 H28 O9	448.173	37908.6	[M+H]+1	27958.3	28026.9	28072.2	34125.2	33614.9	33674.1	34282.2	33620.7	32849.1	32824.8	31872	32337.2	32056.1	34863.6	35426.5	35086.5	34513.7	33721.8	95214.2	34469.5	32287.3	81486.3	49982.6
471.126	7.442	Unknown 0756										C24 H22 O10	470.121	-6.32	[M+H]+1	30930.3	31006.2	31056.2	37752.7	37188.1	37253.7	37926.4	37194.6	36340.9	36314.1	35260	35774.7	35463.7	38569.6	39192.4	38816.1	38182.5	37306.4	73307.5	40489.7	35719.4	78303.4	53477.2
471.147	6.076	Unknown 0757										C21 H19 F5 N4 O3	470.138	3.67	[M+H]+1	24111.5	24912	24620.3	42266.1	100871	55925.9	69280.4	28092.3	67212.1	72765.7	47870.4	104013	82675.1	110958	83322	93467.3	102661	36486.4	302578	359383	338486	288745	297224
471.273	11.864	Unknown 0758										C28 H38 O6	470.267	-1.43	[M+H]+1	30652.6	29310.8	30062.1	124749	92864	111081	133393	104239	34430.9	36060.1	36596	36699.9	35078.4	1.56882e+06	1.63415e+06	1.65376e+06	1.43234e+06	1.67162e+06	1.17085e+06	630041	421729	732464	739023
472.09	7.569	Unknown 0759										C21 H17 F4 N O3 S2	471.059	-36093.9	[M+NH4]+1	31602.1	32058.1	31651.2	5.10596e+06	7.43489e+06	5.87842e+06	3.86602e+06	4.42206e+06	1.19243e+07	5.62466e+06	4.4904e+06	5.157e+06	7.30542e+06	8.37525e+06	9.75922e+06	8.1571e+06	9.26367e+06	9.1763e+06	5.94973e+06	7.62778e+06	7.2847e+06	7.18281e+06	9.00274e+06
472.217	1.273	Unknown 0760										C25 H39 N O5	433.283	87533	[M+H]+1	204060	155311	138456	1.57323e+07	3.09336e+07	2.56572e+07	1.75516e+07	1.44495e+07	3.10904e+08	1.97426e+08	1.65988e+08	1.22233e+08	2.23904e+08	4.10605e+07	3.94471e+07	3.64423e+07	4.32132e+07	4.65606e+07	2.30618e+07	2.30873e+07	2.69541e+07	1.96686e+07	1.86826e+07
472.253	1.032	Unknown 0761										C23 H37 N O9	471.247	-2.69	[M+H]+1	27668.7	28730.2	27517.6	2.86057e+06	3.67358e+06	2.13711e+06	1.60476e+06	2.03094e+06	5.92921e+06	5.25892e+06	3.22966e+06	5.39361e+06	5.28237e+06	3.64024e+06	2.92223e+06	2.9916e+06	3.57711e+06	2.90291e+06	4.22903e+06	6.53936e+06	5.7923e+06	6.46519e+06	5.6325e+06
472.253	6.012	Unknown 0762										C23 H37 N O9	471.247	-1.64	[M+H]+1	33758.2	33547.5	33978.3	363315	772888	388301	512356	455634	1.51065e+06	603007	479202	727684	668465	3.47167e+06	2.67743e+06	2.14082e+06	2.76081e+06	2.70328e+06	6.65602e+06	5.27399e+06	6.05939e+06	5.56325e+06	4.39289e+06
472.254	6.338	Unknown 0763										C23 H37 N O9	471.247	-1.2	[M+H]+1	33595.8	33793	33447.1	81284.8	90085.8	91417.9	112348	93975.6	2.19743e+06	1.77247e+06	1.91159e+06	1.33347e+06	1.82424e+06	228682	283494	287689	307909	355226	959562	976504	946244	990686	991665
473.158	6.396	Unknown 0764										C28 H24 O7	472.152	-2.53	[M+H]+1	23696.6	23851.3	23651.8	1.47589e+06	1.26849e+06	1.06277e+06	1.47556e+06	1.27349e+06	243650	202507	183161	164472	240842	2.73267e+06	3.15652e+06	3.50321e+06	2.41625e+06	3.72103e+06	2.4269e+06	1.80714e+06	1.48093e+06	1.68665e+06	1.77964e+06
474.269	1.354	Unknown 0765										C25 H41 N O6	451.293	48678.2	[M+H]+1	30288.8	30845.4	30543.2	3.74351e+06	7.84524e+06	4.27762e+06	3.59354e+06	3.12573e+06	2.47697e+07	2.15512e+07	1.78049e+07	2.22918e+07	2.42352e+07	1.09971e+07	1.02495e+07	9.06793e+06	8.92114e+06	1.29255e+07	1.6892e+07	2.05081e+07	1.57146e+07	1.85298e+07	1.60708e+07
474.269	6.131	Unknown 0766										C25 H41 N O6	451.293	48678.7	[M+H]+1	40579.1	40895.7	39034.7	55318.3	55079.7	59444.1	55695.6	54460	389266	250257	111092	125921	310837	770973	599081	51424.1	679078	710017	1.29386e+06	1.41949e+06	1.45849e+06	77586.5	1.87073e+06
475.305	12.699	Unknown 0767										C28 H42 O6	474.298	-1.79	[M+H]+1	28536.8	26170.7	26734.4	1.32874e+06	1.27686e+06	1.49363e+06	1.50846e+06	1.47809e+06	79055.7	117638	113373	111616	151905	42009.3	169102	282683	32669.6	33523.4	129616	27495.5	27968.5	85749.5	27170.3
476.16	0.987	Unknown 0768										C20 H29 N O12	475.169	-34.75	[M+H]+1	28753.7	28707.7	28104.5	2.78421e+06	7.12468e+06	3.71808e+06	2.09207e+06	2.67912e+06	1.02869e+06	2.54673e+06	5.4135e+06	4.72821e+06	2.18347e+06	1.29211e+07	1.34209e+07	9.73126e+06	9.08394e+06	1.552e+07	2.01609e+07	1.18854e+07	7.69532e+06	1.22269e+07	1.22364e+07
476.227	1.052	Unknown 0769										C27 H29 N3 O5	475.211	18.64	[M+H]+1	45735.2	45761.5	45166.1	2.19673e+06	2.20344e+06	1.79805e+06	1.81602e+06	2.10694e+06	6.02816e+06	6.62724e+06	4.67633e+06	7.38304e+06	6.97541e+06	6.93306e+06	5.85867e+06	6.52646e+06	6.55191e+06	1.18723e+07	1.92443e+07	2.15077e+07	1.83855e+07	2.13529e+07	2.30947e+07
476.227	5.697	Unknown 0770										C21 H44 N O7 P	453.286	48389.9	[M+H]+1	27670.4	27277.9	27185.1	616521	1.10913e+06	791998	680498	619543	1.08233e+07	1.0643e+07	7.49403e+06	8.47493e+06	1.04119e+07	4.71227e+06	3.74643e+06	4.06002e+06	3.57125e+06	8.84472e+06	2.71148e+07	2.56498e+07	2.5262e+07	2.8604e+07	2.76266e+07
476.276	9.978	Unknown 0771										C23 H42 N O7 P	475.27	-1.64	[M+H]+1	56832.3	31696.5	29353	3.46113e+06	4.8681e+06	3.93745e+06	3.74712e+06	4.19131e+06	4.83602e+06	4.12472e+06	4.01919e+06	3.87081e+06	3.82114e+06	1.23395e+07	1.05507e+07	9.90729e+06	7.19847e+06	7.68847e+06	6.79322e+07	6.65637e+07	6.25373e+07	7.13086e+07	6.90784e+07
476.284	1.458	Unknown 0772										C27 H41 N O6	475.293	-34.06	[M+H]+1	34211	33823.5	34239.7	159132	421928	277744	179190	204621	2.35152e+06	1.8569e+06	1.74795e+06	1.65753e+06	1.86309e+06	319282	306250	306989	271406	451317	1.61229e+06	1.89284e+06	1.74851e+06	1.54032e+06	1.73918e+06
477.139	6.25	Unknown 0773										C23 H24 O11	476.132	-1.2	[M+H]+1	23614.8	24253.1	23481.8	9.88997e+06	1.39113e+07	1.36524e+07	1.46304e+07	1.40606e+07	3.4942e+06	4.96587e+06	4.94419e+06	6.11044e+06	5.41657e+06	1.95853e+07	1.85338e+07	1.80565e+07	2.31148e+07	1.76085e+07	2.8673e+07	1.90527e+07	1.67681e+07	1.99731e+07	2.45536e+07
477.19	7.634	Unknown 0774										C28 H28 O7	476.183	-1.8	[M+H]+1	26359.6	26125.4	26099.1	650270	408299	397305	638519	755068	150179	203206	196784	199240	193096	955012	917476	743565	1.08075e+06	786021	674505	890682	939417	760513	1.10356e+06
477.32	13.374	Unknown 0775										C28 H44 O6	476.314	-1.99	[M+H]+1	43982.6	35122.3	36330.6	3.6456e+06	4.42185e+06	5.46416e+06	4.81355e+06	3.44107e+06	398245	315610	300043	338685	208942	2.52767e+06	2.6692e+06	2.07656e+06	2.44772e+06	2.65674e+06	931849	842691	644083	985060	937036
478.155	6.2	Unknown 0776										C20 H28 O12	460.158	36921.2	[M+H]+1	25036	24329.4	24728.7	638927	880634	517967	652168	459657	147955	136816	134982	271743	120383	1.08607e+06	982838	934640	1.02539e+06	1.07415e+06	2.00422e+06	1.78709e+06	1.58445e+06	1.75529e+06	2.43006e+06
478.207	6.687	Unknown 0777										C24 H31 N O9	477.2	-1.32	[M+H]+1	22872.9	22171.5	22218.9	864033	800349	715744	1.06166e+06	805075	188147	299659	189563	279216	273436	1.25604e+06	1.39209e+06	1.37342e+06	1.40268e+06	1.3591e+06	756196	1.01257e+06	923718	969571	1.15367e+06
478.292	10.593	Unknown 0778										C23 H44 N O7 P	477.286	-1.66	[M+H]+1	31526.6	34155.9	31013.4	8.59642e+06	1.13906e+07	8.8717e+06	7.81752e+06	7.8745e+06	1.33856e+07	1.18857e+07	1.16199e+07	9.65688e+06	1.13989e+07	9.93395e+06	7.82526e+06	8.02293e+06	5.51762e+06	5.66876e+06	2.18592e+07	2.53036e+07	2.7003e+07	2.67734e+07	2.73029e+07
480.258	5.861	Unknown 0779										C25 H29 N5 O5	479.217	71.5	[M+H]+1	29738.6	28521	28661.9	33441.3	33329.8	33342.5	33866.8	32849.1	967401	933815	497887	536339	789615	43485.7	34896.3	36671.6	35452	43034.3	821307	759918	827162	1.10758e+06	1.04049e+06
480.352	10.029	Unknown 0780										C28 H46 O5	462.335	36792.8	[M+H]+1	27684.6	29837.6	26740.2	90591	89502.6	91489.4	84176	61749.3	350478	438049	169171	343817	376012	31548	29612.6	31561.3	29585.6	31272.2	157901	204993	287842	216696	262414
482.128	1.306	Unknown 0781										C21 H22 F6 N O3 P	481.124	-6.38	[M+H]+1	35719.2	35270.5	36047.9	410084	468952	371485	529444	414436	139670	115714	118650	91759.2	87368.3	6.40446e+06	7.04973e+06	7.75687e+06	9.66573e+06	4.96335e+06	160691	157574	138700	142992	154634
482.323	12.504	Unknown 0782										C23 H48 N O7 P	481.317	-1.68	[M+H]+1	53459.1	34650	34972.4	3.32035e+06	2.78465e+06	3.64751e+06	3.40655e+06	3.02891e+06	1.32341e+06	1.93498e+06	1.24451e+06	1.626e+06	2.01765e+06	1.02268e+07	9.51997e+06	1.08265e+07	7.22986e+06	7.71095e+06	2.33475e+07	2.39901e+07	2.6321e+07	2.68534e+07	2.78963e+07
483.292	9.584	Unknown 0783										C24 H44 O8	460.304	-1.7	[M+Na]+1	48512.9	29317.7	67233.8	146295	80910.4	52509.8	102743	73986.5	235775	227097	141157	511376	691137	53580.5	41091.1	54142.2	77210.1	73251.7	175288	386030	229788	150192	247375
485.307	10.053	Unknown 0784										C24 H46 O8	462.319	-2.26	[M+Na]+1	27263.8	29461.5	27008.7	114074	62413.5	113809	134608	105996	496832	537482	448337	448009	432354	34563.7	27946.5	65602.3	34298.6	30878.1	267033	331943	391372	284137	529964
486.223	5.833	Unknown 0785										C24 H39 N O9	485.262	-97.15	[M+H]+1	30150.2	29741.7	30009.6	981596	2.50964e+06	2.11852e+06	1.63715e+06	1.2658e+06	56358.9	50552.6	40106.3	40275.6	45065.1	197493	195709	186868	113261	279647	65365.8	54449.2	44322.2	75641.4	45780.7
488.227	6.292	Unknown 0786										C26 H33 N O8	487.221	-1.26	[M+H]+1	26714.9	26760	26027	87745	234933	133314	112485	125754	3.17184e+06	3.79618e+06	3.61749e+06	3.73021e+06	5.11269e+06	1.21937e+06	1.47e+06	1.51382e+06	680829	3.03376e+06	1.26059e+07	8.13238e+06	5.84445e+06	9.76176e+06	8.56451e+06
488.321	6.337	Unknown 0787										C25 H45 N O8	487.315	-1.58	[M+H]+1	42308.1	42379.4	41868.4	79994.1	182096	76905.5	74436.3	79820	633882	580635	335522	384445	511778	118991	159611	160543	134205	173091	233963	278307	254757	354288	284302
489.153	6.51	Unknown 0788										C24 H24 O11	488.132	28.48	[M+H]+1	26357.4	26236	26323.2	32669.6	89496.8	32736.5	32173.2	32520.3	71448.9	67561.5	48138.9	86780.7	52036.5	241294	192904	135112	178889	218114	220959	132841	154677	132047	225336
489.191	0.977	Unknown 0789										C29 H28 O7	488.183	0.95	[M+H]+1	20048.7	20840.8	19005.9	168920	141295	134533	79650.2	105075	147096	241907	1.1311e+06	268740	200365	2.03973e+06	1.67078e+06	1.50509e+06	1.18987e+06	1.55124e+06	4.56111e+06	2.7112e+06	2.55501e+06	2.31568e+06	3.43268e+06
489.342	7.827	Unknown 0790										C30 H50 O6	506.361	-31.08	[M+H-H2O]+1	23595.5	23786.6	23798.1	26924.2	27500.6	26702.6	27385.4	26710.5	26663.3	28330.1	26698.9	26595.1	27134.1	670388	509366	430083	328324	537519	26863.7	26623.5	26715.5	26812.7	26242.1
490.175	0.985	Unknown 0791										C24 H24 O10	472.137	36072.5	[M+H]+1	26607.3	26564.6	26006.5	7.2833e+06	2.46301e+07	9.62491e+06	8.22034e+06	5.72521e+06	2.91411e+06	5.42773e+06	9.10352e+06	8.83114e+06	5.10491e+06	3.57781e+07	3.05212e+07	2.34488e+07	2.13464e+07	4.07804e+07	6.65955e+07	4.20343e+07	2.66135e+07	4.13213e+07	4.64352e+07
491.31	5.969	Unknown 0792										C30 H44 O4	468.324	46929.9	[M+H]+1	24703.1	24834.2	24252.6	28454	28758.8	29345.2	27962.7	28325.7	3.43027e+06	1.30834e+06	861404	835333	1.72418e+06	33314.3	33168.7	32966	31899.3	33609.8	36799	35157.6	34590.3	34334.1	37946.8
492.126	1.581	Unknown 0793										C23 H23 O12	491.119	-0.91	[M+H]+1	49239.6	49705.5	49345.8	103406	145941	116189	100428	87197.1	492224	442117	361618	363590	453720	486530	259795	370575	282628	419733	325898	241705	293758	248889	262904
492.243	6.048	Unknown 0794										C26 H37 N O6 S	491.234	3.4	[M+H]+1	46790.7	47675.1	47116.7	173697	308033	232043	84978.1	172884	249253	350127	205382	394844	409470	6.98839e+06	4.58377e+06	3.22352e+06	4.32428e+06	5.64805e+06	1.92519e+07	1.83938e+07	2.18655e+07	1.77813e+07	2.31315e+07
492.308	11.422	Unknown 0795										C24 H46 N O7 P	491.301	-1.77	[M+H]+1	35245.5	37957.5	35354.1	40593.4	37769.6	40232.8	40425.5	38443.6	39289.1	44430.4	41972.8	41589.1	42380.1	708835	648207	655557	487186	510119	2.83191e+06	1.93661e+06	2.80374e+06	2.428e+06	3.28412e+06
492.316	6.168	Unknown 0796										C24 H46 N O7 P	491.301	15.1	[M+H]+1	26783	27488.4	26237.5	37182.6	115370	40575.3	35781.1	43803.2	598936	918333	849982	1.05219e+06	905245	98575.6	198325	119295	123515	268026	669651	765643	872827	870821	665603
494.108	6.511	Unknown 0797										C23 H28 Cl N3 O5 S	493.144	-86.63	[M+H]+1	25280.6	25164.2	25247.9	31334.9	31128.6	31399.1	30858.9	30660.4	32108.6	33070.6	31631.6	34132.9	32178	42582.3	38527.4	37818.2	36320.5	36308.6	40084.8	38640	38478.2	38115	44315.7
494.323	12.254	Unknown 0798										C26 H43 N3 O6	493.315	1.61	[M+H]+1	39919.6	38274.8	39988	1.40635e+06	1.31991e+06	1.31709e+06	1.39963e+06	1.28313e+06	89745.6	45632.2	45341.4	46601.1	71763.7	4.7928e+06	4.08144e+06	4.94286e+06	3.35083e+06	3.24534e+06	867229	1.07386e+06	1.09525e+06	1.09101e+06	1.28646e+06
497.126	6.776	Unknown 0799										C22 H24 O13	496.122	-6.15	[M+H]+1	23331.2	22796.3	23480.4	124434	167569	125607	150561	149500	2.8571e+06	2.00395e+06	1.86102e+06	2.3596e+06	2.21605e+06	477065	536883	517653	547232	545136	3.67117e+06	3.98595e+06	3.40752e+06	4.31254e+06	4.68709e+06
500.212	6.433	Unknown 0800										C23 H40 Cl3 N O4	499.202	4.6	[M+H]+1	34941.8	35344.1	34918.2	3.23976e+06	5.61123e+06	3.69948e+06	4.33031e+06	5.15796e+06	2.64029e+06	2.73084e+06	1.88142e+06	3.93682e+06	2.06741e+06	551100	415449	471109	297827	689952	1.92054e+06	2.2944e+06	1.77768e+06	2.00084e+06	2.47709e+06
500.285	6.939	Unknown 0801										C25 H41 N O9	499.278	-1.5	[M+H]+1	22425.9	22338.5	21967	26659.9	25822.4	26911.1	26752.5	25850.6	25626.8	26584.9	26103.7	25751.6	25513.9	77441.2	68566.3	28661.2	64561.9	145882	45832.2	54587.5	38330.3	58657.9	53657.1
501.378	12	Unknown 0802										C32 H52 O4	500.387	-32.08	[M+H]+1	33566.2	32542	32650	751734	640824	864974	685881	635141	820505	459143	325558	411524	531130	1.98314e+06	2.03727e+06	1.75559e+06	2.0679e+06	2.01313e+06	2.83422e+06	3.4048e+06	3.25648e+06	3.13102e+06	3.66198e+06
502.206	5.731	Unknown 0803										C20 H32 N5 O8 P	501.199	0.58	[M+H]+1	24348	24484.4	24247.5	61379.4	41502.9	55306.4	62281.8	25508.3	2.58002e+06	3.79044e+06	3.63168e+06	3.23177e+06	4.09599e+06	27468.8	26740.2	26404.9	27222.7	42319.7	938846	373100	302648	524795	536036
504.222	6.222	Unknown 0804										C26 H33 N O9	503.216	-1.27	[M+H]+1	32934.2	32916.9	31870.1	38593	41754	39354.8	38550.5	38647	1.30675e+06	1.28736e+06	1.06451e+06	1.20183e+06	1.38525e+06	161476	136026	89533.8	146100	140049	2.74766e+06	2.58483e+06	2.60908e+06	3.12155e+06	3.29984e+06
504.308	11.18	Unknown 0805										C27 H41 N3 O6	503.3	1.46	[M+H]+1	33155.3	35615.1	32548.1	39928.3	54963.4	37728.4	36850.5	39118.1	39703.7	42030.4	42109.7	42039.6	41062.2	185486	191180	195014	117101	121858	262956	202980	257134	205807	286957
504.316	9.672	Unknown 0806										C25 H42 O9	486.283	-1.5	[M+NH4]+1	93578.5	88024.5	44904.8	559377	780067	556846	550906	546788	99374.3	189108	273984	189132	174691	8.09677e+06	1.26235e+07	6.76704e+06	1.32754e+07	1.12996e+07	1.89203e+07	1.55839e+07	1.59268e+07	1.70701e+07	1.63379e+07
506.238	1.083	Unknown 0807										C27 H31 N5 O5	505.233	-3.66	[M+H]+1	34814.6	33315	34563.2	496333	779070	536343	433641	569372	583041	3.69339e+06	3.48273e+06	5.01794e+06	4.43924e+06	2.78149e+06	2.10064e+06	3.2798e+06	2.42898e+06	6.56672e+06	2.45125e+07	1.6868e+07	1.43335e+07	2.26237e+07	1.97187e+07
506.238	5.812	Unknown 0808										C27 H31 N5 O5	505.233	-3.12	[M+H]+1	24008.8	23683.4	23701.1	835391	1.4262e+06	1.0834e+06	931332	1.00904e+06	9.19355e+06	9.87845e+06	1.05805e+07	1.30514e+07	1.24599e+07	7.42135e+06	4.92699e+06	7.39549e+06	5.0659e+06	1.50002e+07	5.83285e+07	4.02827e+07	3.42536e+07	5.18197e+07	4.83539e+07
506.259	6.335	Unknown 0809										C24 H35 N5 O7	505.254	-3.1	[M+H]+1	50092.6	50177.1	49572	94712.6	96192.3	91055.7	88132.2	94506.5	66001.4	68266.4	62588.9	65918.4	68000.5	3.19217e+06	2.43312e+06	1.54971e+06	2.07067e+06	3.2867e+06	1.20642e+06	3.42583e+06	2.99436e+06	3.16182e+06	3.87027e+06
506.324	11.904	Unknown 0810										C25 H48 N O7 P	505.317	-0.58	[M+H]+1	32748.4	33437.2	34047.5	300868	340256	325309	287642	284638	340218	428870	345377	246956	296815	555980	548886	502198	295484	314896	163818	210037	239373	187426	251669
508.218	6.24	Unknown 0811										C25 H33 N O10	507.21	-0.13	[M+H]+1	30872.1	31706.5	30698.2	509715	698486	459470	490259	482413	2.81816e+06	2.49019e+06	1.51029e+06	1.9848e+06	2.83834e+06	1.12321e+06	917845	921804	647019	847523	2.45133e+06	2.47372e+06	2.60947e+06	2.55469e+06	3.26977e+06
508.339	12.688	Unknown 0812										C25 H50 N O7 P	507.332	-0.73	[M+H]+1	44649.1	38693.9	39527.3	2.01793e+06	2.10982e+06	2.31041e+06	2.09054e+06	2.09827e+06	2.74651e+06	3.2934e+06	2.57992e+06	2.05049e+06	2.13198e+06	429281	371848	358471	214137	334372	1.08396e+06	1.0911e+06	1.45002e+06	1.23049e+06	1.1101e+06
509.165	6.999	Unknown 0813										C27 H34 O8	486.225	45107.6	[M+H]+1	22408.3	22676.7	22435	792630	747837	638863	784888	598364	35894.4	39579.6	31288.5	36805.4	37976.2	1.00896e+06	1.12915e+06	1.06277e+06	923778	1.4246e+06	438676	244501	192325	269005	218758
509.217	6.488	Unknown 0814										C29 H32 O8	508.21	-0.8	[M+H]+1	27243.1	27458.1	26627.1	379291	545247	597542	762729	612273	207174	256165	201395	371775	286491	2.00984e+06	1.77015e+06	1.87939e+06	2.88692e+06	1.87833e+06	2.57216e+06	2.71386e+06	2.29612e+06	2.32338e+06	2.40107e+06
509.217	7.296	Unknown 0815										C29 H32 O8	508.21	-0.72	[M+H]+1	25131.4	25363.9	26180.1	1.5722e+06	1.39175e+06	1.35197e+06	1.81794e+06	1.56154e+06	470576	656284	584622	558440	669033	1.97628e+06	2.14575e+06	2.01899e+06	2.2543e+06	1.62532e+06	2.29143e+06	2.55218e+06	2.66557e+06	2.94908e+06	3.05429e+06
510.197	6.732	Unknown 0816										C25 H27 N5 O7	509.191	-2.83	[M+H]+1	22603.7	22899.5	22199.2	332949	378242	327379	398904	477571	1.12895e+06	880988	780869	725014	883240	967285	832595	626291	720878	1.07202e+06	896367	949569	979797	1.05174e+06	1.07736e+06
510.233	6.376	Unknown 0817										C27 H31 N3 O5 S	509.198	54.21	[M+H]+1	23187.5	22933.4	22909	2.31855e+06	2.3258e+06	2.2219e+06	2.6286e+06	2.56511e+06	157329	193088	237188	186892	162687	4.30248e+06	4.28651e+06	4.36215e+06	3.67715e+06	3.52151e+06	504162	275019	236795	332841	297832
510.363	11.956	Unknown 0818										C26 H47 N5 O5	509.358	-3.03	[M+H]+1	34743.7	34456.1	34083.3	323835	34645.6	222503	206062	188222	125219	144190	41655.4	128279	163083	310331	382098	33951.9	34926	183081	116151	328182	144523	331034	156244
512.158	6.434	Unknown 0819										C26 H29 N3 O8	511.195	-86.64	[M+H]+1	22700.8	22962.2	22685.5	195418	190942	179451	217673	178807	122942	91162.1	121592	126556	124939	331502	267313	176676	138933	156590	2.39651e+06	1.13418e+06	956931	1.38486e+06	1.55651e+06
512.203	7.499	Unknown 0820										C27 H36 O6	456.251	83106.6	[M+NH4]+1	33800.5	35143.6	34080.8	40513.4	38911.7	40433.4	39809.7	38860.2	40956.5	41516.6	40703.4	39072.9	40490.7	39551.8	40260	40635.5	40466.2	39729.2	40425.3	40692	40324.5	39880.4	40676.2
512.228	7.005	Unknown 0821										C28 H33 N O8	511.221	-0.7	[M+H]+1	34981.7	34685.3	34768.2	956898	694705	665521	853341	651996	356701	551561	397963	450300	518515	1.46849e+06	2.11482e+06	2.35784e+06	1.86165e+06	2.14448e+06	2.07631e+06	1.9586e+06	2.01147e+06	1.95435e+06	2.04726e+06
513.285	10.529	Unknown 0822										C30 H40 O7	512.277	-0.17	[M+H]+1	26090.8	28689.3	25753.9	28762	27067	27091.1	27729.9	26371.1	29038.5	31626.6	28799.6	29457.9	29071.7	494892	306283	1.01139e+06	291517	1.48606e+06	30974.4	27123.5	28584.3	31718.2	28587.8
514.228	6.692	Unknown 0823										C27 H41 N O7	491.288	44642.9	[M+H]+1	26632.8	26153.1	25914.3	95827.1	144063	68845.6	67726.7	41375.5	266729	175763	107888	171968	246193	181938	202267	146638	218991	1.8293e+06	757294	903406	888333	857613	1.11805e+06
515.321	9.865	Unknown 0824										C27 H46 O9	514.314	-1.49	[M+H]+1	31617.5	33087.6	30375.5	76483	54913.1	32727.9	32405.7	44925.9	32525	35553.9	45740.6	40653.1	33895.3	117139	135638	130291	119830	181424	289888	310412	318338	239322	307236
516.244	6.321	Unknown 0825										C22 H37 N5 O5 S2	515.224	24.89	[M+H]+1	34414.4	34472.4	34056.7	1.27636e+06	2.08058e+06	1.2824e+06	962042	1.12855e+06	2.95158e+06	2.64914e+06	1.11949e+06	1.7781e+06	3.25931e+06	6.37948e+06	5.26496e+06	4.55708e+06	3.69508e+06	5.39671e+06	2.3102e+07	2.21281e+07	2.63292e+07	2.20019e+07	3.01695e+07
517.065	6.003	Unknown 0826										C26 H22 O10	494.121	44395	[M+H]+1	25621.4	25461.4	25788.4	177215	137538	288321	193371	174528	645293	410330	275107	313647	451656	34926.2	33615.3	34080.2	32530.3	34190.8	386702	501258	644956	475301	573576
517.17	7.453	Unknown 0827										C26 H28 O11	516.163	-0.2	[M+H]+1	23891.4	23950	24333.8	766055	503226	365973	507534	497699	154809	274170	267247	286864	287663	2.30203e+06	2.01196e+06	1.77878e+06	1.76571e+06	1.8964e+06	2.36614e+06	2.44167e+06	2.3517e+06	2.67088e+06	2.66082e+06
517.183	7.001	Unknown 0828										C30 H28 O8	516.178	-5.42	[M+H]+1	32137.1	32522.1	32599.9	2.26472e+06	2.00732e+06	1.95426e+06	2.05536e+06	1.88025e+06	1.1686e+06	1.46375e+06	1.32079e+06	1.49806e+06	1.43819e+06	3.95093e+06	4.02702e+06	4.3201e+06	3.83124e+06	3.83691e+06	3.98021e+06	4.66696e+06	4.46701e+06	4.56141e+06	3.84852e+06
518.259	6.487	Unknown 0829										C25 H35 N5 O7	517.254	-3.03	[M+H]+1	36803.3	36257.1	36506.9	45800.2	46868.4	45894	45104.4	47181.8	48891.8	48677	48159.6	54668.4	67767.6	787722	571145	564570	514135	620070	1.85188e+06	2.83896e+06	2.30798e+06	1.91535e+06	2.2304e+06
518.405	13.997	Unknown 0830										C32 H52 O4	500.387	33995.3	[M+H]+1	36897.2	37693.2	36817.9	434104	397195	504970	426518	349724	2.92115e+06	3.35722e+06	1.53393e+06	2.65979e+06	2.8562e+06	106348	124461	130157	91638	124575	928270	1.10919e+06	2.02115e+06	1.22697e+06	1.63876e+06
520.267	10.405	Unknown 0831										C24 H42 N O9 P	519.26	-0.63	[M+H]+1	45011.5	49136.2	44207.1	113644	133854	111132	73673.1	46581.8	58034.5	56266.5	49983.4	48553	50971.2	2.00879e+06	1.68547e+06	1.89922e+06	1.22943e+06	1.59277e+06	1.09589e+07	9.7511e+06	9.15387e+06	1.11696e+07	9.49569e+06
521.096	6.654	Unknown 0832										C14 H19 F11 N2 O4 S	520.089	0.12	[M+H]+1	27953.9	27858.7	28562.4	507933	478738	393157	551145	477000	35360.8	36477.3	34568.1	35035.8	35759.6	940257	986441	1.01834e+06	909134	842215	38288.7	39029	37885.3	38608.7	39310.8
521.217	6.489	Unknown 0833										C30 H32 O8	520.21	-0.51	[M+H]+1	26376.2	26584.3	25779.7	1.11558e+06	1.57676e+06	1.42142e+06	2.06703e+06	1.51371e+06	521375	779856	561654	757447	830008	5.88025e+06	4.95468e+06	3.60202e+06	6.14361e+06	7.63853e+06	7.9857e+06	6.0781e+06	6.91774e+06	5.99217e+06	6.61994e+06
523.341	14.193	Unknown 0834										C33 H46 O5	522.335	-0.84	[M+H]+1	53136.3	35905	34565.2	58212.4	39408	52542.2	38215	36815.8	47253.5	50651.6	46979.3	56631.1	53658.1	560968	632538	556458	524066	531992	465628	847297	814392	883986	987409
523.348	6.717	Unknown 0835										C26 H50 O10	522.34	-0.45	[M+H]+1	27817.5	27506.7	27082.8	160816	112394	154878	162115	134793	36386.3	33907.9	32953.5	33172.9	36362.1	586014	423445	329839	361090	501175	320430	171478	103495	150830	201079
524.197	1.033	Unknown 0836										C22 H29 N5 O10	523.191	-3.66	[M+H]+1	19890.2	19901.6	18823.3	477180	742587	438455	231121	461980	411096	825860	411255	1.11367e+06	464913	143100	124206	105034	120330	183827	2.41921e+06	3.29117e+06	2.23574e+06	3.19221e+06	3.2021e+06
524.394	13.656	Unknown 0837										C31 H54 O5	506.397	33550.3	[M+H]+1	63266.2	63693.1	62138.2	328806	240490	255567	319187	315871	504186	458289	315219	268608	318350	1.08988e+06	1.02254e+06	1.19387e+06	992039	1.11431e+06	1.24951e+06	2.05353e+06	2.49353e+06	1.92107e+06	2.31521e+06
525.175	7.224	Unknown 0838										C28 H28 O10	524.168	-0.17	[M+H]+1	23271.9	23429.4	23229.7	1.44906e+06	1.20406e+06	1.06138e+06	1.40629e+06	1.53192e+06	754739	997529	783499	805137	870394	1.45653e+06	1.40345e+06	1.12886e+06	1.26047e+06	916743	1.68646e+06	2.03013e+06	2.01149e+06	1.79787e+06	2.41927e+06
525.363	7.827	Unknown 0839										C27 H41 N O8	507.283	33655.2	[M+H]+1	24958.8	25161.1	25173.2	39762.6	29089.6	31693.7	41531.6	28253.9	28204	29967	28241.6	28131.8	28702	554149	376674	355045	256076	436808	28415.9	28161.8	28259.2	28362	27758.4
526.222	6.526	Unknown 0840										C27 H31 N3 O8	525.211	6.02	[M+H]+1	24874.1	24759.5	24920.2	29656.6	39435.4	54451.8	41721.4	31150.2	692316	931018	858803	1.1459e+06	773786	154287	98047.3	42304.9	103259	95686.5	2.1726e+06	363669	2.68972e+06	2.68209e+06	2.3542e+06
527.3	11.163	Unknown 0841										C31 H42 O7	526.293	-0.64	[M+H]+1	30218.6	32460.6	30747.7	159851	164627	130094	216210	169352	36187.1	37652	38102.4	38316	36143	1.02086e+06	980669	1.03529e+06	1.02335e+06	1.00916e+06	877147	495538	354656	496358	656382
528.28	7.041	Unknown 0842										C26 H41 N O10	527.273	-0.78	[M+H]+1	21630.3	21280	21247.1	41050.7	46320.5	38528.8	39360.2	35632	31374.6	34095.5	30578.6	32234	35433.7	215749	131995	138652	165143	183452	170411	108549	152679	156824	153838
531.081	6.138	Unknown 0843										C24 H28 O11	492.163	77027.5	[M+H]+1	31637	31883.9	30433	828090	732272	925113	759805	833320	1.84544e+06	1.46375e+06	1.42515e+06	1.34844e+06	1.98072e+06	158461	133307	134718	119822	90937.9	468176	771239	933737	757863	968429
531.149	6.126	Unknown 0844										C26 H26 O12	530.142	-0.81	[M+H]+1	55379.8	55811.9	53272.1	692917	1.04352e+06	935184	948767	985169	200822	228892	105951	415198	146673	3.37241e+06	3.8497e+06	3.16442e+06	3.47747e+06	4.00648e+06	4.63748e+06	6.36592e+06	3.60776e+06	3.64732e+06	4.62106e+06
532.217	5.691	Unknown 0845										C28 H37 N O9	531.247	-68.93	[M+H]+1	27320	26932.4	26656.1	272751	146988	269570	277475	165710	3.78074e+06	2.8093e+06	2.51627e+06	1.9206e+06	3.29719e+06	30550.6	31480.2	29648.9	30364.7	30426	5.03218e+06	2.98135e+06	2.03517e+06	4.1509e+06	3.50192e+06
532.348	10.655	Unknown 0846										C27 H46 O9	514.314	-0.98	[M+NH4]+1	48822.4	106274	33942	826259	625674	489288	572733	507583	825938	300601	482249	358995	314067	2.45681e+07	2.94054e+07	2.58068e+07	2.55152e+07	3.1898e+07	4.55829e+07	4.42681e+07	4.86548e+07	4.31057e+07	4.83073e+07
533.195	6.915	Unknown 0847										C34 H28 O6	532.189	-2.26	[M+H]+1	23231.1	23306.6	22735.6	994166	856551	879444	1.14759e+06	838362	26968.2	26982.9	25732.4	26676.2	26801.6	3.12083e+06	3.28591e+06	3.07632e+06	3.0681e+06	3.07078e+06	29412.1	28438.7	28650.8	28428.1	29529.5
534.233	6.198	Unknown 0848										C26 H29 N3 O8	511.195	43096.1	[M+H]+1	24366.2	23678.6	24067.2	29608.7	44351.2	40565.8	35605	28140.5	1.98297e+06	2.53499e+06	2.12506e+06	2.32925e+06	2.77412e+06	110430	95951.8	65813.7	88952.7	145500	2.69253e+06	4.98186e+06	5.09077e+06	3.61699e+06	6.51003e+06
535.181	6.878	Unknown 0849										C26 H30 O12	534.174	-0.23	[M+H]+1	34992.3	34432.9	33355.5	1.02871e+06	803137	713395	797425	778226	336164	301006	240651	333051	318036	4.00807e+06	3.23887e+06	3.04654e+06	3.56747e+06	3.17876e+06	2.56621e+06	2.26353e+06	2.49473e+06	2.38417e+06	2.88729e+06
536.249	5.765	Unknown 0850										C27 H37 N O10	535.242	-0.53	[M+H]+1	24756.3	25109.1	24867.4	145084	354487	276935	203934	238712	3.58874e+06	3.47228e+06	3.01636e+06	3.68163e+06	3.82105e+06	1.48385e+06	1.02848e+06	1.72531e+06	933963	4.73311e+06	1.88911e+07	8.86321e+06	6.90662e+06	1.28583e+07	1.34591e+07
536.371	13.739	Unknown 0851										C27 H54 N O7 P	535.364	-0.82	[M+H]+1	59594.8	60264.2	58476.5	1.13717e+06	1.48494e+06	1.72397e+06	1.52273e+06	1.33936e+06	1.47221e+06	1.87189e+06	1.33214e+06	958042	1.25664e+06	640509	526476	610270	1.32769e+06	1.6263e+06	1.02325e+06	985379	1.22584e+06	1.20182e+06	976369
536.379	12.334	Unknown 0852										C28 H49 N5 O5	535.373	-2.88	[M+H]+1	36685.4	36519.7	37273.2	745615	227212	289299	275755	259525	220291	226288	173331	135139	305724	854237	669629	669462	561990	683530	648399	582622	708413	568796	672637
539.227	7.288	Unknown 0853										C31 H30 N4 O5	538.222	-3.93	[M+H]+1	23790.2	24263	24782.9	4.93533e+06	4.44897e+06	4.30469e+06	6.12329e+06	5.0168e+06	1.58335e+06	2.12688e+06	1.91563e+06	1.69928e+06	2.21967e+06	6.32986e+06	6.59423e+06	6.03227e+06	6.46516e+06	4.92141e+06	6.74595e+06	8.53176e+06	8.85734e+06	7.30234e+06	1.05533e+07
540.207	6.681	Unknown 0854										C26 H34 O11	522.21	32534.7	[M+H]+1	22755.5	22320.4	22104.9	4.58861e+06	6.0603e+06	4.31224e+06	6.02478e+06	6.23715e+06	1.01964e+07	8.88347e+06	6.5211e+06	6.81556e+06	1.02364e+07	1.22813e+07	1.01541e+07	8.04802e+06	6.71642e+06	1.00372e+07	9.09543e+06	9.88527e+06	8.01783e+06	8.78302e+06	1.01523e+07
542.259	6.698	Unknown 0855										C31 H29 N5 O3	519.227	42418.9	[M+H]+1	37738.3	37316.7	36741.6	48524.5	48264.4	47364.8	49769	47958	49363.2	47146.6	45931.7	46646.2	49330.3	399584	189788	146593	286004	278905	856649	922129	909048	805188	1.12745e+06
542.296	6.288	Unknown 0856										C24 H47 N O10 S	541.292	-6.85	[M+H]+1	27797.9	27844.8	27082.1	136301	291269	86902.5	75753	107442	435892	616710	313884	303089	548249	125153	149104	98845.7	124344	178477	350869	557130	514006	386198	623146
544.202	6.489	Unknown 0857										C23 H34 N3 O10 P	543.198	-5.95	[M+H]+1	25673.4	25876	25092.8	48923.9	44715.2	32753.7	79903.4	62832.2	34893.1	34439.3	34370.5	33234.6	35025.9	1.27108e+06	1.04373e+06	1.53034e+06	790644	1.93038e+06	1.12948e+06	624653	448728	739427	827744
545.163	6.663	Unknown 0858										C27 H28 O12	544.158	-4.81	[M+H]+1	24867	24782.3	25408.3	536535	604402	481831	657387	699975	1.24703e+06	1.14453e+06	885365	832086	1.21168e+06	954731	835131	658110	631470	674374	898878	1.08968e+06	796130	899842	992061
545.199	5.928	Unknown 0859										C28 H32 O11	544.194	-4.9	[M+H]+1	34286.9	34395.9	33918	2.47957e+06	3.49819e+06	2.13132e+06	2.58668e+06	2.60042e+06	1.31625e+06	1.17869e+06	905342	988852	1.23573e+06	3.34633e+06	2.70458e+06	2.16418e+06	1.87716e+06	2.48633e+06	3.11551e+06	2.75223e+06	2.12638e+06	2.44179e+06	2.85834e+06
545.311	11.287	Unknown 0860										C31 H44 O8	544.304	-1.69	[M+H]+1	28343.7	30620.3	28375.8	129442	81869.2	75682.3	103640	119189	34001.2	35194.8	35068.5	33661.3	35258.3	495285	465487	548332	443013	567181	516672	185222	165238	254074	305713
546.218	5.379	Unknown 0861										C31 H31 N O6 S	545.187	42.8	[M+H]+1	57394.1	55056.2	55048.8	300305	864589	277180	372377	420379	926806	1.33104e+06	928585	1.22507e+06	1.3067e+06	448515	332564	284295	372776	458961	3.34816e+06	5.53686e+06	4.37433e+06	4.28049e+06	6.13774e+06
547.194	7.269	Unknown 0862										C30 H26 O10	546.153	61.81	[M+H]+1	23432.5	23745.3	23411	2.6628e+06	2.72809e+06	2.7771e+06	2.9743e+06	2.30047e+06	1.36653e+06	1.96811e+06	1.39104e+06	1.70855e+06	1.62271e+06	5.17473e+06	5.37444e+06	5.91187e+06	5.08677e+06	4.94175e+06	6.23766e+06	6.60936e+06	6.82069e+06	6.80108e+06	5.92175e+06
548.233	0.983	Unknown 0863										C33 H35 N O5	525.252	41835.5	[M+H]+1	22799.7	22763.1	21364.9	443705	2.17361e+06	2.44613e+06	2.40641e+06	1.42806e+06	2.70912e+06	5.05689e+06	4.831e+06	9.53708e+06	4.63847e+06	2.47458e+06	1.94609e+06	2.56344e+06	2.44058e+06	3.65488e+06	3.78896e+07	3.61938e+07	3.45143e+07	3.52777e+07	4.38187e+07
551.357	12.951	Unknown 0864										C31 H50 O8	550.351	-1.56	[M+H]+1	28523.8	28829.8	28313.7	1.74269e+06	1.41918e+06	1.85125e+06	1.82275e+06	1.64952e+06	87031.3	131182	99745.7	167165	133190	1.80654e+06	1.7537e+06	1.91457e+06	1.61865e+06	2.00458e+06	1.1001e+06	563551	446675	679159	701615
553.277	10.651	Unknown 0865										C32 H40 O8	552.272	-5.12	[M+H]+1	31250	33178.8	30785.5	35653.3	31942.7	31963.3	32134.3	31864	34003.5	38082.3	35142	34995.4	34979.4	375674	574993	373043	367910	272117	679498	672882	511555	616439	578869
554.222	6.093	Unknown 0866										C26 H32 O12	536.189	31752	[M+H]+1	26368.2	27134.8	26319.7	3.29476e+06	3.93249e+06	3.09245e+06	3.49846e+06	3.85637e+06	460063	880728	1.1153e+06	1.58135e+06	861646	1.38211e+07	1.16157e+07	9.70813e+06	1.07597e+07	1.19399e+07	1.49634e+07	1.28442e+07	8.788e+06	1.2786e+07	1.21494e+07
554.352	7.312	Unknown 0867										C33 H44 O6	536.314	31755.5	[M+H]+1	22380.1	22650.6	23535.5	28111.2	27652.3	28452.3	26599.3	27996.3	26246.5	26102.9	26430.6	26257.9	26719.9	89853.6	68297	52454.6	63583.4	85815.5	28741.8	28046.7	28714.4	27761.4	28294.1
559.177	6.092	Unknown 0868										C25 H28 O13	536.153	41064.4	[M+H]+1	26753.4	27531.3	26704.2	642754	759553	578319	726204	707436	65659	140621	123243	324034	120275	1.93554e+06	1.45306e+06	1.39314e+06	1.8474e+06	1.63835e+06	1.85205e+06	1.85485e+06	1.57171e+06	1.86888e+06	1.8643e+06
559.307	6.845	Unknown 0869										C24 H42 N6 O9	558.301	-2.27	[M+H]+1	44863.7	43697.9	45253	395984	490375	387183	500556	236135	81316.1	125938	107593	137428	105958	2.21701e+06	1.84435e+06	1.93923e+06	1.75383e+06	2.00983e+06	1.36517e+06	798652	657759	1.19848e+06	1.21467e+06
561.377	13.593	Unknown 0870										C33 H52 O7	560.371	-3.26	[M+H]+1	30060.3	31175	30632.1	1.67907e+06	1.32154e+06	1.71862e+06	1.85622e+06	1.55518e+06	117501	185531	291303	200728	134412	3.83437e+06	3.7556e+06	3.63267e+06	3.87872e+06	3.97459e+06	3.37227e+06	2.1816e+06	1.69017e+06	2.45691e+06	2.33243e+06
565.117	6.565	Unknown 0871										C25 H24 O15	564.112	-2.71	[M+H]+1	23273.8	23150	23261.1	2.1584e+06	2.25671e+06	2.03684e+06	2.63773e+06	2.29587e+06	29041	29370.7	39300.1	30009.4	30890.9	7.14768e+06	4.99985e+06	5.86896e+06	5.06814e+06	7.04613e+06	170606	105195	107672	125879	124503
567.221	7.245	Unknown 0872										C31 H34 O10	566.215	-2.57	[M+H]+1	25015	25663.8	25549.2	78543.6	506234	92009.3	64487	64931.8	54517.2	62481	30135.5	45904.7	28866.3	1.01529e+06	789184	546125	845945	835083	258511	96286.2	146161	48224.4	33574.8
568.31	6.254	Unknown 0873										C30 H50 N O7 P	567.332	-52.53	[M+H]+1	22689.8	23303	22479.3	118651	233859	96532.9	76045.4	114996	109617	104431	56017.3	71837.7	112817	275309	279883	166229	249372	343802	319498	337124	327792	293426	436186
569.295	6.549	Unknown 0874										C29 H44 O11	568.288	-0.51	[M+H]+1	26574.8	26806	26980	73524.7	96689.4	79493.1	132304	59483.7	3.70118e+06	2.35139e+06	1.42918e+06	1.84479e+06	3.02954e+06	833474	736529	495698	443691	1.26875e+06	1.52328e+06	1.53143e+06	1.93449e+06	1.83313e+06	2.37246e+06
570.253	6.202	Unknown 0875										C30 H32 O10	552.2	30869.8	[M+H]+1	24047	23368.4	23751.9	108953	141234	88309.4	114668	93095	62360.4	66411.3	72354.2	75801.3	41184.1	596245	472337	662776	528565	718534	674694	453434	470647	800248	761425
571.267	6.804	Unknown 0876										C35 H38 O7	570.262	-3.8	[M+H]+1	26627.8	25961.3	25866.8	208503	215163	155101	184456	472437	87369.3	138266	155353	234872	160536	922503	833401	685512	1.03237e+06	976517	592128	587494	598081	640344	754321
574.263	6.757	Unknown 0877										C28 H35 N3 O8 S	573.214	72.19	[M+H]+1	38335.5	38217.6	39015.3	2.75806e+06	3.94856e+06	3.82462e+06	4.91361e+06	4.24326e+06	1.10551e+06	1.20909e+06	1.11215e+06	1.12748e+06	1.37929e+06	8.23115e+06	3.68127e+06	8.20597e+06	7.38433e+06	6.32725e+06	3.88185e+06	3.83187e+06	4.33674e+06	3.84845e+06	4.65279e+06
575.117	6.854	Unknown 0878										C30 H22 O12	574.111	-2.67	[M+H]+1	32225.6	31472.3	32592.3	305384	691709	723179	804195	554776	39016.5	40490.1	39137.9	40182.6	40747	1.25087e+06	1.10894e+06	1.17365e+06	1.3619e+06	801986	43359.5	42589.6	43018.5	42053.1	44462.3
575.229	7.788	Unknown 0879										C33 H34 O9	574.22	2.81	[M+H]+1	19696.7	19487.8	19071.7	32680.9	22570	21785.5	21824.3	43512.1	34897.6	37709.7	36921.3	21322.8	22607.5	542323	534484	602069	750708	421760	62972.8	21334.5	21327	22304.6	21695.6
577.132	6.431	Unknown 0880										C30H24O12	576.127	-2.84	[M+H]+1	29145.8	29481.4	29126.1	5.81398e+07	5.90762e+07	6.21206e+07	6.95956e+07	6.58082e+07	38299.6	38404.9	228648	37918.1	38887.4	6.55561e+07	8.80271e+07	8.13617e+07	6.42486e+07	5.13412e+07	44733.2	42698.2	42377.9	39031.7	41318.6
577.132	6.01	Unknown 0881										C30H24O12	576.127	-2.82	[M+H]+1	39010.3	38766.7	39264.6	1.08869e+07	1.27861e+07	1.12039e+07	1.43373e+07	1.16606e+07	135665	102323	311809	85917.8	133790	2.73044e+07	3.13641e+07	3.46721e+07	3.02162e+07	2.1764e+07	66044.8	62865.8	60866.8	61125.1	62345.9
579.387	13.736	Unknown 0882										C33 H54 O8	578.382	-3.42	[M+H]+1	33527.7	32994.1	33029.9	1.65061e+06	1.47648e+06	1.75231e+06	1.96965e+06	1.69833e+06	221688	236631	254811	207701	224424	1.92661e+06	1.81978e+06	1.74773e+06	1.66243e+06	1.90933e+06	1.70059e+06	953366	849240	1.21828e+06	1.23871e+06
583.413	12.687	Unknown 0883										C40 H54 O3	582.407	-3.07	[M+H]+1	36876.3	31957.8	32646.1	40976.3	33094.5	33873.2	37448.6	32512.5	41473.4	47688.7	63215.2	48836.9	45119.2	1.42644e+06	1.5602e+06	1.66261e+06	1.36257e+06	1.84261e+06	687684	548494	558253	529697	553827
584.196	6.979	Unknown 0884										C23 H34 O16	566.185	30032.3	[M+H]+1	20071.1	20269.8	20394.1	172690	215238	231492	272135	273480	134958	194795	162095	233096	145844	653213	630627	564885	657153	558736	500959	492796	485469	462457	478158
585.449	14.626	Unknown 0885										C37 H60 O5	584.444	-3.36	[M+H]+1	54873.6	53837.6	54696.2	746359	775444	730406	680089	676722	469217	925053	1.87705e+06	492732	1.01497e+06	908384	820437	751184	702206	256031	2.66133e+06	1.06031e+06	1.2199e+06	1.29541e+06	1.35964e+06
588.227	6.343	Unknown 0886										C27 H35 N O12	565.216	38929.9	[M+H]+1	24869.6	24931.4	24878.3	47532.7	153836	45697.4	44230.3	56397.7	133099	123504	73358.3	103141	103235	128142	119309	113907	124063	141599	288764	196671	165523	214955	183890
588.279	7.381	Unknown 0887										C32 H38 N2 O6	546.273	75051	[M+H]+1	26211.9	25927	25842.6	32684	30256.6	31850.7	41905.8	31173	71057.7	73260.2	68524.3	63839.7	63525.2	113753	147528	84591.2	123207	97497.6	525520	710443	844588	615214	1.04157e+06
593.164	5.968	Unknown 0888										C27 H26 F6 O8	592.153	5.33	[M+H]+1	30862.7	31000.5	31064	35519	65746.6	58596.2	61384.9	74427	152768	97975.8	85390.9	75738	114097	2.34547e+07	2.08101e+07	2.11553e+07	3.11693e+07	3.66553e+07	45936.1	43887.1	43179	42859.2	47368.9
593.164	6.485	Unknown 0889										C27 H26 F6 O8	592.153	5.4	[M+H]+1	28211.2	28433.9	27573.3	62532.5	80155	68956.1	77783.6	118218	38342.4	37843.7	37768.2	36711.3	38488.3	1.54415e+07	1.75709e+07	1.52901e+07	2.57173e+07	2.78425e+07	45947.4	40637.1	41283.5	43689.6	46051
593.234	7.381	Unknown 0890										C34 H38 N2 O6	570.273	38496.8	[M+H]+1	29503	29182.4	29087.3	67456.6	37707.4	42178.3	135266	79759.4	117602	236905	225833	230723	281367	221710	243748	149791	249334	121439	1.08931e+06	1.65706e+06	1.59506e+06	1.83403e+06	2.02005e+06
593.295	6.935	Unknown 0891										C34 H38 N2 O6	570.273	38604.6	[M+H]+1	28239.4	28331.2	27661.6	185165	223029	146055	119330	156598	1.54555e+06	857346	540608	828229	1.30648e+06	633913	699219	622975	844433	804734	1.1491e+06	960854	1.11254e+06	826185	926164
593.351	8.321	Unknown 0892										C29 H52 O12	592.346	-3.33	[M+H]+1	25456.9	26399.1	25880.4	135125	71845.3	84487	83317.9	93415.3	27926.6	29142.7	27537.3	28705.5	28337.6	263569	199648	181125	208632	234655	45248.5	28684.7	32942.4	35473.9	54588.1
594.216	6.562	Unknown 0893										C28 H32 O13	576.184	29547.4	[M+H]+1	27872.2	27910.5	27857	43216.2	185963	55675.2	38786.7	41535.4	136418	323539	192212	380954	308337	144150	189089	351934	435660	219952	993947	1.08199e+06	1.33892e+06	939605	1.28882e+06
594.253	5.774	Unknown 0894										C27 H42 N O10 P	571.255	38495.8	[M+H]+1	21944	21950.4	22042.5	24695.9	28061.7	24371	24591.2	24675.8	865985	925103	807523	925087	972917	147730	110847	129507	119889	132002	2.32465e+06	2.23274e+06	2.182e+06	2.19034e+06	2.34121e+06
595.286	10.955	Unknown 0895										C29 H42 N2 O11	594.279	-0.69	[M+H]+1	50293.7	54353.1	48309.9	903157	816933	889224	724625	662423	812233	1.01616e+06	944960	547733	882086	2.60438e+06	2.66905e+06	2.55657e+06	1.85872e+06	2.73177e+06	2.27851e+06	2.04053e+06	1.59015e+06	2.45693e+06	2.18699e+06
597.294	5.861	Unknown 0896										C36 H40 N2 O6	596.289	-4.02	[M+H]+1	25011.8	23987.7	24106.2	28109.6	27977.2	28042.9	28483.8	27627.9	193095	320061	199570	300096	247405	29346.8	29349.7	30842.8	29467	29442.7	1.9643e+06	2.28674e+06	1.85296e+06	1.95451e+06	1.15726e+06
597.302	12.17	Unknown 0897										C30 H40 N6 O7	596.296	-2.76	[M+H]+1	80769.8	79089.4	79448.3	1.61233e+06	1.34567e+06	1.2097e+06	997713	952961	2.16395e+06	3.00513e+06	2.72822e+06	1.98436e+06	2.07375e+06	1.74287e+06	1.85916e+06	1.85398e+06	1.63204e+06	1.84192e+06	913438	1.00802e+06	980014	1.11416e+06	1.0942e+06
598.263	6.084	Unknown 0898										C32 H39 N O10	597.257	-2.96	[M+H]+1	35600.6	36635.7	36206.6	225276	252547	259461	183653	229899	2.41751e+06	2.19711e+06	1.9983e+06	1.73996e+06	2.54067e+06	589503	481373	479105	577817	1.02071e+06	2.72444e+06	3.05565e+06	3.02595e+06	3.17381e+06	3.3307e+06
598.274	1.037	Unknown 0899										C32 H41 N5 O5	575.311	38163	[M+H]+1	101524	166884	149397	1.54982e+06	4.0744e+06	2.00235e+06	1.20641e+06	2.55508e+06	5.29425e+07	5.80887e+07	4.16587e+07	7.26343e+07	5.50387e+07	4.34328e+06	1.62067e+06	1.21052e+06	1.48051e+06	1.34504e+06	1.66226e+08	2.02306e+08	2.18434e+08	1.57372e+08	1.79669e+08
599.408	10.075	Unknown 0900										C40 H54 O4	598.402	-3.23	[M+H]+1	29679.7	31170.1	28185.3	785713	518058	441452	764222	464791	42006.4	34838.8	49774.9	32972.1	32990.9	2.59531e+06	2.57133e+06	2.69405e+06	2.26864e+06	2.76434e+06	2.25383e+06	1.50703e+06	1.73465e+06	1.50721e+06	1.76313e+06
601.423	13.721	Unknown 0901										C40 H56 O4	600.418	-3.33	[M+H]+1	36530.3	36154.4	36193.7	324018	140486	83965.8	164671	104870	38297.5	41115.2	39754.5	40023.9	39846	3.864e+06	3.735e+06	3.57576e+06	2.8438e+06	3.74172e+06	2.37235e+06	1.81459e+06	1.87016e+06	1.92909e+06	2.06461e+06
602.258	7.419	Unknown 0902										C30 H32 O12	584.189	29204.9	[M+H]+1	24503	23850	24487.5	972790	641562	528912	740581	610213	27925.5	28934.1	28585.6	28244.5	28700.7	1.4849e+06	1.63025e+06	1.27347e+06	1.79682e+06	1.24667e+06	132801	138027	99206.5	155965	161084
603.28	6.733	Unknown 0903										C25 H42 N6 O9 S	602.273	-1.78	[M+H]+1	25198.6	25181.7	24411.6	62455	37933.3	32060.7	31906.8	52111.2	32794.5	30560.7	29847.4	29748.9	31230.1	1.17064e+06	1.15165e+06	1.14181e+06	771649	1.29933e+06	1.91812e+06	1.4305e+06	1.31986e+06	1.7776e+06	2.23543e+06
604.258	5.97	Unknown 0904										C33 H37 N3 O8	603.258	-11.86	[M+H]+1	26731.7	26873.5	26928.5	211100	312526	354239	316194	302724	132430	84932.7	74023.2	120459	98907.7	531287	475660	415591	488196	524412	1.21115e+06	1.18678e+06	1.12517e+06	1.1489e+06	1.53674e+06
605.198	7.679	Unknown 0905										C27 H34 O14	582.195	23.18	[M+Na]+1	24309.9	25088.5	24337.8	1.40147e+06	1.57988e+06	1.29729e+06	1.51086e+06	1.25665e+06	106247	185513	190043	168072	208676	1.33139e+06	1.59711e+06	1.07698e+06	1.47763e+06	1.34729e+06	401677	727790	589571	444873	787180
606.274	6.057	Unknown 0906										C31 H37 N O10	583.242	37762.7	[M+H]+1	25617.5	26298.8	26158	406798	638844	534661	668714	426320	74903.7	175346	124559	280757	112920	1.43602e+06	1.20354e+06	1.04343e+06	1.12027e+06	1.35204e+06	2.16213e+06	2.05985e+06	1.84654e+06	1.73579e+06	2.21779e+06
607.213	7.419	Unknown 0907										C18 H54 O7 Si8	606.202	5.88	[M+H]+1	25402.7	24725.6	25386.6	8.34439e+06	6.85244e+06	6.70869e+06	7.99165e+06	6.89727e+06	238599	245864	228055	238715	322852	1.21433e+07	1.21711e+07	1.05245e+07	1.30998e+07	1.33895e+07	1.57842e+06	1.6397e+06	1.43999e+06	1.79045e+06	1.69074e+06
607.289	14.448	Unknown 0908										C24 H42 N6 O12	606.286	-6.42	[M+H]+1	197317	69045.8	278553	1.61449e+06	593074	168254	957182	752874	75883.3	87519.5	69260.9	158534	168659	1.04317e+06	722589	1.15566e+06	554004	1.43766e+06	435489	219227	237597	258608	1.14055e+06
607.395	10.709	Unknown 0909										C38H55O4P1	606.384	5.32	[M+H]+1	24480.2	27735.8	24008	121906	27135.6	38637.2	71146.7	26613.2	74360.1	181960	109276	283826	31223.3	9.11659e+06	7.24222e+06	1.00294e+07	4.25849e+06	6.80316e+06	2.19633e+07	2.20712e+07	3.25892e+07	2.44472e+07	2.52914e+07
608.211	6.919	Unknown 0910										C28 H44 N O10 P	585.27	37475.7	[M+H]+1	21701.3	21771.9	21238.5	26138.9	25080.8	25895.2	26075.9	25655.1	1.75487e+06	1.35601e+06	1.03088e+06	1.10648e+06	2.21942e+06	27414.7	27297.1	26468	26122.1	27562.5	860202	518290	319247	662765	581923
609.178	1.044	Unknown 0911										C28 H32 O15	608.174	-6.24	[M+H]+1	81680	77917.4	71151.4	8.33788e+06	1.53686e+07	9.3426e+06	5.39807e+06	6.12655e+06	2.4754e+07	1.08559e+07	6.84048e+06	1.0114e+07	2.00061e+07	7.33852e+06	6.15906e+06	5.93596e+06	7.07963e+06	3.97042e+06	6.9133e+06	9.34697e+06	9.55843e+06	8.98624e+06	9.61101e+06
609.178	1.734	Unknown 0912										C28 H32 O15	608.174	-6.11	[M+H]+1	83409	76471.8	75539.7	1.05506e+07	2.49298e+07	1.34041e+07	8.95566e+06	9.10907e+06	3.66815e+07	1.86523e+07	1.23961e+07	1.44654e+07	3.07125e+07	3.46849e+07	3.18181e+07	2.29134e+07	2.71511e+07	2.78826e+07	1.38745e+07	1.44989e+07	1.49719e+07	1.41543e+07	1.64149e+07
609.215	6.297	Unknown 0913										C25 H32 N6 O12	608.208	-0.52	[M+H]+1	25436.2	25479.1	24781.2	31940.2	70387.9	65151.7	69894.3	36732	33332.5	32614.1	32253.6	32619.6	33053	433829	261288	373214	324286	312833	529884	180151	145720	192224	174329
609.228	7.079	Unknown 0914										C28 H32 O15	608.174	76.03	[M+H]+1	22215.5	22282.9	22317.5	554061	604531	562217	598687	488051	188291	148867	120839	119450	139441	1.81813e+06	1.35351e+06	2.49017e+06	1.46452e+06	1.51767e+06	771775	561613	532978	834354	184696
609.267	13.244	Unknown 0915										C31 H38 O11	586.241	37559	[M+H]+1	32915.8	31970.6	32001.9	111200	48349.4	80149.3	78734.8	66763.9	39384.1	36148.7	34247.5	36113.3	35308.8	151745	292807	281827	237532	242000	552158	764235	650796	772706	915987
610.262	6.572	Unknown 0916										C33 H39 N O10	609.257	-5.16	[M+H]+1	24325.8	24489.6	24312.6	1.23729e+06	1.17729e+06	957222	1.01051e+06	1.21374e+06	2.66398e+06	4.96414e+06	4.98206e+06	5.49894e+06	5.05825e+06	5.01273e+06	3.54359e+06	3.78114e+06	3.09613e+06	6.53865e+06	1.34067e+07	1.10564e+07	1.10368e+07	1.09143e+07	1.22998e+07
611.304	5.748	Unknown 0917										C31 H45 F6 O3 P	610.301	-6.5	[M+H]+1	22337.7	22621.9	22403.1	92821.3	117357	102753	101262	92373.2	2.02177e+06	2.06367e+06	1.50057e+06	1.67757e+06	1.84502e+06	265731	134340	147495	196801	293656	963360	789930	1.01685e+06	848811	925857
611.361	8.021	Unknown 0918										C35 H56 O7	588.403	37305.7	[M+H]+1	25314.1	25266.5	26483.3	38799.6	28712.9	29096.9	46820.2	29827.7	28439.9	29910.6	27921	29519.8	28310.4	88519.5	49940.3	63288.7	50336.8	54088.3	28937.5	29074.9	28142.9	28869.3	29027.8
611.464	14.07	Unknown 0919										C39 H62 O5	610.46	-5.52	[M+H]+1	67430.8	66565.4	67234.7	599194	503009	359739	488251	389472	2.00131e+06	656350	93317.4	311711	646039	2.05572e+06	1.98794e+06	2.28105e+06	2.10436e+06	2.30789e+06	1.67036e+06	2.37761e+06	2.64647e+06	2.56321e+06	2.86167e+06
617.257	7.427	Unknown 0920										C33 H36 N4 O8	616.253	-5.13	[M+H]+1	31972.1	32050.5	32102.2	1.51002e+06	1.3615e+06	1.54438e+06	1.70512e+06	1.94975e+06	36609.4	37931.6	36447.6	38002.8	37625.7	3.63694e+06	3.75743e+06	3.97295e+06	3.75198e+06	4.64517e+06	804326	746620	467153	547161	931972
[truncated: 73 more rows]

## Sheet: Supplementary Tab.S5
m/z	RT [min]	Name	Confidence levels	Tags	Standardized name	Super class	Main class	Sub class	Pubchem CID	KEGG_ID	INCHI_KEY	Formula	Annotation MW	Annot. DeltaMass [ppm]	Annot. DeltaMass [Da]	Reference Ion	R1_blank1_RPNeg	R2_blank2_RPNeg	R3_blank3_RPNeg	R4_mat_WT1_NETs_RPNeg	R5_mat_WT2_NETs_RPNeg	R6_mat_WT3_NETs_RPNeg	R7_mat_WT4_NETs_RPNeg	R8_mat_WT5_NETs_RPNeg	R9_mat_tt8_1_NETs_RPNeg	R10_mat_tt8_2_NETs_RPNeg	R11_mat_tt8_3_NETs_RPNeg	R12_mat_tt8_4_NETs_RPNeg	R13_mat_tt8_5_NETs_RPNeg	R14_d27_WT1_NETs_RPNeg	R15_d27_WT2_NETs_RPNeg	R16_d27_WT3_NETs_RPNeg	R17_d27_WT4_NETs_RPNeg	R18_d27_WT5_NETs_RPNeg	R19_d27_tt8_1_NETs_RPNeg	R20_d27_tt8_2_NETs_RPNeg	R21_d27_tt8_3_NETs_RPNeg	R22_d27_tt8_4_NETs_RPNeg	R23_d27_tt8_5_NETs_RPNeg
[truncated: 1,076 more rows]

[truncated: 11 more sheets: Supplementary Tab.S6, Supplemental Tab.S7, Supplementary Tab.S8, Supplementary Tab.S9, Supplementary Tab.S10, Supplementary Tab.S11, Supplementary Tab.S12, Supplementary Tab.S13, Supplementary Tab.S14, Supplementary Tab.S15, Supplementary Tab.S16]
